# Supplementary material for: The Evolutionary Pattern of Glycosylation Sites in Influenza Virus (H5N1) Hemagglutinin and Neuraminidase
Source: PLoS One. 2012 Nov 1;7(11):e49224. doi: 10.1371/journal.pone.0049224 (PMC3486865; doi:10.1371/journal.pone.0049224)
Supplement: File S2 — The conservative rate of glycosites in 17HA and 10 NA subtypes. The asterisk represents those sites that were only calculated in the full stem domain. (XLS) [file pone.0049224.s004.xls]

## Sheet: Sheet1
H1
27NNST	40NVT	71NCS	104NGT	142NHT	144NVT	172NGS	177NLS	179NNS	286NAS	291NCS	293NTT	304NSS	498NGT	557NGS
0.9994	0.998	0.2363	0.9569	0.2327	0.0162	0.0191	0.2523	0.0304	0.0347	0.033	0.6198	0.9719	0.9991	0.9891
H2
25NNST	38NVT	179NNST	300NTT	494NGT	509NRT	553NGS
1	1	1	1	0.9955	0.072	1
H3
24NST	38NGT	54NAT	61NSS	79NCT	97NET	138NES	142NWT	149NGT	160NNS	181NVT	262NST	292NGS	294NSS	301NGS	499NGT
0.9544	0.9995	0.9993	0.0484	0.8383	0.0127	0.6663	0.7296	0.6655	0.4986	0.9931	0.7775	0.0248	0.0015	0.9995	0.9883
H4
14NSS	18NYT	34NGT	178NLT	310NIS	497NGT
0.1583	0.9808	1	1	1	1
H5
26NNST	39NVT	88NVS	156NSS	170NST	181NNT	252NDT	289NCS	302NSS	504NGT	563NGS
0.9988	0.9965	0.0446	0.0523	0.3909	0.9412	0.0471	0.0171	0.9974	0.9988	0.9977
H6
26NNST	39NVT	62NKT	183NNT	294NAT	307NKT	312NVS	499NGT	558NGS
1	1	0.0215	0.6821	0.0166	0.9967	1	0.9917	0.9967
H7
30NGT	46NAT	141NGS	167NAT	249NDT	253NFS	331NST	431NWT	503NNT
0.9677	1	0.0968	0.0545	1	0.0242	0.0045	1	1
H8
27NNST	140NVT	151NAS	223NRS	304NSS	311NAS	525NTT	557NGS
1	1	0.9206	0.9365	1	1	1	1
H9
29NST	82NXS	105NGL	141NVS	145NGT	166NNT	206NDT	211NVS	218NRT	298NTT	305NVS	492NGT	551NGS
1	0.0038	0.1151	0.9984	0.0303	0.0076	0.031	0.0016	0.8887	0.9967	0.9977	0.9984	0.9955
H10
29NGT	45NAT	252NIT	306NLS	422NWS	494NNT
1	0.9915	97.88	1	1	0.9958
H11
26NNST	39NVT	181NNT	304NKS	496NGT	556NGS
1	1	98.92	99.46	1	1
H12
27NNST	140NVT	151NNTS	222NRS	302NTS	309NTS	496NGT	523NST
1	1	0.9494	0.9367	0.9367	0.9873	0.9873	1
H13
29NSS	54NHT	182NNTT	305NRT	488NDS	497NGT	557NGS
1	0.8148	1	1	1	1	0.2593
H14
21NGT	38NGT	62NHT	182NVT	242NQS	314NVS	501NGT
1	1	1	1	1	1	1
H15
30NGT	46NAT	100NSS	174NQT	431NWT	503NNT	507NHT
1	1	1	1	1	1	1
H16
29NNST	55NHT	183NNTT	305NKT	488NDS	497NGT	557NGS
1	1	0.9474	0.9474	0.9474	0.9474	0.1579
H17
31NQT	100NES	128NFT	300NQS	487NNS	496NGT
1	0.666	1	1	1	1
N1
44NHT	50NQS	50NQS	58NNT	63NQT	68NIS	70NNT	73NFT	88NSS	146NGT	221NNT	235NGS	341NGT	386NFS	434NTT	455NWS
0.2513	1	69,78%	0.9987	0.9995	0.736	0.2004	0.0003	0.9959	0.9987	0.0032	0.9937	0.0127	0.4806	0.1831	0.2001
N2
43NSS	44NSS	47NNT	48NQT	61NIT	69NNTT	86NWS	93NIT	146NDT	200NAT	234NGT	306NMT	313NSS	329NDS	342NES	402NRS,NWS	414NKS
0.0232	0.0468	100%%	0.0036	0.9954	0.2949	0.8788	0.2276	0.9843	0.9983	96.5%1	0.0447	0.0543	0.5691	0.0044	0.9479	0.0385
N3
14NTT	57NCS	66NNT	71NNIT	146NGT	308NET
0.943	0.9135	0.9979	1	1	1
N4
50NNTT	57NET	62NVT	69NYT	145NGT	269DAT	400NWS	418NCT
1	1	1	0.9677	1	0.0484	0.9933	1
N5
47NTT	53NET	66NNT	83NNT	90NVS	143NNT	400NWS
0.9867	0.9867	1	1	0.7333	1	0.991
N6
51NET	54NST	62YNT	67NFT	70NVT	86NLS	146NGT	201NAS	402NWS
0.9985	0.979	0.2339	0.988	0.9985	0.9865	0.9985	0.9985	0.991
N7
32NVS	47NWT	56NNTT	67NNTT	87NKS	145NGT	200NAR	234NGT	358DNT	401NWS
0.996	0.9798	0.9919	0.9516	0.9879	1	1	0.996	0.0202	0.996
N8
39NGN	42NGS	46KGT	54NET	84NNT	144NGT	293NWT	398NWS
0.2749	0.3805	0.8295	0.9988	0.9977	0.9977	0.9965	0.9977
N9
42NCS	52NAS	63NET	66NIT	87NLT	147NGT	202NAS
0.9956	0.9956	0.9956	0.9956	1	1	1
N10
4NGT	43NST	49NGT	54NET	59NIT	139NTS	239NQS	250NGT	260NTT
1	1	1	1	1	1	1	1	1
