# Supplementary material for: The Evolutionary Pattern of Glycosylation Sites in Influenza Virus (H5N1) Hemagglutinin and Neuraminidase
Source: PLoS One. 2012 Nov 1;7(11):e49224. doi: 10.1371/journal.pone.0049224 (PMC3486865; doi:10.1371/journal.pone.0049224)
Supplement: File S3 — The analytic alignment file containing the 3576 protein sequences of H5N1 HA. As is shown in the output file, all of the glycosites are marked in red. (XLSX) [file pone.0049224.s005.xlsx]

## Sheet: Sheet1
Avian A/duck/Vietnam/NCVD-26/2007 4	1	-	-	-	-	-	-	-	-	-	-	-	-	-	-	-	-	D	Q	I	C	I	G	Y	H	A	N	N	S	T	E	Q	V	D	T	I	M	E	K	N	V	T	V	T	H	A	Q	D	I
Avian A/chicken/Vietnam/NCVD-40/2007 4	2.3	-	-	-	-	-	-	-	-	-	-	-	-	-	-	-	-	D	Q	I	C	I	G	Y	H	A	N	N	S	T	E	Q	V	D	T	I	M	E	K	N	V	T	V	T	H	A	Q	D	I
Avian A/chicken/Vietnam/NCVD-41/2007 4	2.3	-	-	-	-	-	-	-	-	-	-	-	-	-	-	-	-	D	Q	I	C	I	G	Y	H	A	N	N	S	T	E	Q	V	D	T	I	M	E	K	N	V	T	V	T	H	A	Q	D	I
Avian A/duck/Hai Duong/07-40/2007 4	2.3	M	E	K	I	V	L	L	L	A	I	V	S	L	V	K	S	D	Q	I	C	I	G	Y	H	A	N	N	S	T	E	Q	V	D	T	I	M	E	K	N	V	T	V	T	H	A	Q	D	I
Avian A/duck/Mong Cai/07-58/2007 4	2.3	M	E	K	I	V	L	L	L	A	I	V	S	L	V	K	S	D	Q	I	C	I	G	Y	H	A	N	N	S	T	E	Q	V	D	T	I	M	E	K	N	V	T	V	T	H	A	Q	D	I
Avian A/duck/Vietnam/38/2007 4	2.3	M	E	K	I	V	L	L	L	A	I	V	S	L	V	K	S	D	Q	I	C	I	G	Y	H	A	N	N	S	T	E	Q	V	D	T	I	M	E	K	N	V	T	V	T	H	A	Q	D	I
Avian A/Japanese white eye/Hong Kong/1038/2006 4	2.3	M	E	K	I	V	L	L	L	A	I	V	S	L	V	K	S	D	Q	I	C	I	G	Y	H	A	N	N	S	T	E	Q	V	D	T	I	M	E	K	N	V	T	V	T	H	A	Q	D	I
Avian A/muscovy duck/Bac Ninh/07-69/2007 4	2.3	M	E	K	I	V	L	L	L	A	I	V	S	L	V	K	S	D	Q	I	C	I	G	Y	H	A	N	N	S	T	E	Q	V	D	T	I	M	E	K	N	V	T	V	T	H	A	Q	D	I
Avian A/Muscovy duck/Vietnam/49/2007 4	2.3	M	E	K	I	V	L	L	L	A	I	V	S	L	V	K	S	D	Q	I	C	I	G	Y	H	A	N	N	S	T	E	Q	V	D	T	I	M	E	K	N	V	T	V	T	H	A	Q	D	I
Avian A/chicken/Indonesia/R60/05 4	2.1	M	E	K	I	V	L	L	L	A	I	V	S	L	V	K	S	D	Q	I	C	I	G	Y	H	A	N	N	S	T	E	Q	V	D	T	I	M	E	K	N	V	T	V	T	H	A	Q	D	I
Swine A/swine/Banten/UT2071/2005 4	2.1	M	E	K	I	V	L	L	L	A	I	V	S	L	V	K	S	D	Q	I	C	I	G	Y	H	A	N	N	S	T	E	Q	V	D	T	I	M	E	K	N	V	T	V	T	H	A	Q	D	I
Swine A/swine/Banten/UT3062/2005 4	2.1	M	E	K	I	V	L	L	L	A	I	V	S	L	V	K	S	D	Q	I	C	I	G	Y	H	A	N	N	S	T	E	Q	V	D	T	I	M	E	K	N	V	T	V	T	H	A	Q	D	I
Swine A/swine/Banten/UT3063/2005 4	2.1	M	E	K	I	V	L	L	L	A	I	V	S	L	V	K	S	D	Q	I	C	I	G	Y	H	A	N	N	S	T	E	Q	V	D	T	I	M	E	K	N	V	T	V	T	H	A	Q	D	I
Swine A/swine/Banten/UT3081/2005 4	2.1	M	E	K	I	V	L	L	L	A	I	V	S	L	V	K	S	D	Q	I	C	I	G	Y	H	A	N	N	S	T	E	Q	V	D	T	I	M	E	K	N	V	T	V	T	H	A	Q	D	I
Avian A/chicken/Egypt/113Q/2011 HA	2.2	M	E	R	I	V	L	L	L	A	I	V	S	L	V	K	S	D	Q	I	C	I	G	Y	H	A	N	N	S	T	Q	Q	V	D	T	I	M	E	K	N	V	T	V	T	H	A	Q	D	I
Avian A/chicken/Egypt/3NLQP-CLEVB325/2008 HA	2.2	M	E	K	I	V	L	L	L	A	I	V	S	L	V	K	S	D	Q	I	C	I	G	Y	H	A	N	N	S	T	E	Q	V	D	T	I	M	E	K	N	V	T	V	T	H	A	Q	D	I
Avian A/chicken/Israel/65/2010 HA	2.2	M	E	K	I	V	L	L	L	A	I	V	S	L	V	K	S	D	Q	I	C	I	G	Y	H	A	N	N	S	T	E	Q	V	D	T	I	M	E	K	N	V	T	V	T	H	A	Q	D	I
Avian A/chicken/Vietnam/NCVD-016/2008 HA	7	M	E	K	I	V	L	L	L	A	M	I	G	L	V	K	S	D	Q	I	C	I	G	Y	H	A	N	N	S	T	E	Q	V	D	T	I	M	E	K	N	V	T	V	T	H	A	Q	D	I
Avian A/chicken/Vietnam/NCVD-03/2008 HA	7	M	E	K	I	V	L	L	L	A	I	I	S	L	V	K	S	D	Q	I	C	I	G	Y	H	A	N	N	S	T	E	Q	V	D	T	I	M	E	K	N	V	T	V	T	H	A	Q	D	I
Avian A/chicken/Vietnam/NCVD-04/2008 HA	7	M	E	K	I	V	L	L	L	A	I	I	G	L	V	R	S	D	Q	I	C	I	G	Y	H	A	N	N	S	T	E	Q	V	D	T	I	M	E	K	N	V	T	V	T	H	A	Q	D	I
Avian A/chicken/Vietnam/NCVD-05/2008 HA	7	M	E	K	I	V	L	L	L	A	I	I	S	L	V	K	S	D	Q	I	C	I	G	Y	H	A	N	N	S	T	E	Q	V	D	T	I	M	E	K	N	V	T	V	T	H	A	Q	D	I
Avian A/chicken/Vietnam/NCVD-134/2008 HA	7	M	E	K	I	V	L	L	L	A	I	I	S	L	V	K	S	D	Q	I	C	I	G	Y	H	A	N	N	S	T	E	Q	V	D	T	I	M	E	K	N	V	T	V	T	H	A	Q	D	I
Avian A/chicken/Vietnam/NCVD-135/2008 HA	7	M	E	K	I	V	L	L	L	A	I	I	S	L	V	K	S	D	Q	I	C	I	G	Y	H	A	N	N	S	T	E	Q	V	D	T	I	M	E	K	N	V	T	V	T	H	A	Q	D	I
Avian A/chicken/Vietnam/NCVD-136/2008 HA	7	M	E	K	I	V	P	L	L	A	I	I	G	L	V	K	S	D	Q	I	C	I	G	Y	H	A	N	N	S	T	E	Q	V	D	T	I	M	E	K	N	V	T	V	T	H	A	Q	D	I
Avian A/chicken/Vietnam/NCVD-137/2008 HA	7	M	E	K	I	V	P	L	L	A	I	I	G	L	V	K	S	D	Q	I	C	I	G	Y	H	A	N	N	S	T	E	Q	V	D	T	I	M	E	K	N	V	T	V	T	H	A	Q	D	I
Avian A/chicken/Vietnam/NCVD-swab06/2008 HA	7	M	E	K	I	V	L	L	L	A	I	I	G	L	V	K	S	D	Q	I	C	I	G	Y	H	A	N	N	S	T	E	Q	V	D	T	I	M	E	K	N	V	T	V	T	H	A	Q	D	I
Avian A/chicken/Vietnam/NCVD-swab16/2008 HA	7	M	E	K	I	V	L	L	L	A	I	I	G	L	V	K	S	D	Q	I	C	I	G	Y	H	A	N	N	S	T	E	Q	V	D	T	I	M	E	K	N	V	T	V	T	H	A	Q	D	I
Avian A/chicken/Vietnam/NCVD-swab19/2008 HA	7	M	E	K	I	V	L	L	L	A	I	I	G	L	V	K	S	D	Q	I	C	I	G	Y	H	A	N	N	S	T	E	Q	V	D	T	I	M	E	K	N	V	T	V	T	H	A	Q	D	I
Avian A/chicken/Vietnam/NCVD-swab20/2008 HA	7	M	E	K	I	V	L	L	L	A	I	I	G	L	V	K	S	D	Q	I	C	I	G	Y	H	A	N	N	S	T	E	Q	V	D	T	I	M	E	K	N	V	T	V	T	H	A	Q	D	I
Avian A/chicken/Vietnam/NCVD-swab24/2008 HA	7	M	E	K	I	V	L	L	L	A	I	I	G	L	V	K	S	D	Q	I	C	I	G	Y	H	A	N	N	S	T	E	Q	V	D	T	I	M	E	K	N	V	T	V	T	H	A	Q	D	I
Avian A/chicken/Vietnam/NCVD-swab25/2008 HA	7	M	E	K	I	V	L	L	L	A	I	I	G	L	V	K	S	D	Q	I	C	I	G	Y	H	A	N	N	S	T	E	Q	V	D	T	I	M	E	K	N	V	T	V	T	H	A	Q	D	I
Avian A/chicken/Vietnam/NCVD-swab26/2008 HA	7	M	E	K	I	V	L	L	L	A	I	I	G	L	V	K	S	D	Q	I	C	I	G	Y	H	A	N	N	S	T	E	Q	V	D	T	I	M	E	K	N	V	T	V	T	H	A	Q	D	I
Avian A/duck/Guiyang/2231/2005 4	4	M	E	K	I	V	L	L	L	A	I	I	S	L	V	K	S	D	Q	I	C	I	G	Y	H	A	N	N	S	T	V	Q	V	D	T	I	M	E	K	N	V	T	V	T	H	A	Q	D	I
Avian A/Guinea fowl/Shantou/1341/2006 4	2.2	M	E	K	I	V	L	L	L	A	I	I	S	L	V	K	S	D	Q	I	C	I	G	Y	H	A	N	N	S	T	V	Q	V	D	T	I	M	E	K	N	V	T	V	T	H	A	Q	D	I
Avian A/gull/Germany/R882/06 4	2.2	M	E	K	I	V	L	L	L	A	I	I	S	L	V	K	S	D	Q	I	C	I	G	Y	H	A	N	N	S	T	V	Q	V	D	T	I	M	E	K	N	V	T	V	T	H	A	Q	D	I
Avian A/gull/Germany/R882/2006 4	2.2	M	E	K	I	V	L	L	L	A	I	I	S	L	V	K	S	D	Q	I	C	I	G	Y	H	A	N	N	S	T	V	Q	V	D	T	I	M	E	K	N	V	T	V	T	H	A	Q	D	I
Avian A/herring gull/Sweden/V1116/2006 4	2.2	M	E	K	I	V	L	L	L	A	I	I	S	L	V	K	S	D	Q	I	C	I	G	Y	H	A	N	N	S	T	V	Q	V	D	T	I	M	E	K	N	V	T	V	T	H	A	Q	D	I
Avian A/turkey/Egypt/091Q-NLQP/2009 HA	2.2	-	-	-	-	-	-	-	-	-	I	V	S	L	V	K	G	D	Q	I	C	I	G	Y	H	A	N	N	S	T	E	Q	V	D	T	I	M	E	K	N	V	T	V	T	H	A	Q	D	I
Human A/Turkey/651242/2006 4	2.2	M	E	K	I	V	L	L	L	A	I	I	G	L	V	K	S	D	Q	I	G	I	G	Y	H	A	N	N	S	T	E	Q	V	D	T	I	M	E	K	N	V	T	V	T	H	A	Q	D	I
Human A/Turkey/65596/2006 4	2.2	M	E	K	I	V	L	L	L	A	I	I	G	L	V	K	S	D	Q	I	C	V	G	Y	H	A	N	N	S	T	E	Q	V	D	T	I	M	E	K	N	V	T	V	T	H	A	Q	D	I
Human A/Vietnam/CL02/2004 4	1	M	E	K	I	V	L	L	F	A	I	V	S	L	V	K	S	D	Q	I	C	I	G	Y	H	A	N	N	S	T	E	Q	V	D	T	I	M	E	K	N	V	T	V	T	H	A	Q	D	I
Swine A/swine/East Java/UT6003/2006 4	2.1	M	E	K	I	V	L	L	L	A	I	I	S	L	V	K	S	D	Q	I	C	I	G	Y	H	A	N	N	S	T	V	Q	V	D	T	I	M	E	K	N	V	T	V	T	H	A	Q	D	I
Avian A/chicken/Egypt/07201-NLQP/2007 4	2.2	-	-	-	-	-	-	-	-	-	-	-	-	-	-	-	-	D	Q	I	C	I	G	Y	H	A	N	N	S	T	E	Q	V	D	T	I	M	E	K	N	V	T	V	T	H	A	Q	D	I
Avian A/chicken/Egypt/07202-NLQP/2007 4	2.2	M	E	K	I	V	L	L	L	A	I	V	S	L	V	K	S	D	Q	I	C	I	G	Y	H	A	N	N	S	T	E	Q	V	D	T	I	M	E	K	N	V	T	V	T	H	A	Q	D	I
Avian A/chicken/Egypt/07632S-NLQP/2007 4	2.2	M	E	K	I	V	L	L	L	A	I	V	S	L	V	K	S	D	Q	I	C	I	G	Y	H	A	N	N	S	T	E	Q	V	D	T	I	M	E	K	N	V	T	V	T	H	A	Q	D	I
Avian A/chicken/Egypt/07701S-NLQP/2007 4	2.2	-	-	-	-	-	-	-	-	-	-	-	-	-	-	-	S	D	Q	I	C	I	G	Y	H	A	N	N	S	T	E	Q	V	D	T	I	M	E	K	N	V	T	V	T	H	A	Q	D	I
Avian A/chicken/Egypt/08139S-NLQP/2008 HA	2.2	M	E	K	I	V	L	L	L	A	I	V	S	L	V	K	S	D	Q	I	C	I	G	Y	H	A	N	N	S	T	E	Q	V	D	T	I	M	E	K	N	V	T	V	T	H	A	Q	D	I
Avian A/chicken/Egypt/0815-NLQP/2008 HA	2.2	M	E	K	I	V	L	L	L	A	I	V	S	L	V	K	S	D	Q	I	C	I	G	Y	H	A	N	N	S	T	E	Q	V	D	T	I	M	E	K	N	V	T	V	T	H	A	Q	D	I
Avian A/chicken/Egypt/08194S-NLQP/2008 HA	2.2	M	E	K	I	V	L	L	L	A	I	V	S	L	V	K	S	D	Q	I	C	I	G	Y	H	A	N	N	S	T	E	Q	V	D	T	I	M	E	K	N	V	T	V	T	H	A	Q	D	I
Avian A/chicken/Egypt/083/2008 HA	2.2	M	E	K	I	V	L	L	L	A	I	V	S	L	V	K	S	D	Q	I	C	I	G	Y	H	A	N	N	S	T	E	Q	V	D	T	I	M	E	K	N	V	T	V	T	H	A	Q	D	I
Avian A/chicken/Egypt/0831-NLQP/2008 HA	2.2	M	E	K	I	V	L	L	L	A	I	V	S	L	V	K	S	D	Q	I	C	I	G	Y	H	A	N	N	S	T	E	Q	V	D	T	I	M	E	K	N	V	T	V	T	H	A	Q	D	I
Avian A/chicken/Egypt/0836/2008 HA	2.2	M	E	K	I	V	L	L	L	A	I	V	S	L	V	K	S	D	Q	I	C	I	G	Y	H	A	N	N	S	T	E	Q	V	D	T	I	M	E	K	N	V	T	V	T	H	A	Q	D	I
Avian A/chicken/Egypt/0837-NLQP/2008 HA	2.2	M	E	K	I	V	L	L	L	A	I	V	S	L	V	K	S	D	Q	I	C	I	G	Y	H	A	N	N	S	T	E	Q	V	D	T	I	M	E	K	N	V	T	V	T	H	A	Q	D	I
Avian A/chicken/Egypt/083-NLQP/2008 HA	2.2	M	E	K	I	V	L	L	L	A	I	V	S	L	V	K	S	D	Q	I	C	I	G	Y	H	A	N	N	S	T	E	Q	V	D	T	I	M	E	K	N	V	T	V	T	H	A	Q	D	I
Avian A/chicken/Egypt/0845-NLQP/2008 HA	2.2	M	E	K	I	V	L	L	L	A	I	V	S	L	V	K	S	D	Q	I	C	I	G	Y	H	A	N	N	S	T	E	Q	V	D	T	I	M	E	K	N	V	T	V	T	H	A	Q	D	I
Avian A/chicken/Egypt/0855-NLQP/2008 HA	2.2	M	E	K	I	V	L	L	L	A	I	V	S	L	V	K	S	D	Q	I	C	I	G	Y	H	A	N	N	S	T	E	Q	V	D	T	I	M	E	K	N	V	T	V	T	H	A	Q	D	I
Avian A/chicken/Egypt/0859-NLQP/2008 HA	2.2	M	E	K	I	V	L	L	L	A	I	V	S	L	V	K	S	D	Q	I	C	I	G	Y	H	A	N	N	S	T	E	Q	V	D	T	I	M	E	K	N	V	T	V	T	H	A	Q	D	I
Avian A/chicken/Egypt/0865-NLQP/2008 HA	2.2	M	E	K	I	V	L	L	L	A	I	V	S	L	V	K	S	D	Q	I	C	I	G	Y	H	A	N	N	S	T	E	Q	V	D	T	I	M	E	K	N	V	T	V	T	H	A	Q	D	I
Avian A/chicken/Egypt/0869h3-NLQP/2008 HA	2.2	M	E	K	I	V	L	L	L	A	I	V	S	L	V	K	S	D	Q	I	C	I	G	Y	H	A	N	N	S	T	E	Q	V	D	T	I	M	E	K	N	V	T	V	T	H	A	Q	D	I
Avian A/chicken/Egypt/086Q-NLQP/2008 HA	2.2	-	-	-	-	-	-	-	-	-	-	-	-	-	-	-	-	-	-	-	-	I	G	Y	H	A	N	N	S	T	E	Q	V	D	T	I	M	E	K	N	V	T	V	T	H	A	Q	D	I
Avian A/chicken/Egypt/0876-NLQP/2008 HA	2.2	M	E	K	I	V	L	L	L	A	I	V	S	L	V	K	S	D	Q	I	C	I	G	Y	H	A	N	N	S	T	E	Q	V	D	T	I	M	E	K	N	V	T	V	T	H	A	Q	D	I
Avian A/chicken/Egypt/0879-NLQP/2008 HA	2.2	M	E	K	I	V	L	L	L	A	I	V	S	L	V	K	S	D	Q	I	C	I	G	Y	H	A	N	N	S	T	E	Q	V	D	T	I	M	E	K	N	V	T	V	T	H	A	Q	D	I
Avian A/chicken/Egypt/0880-NLQP/2008 HA	2.2	M	E	K	I	V	L	L	L	A	I	V	S	L	V	K	S	D	Q	I	C	I	G	Y	H	A	N	N	S	T	E	Q	V	D	T	I	M	E	K	N	V	T	V	T	H	A	Q	D	I
Avian A/chicken/Egypt/0882-NLQP/2008 HA	2.2	-	-	-	-	-	L	L	L	A	I	V	S	L	V	K	S	D	Q	I	C	I	G	Y	H	A	N	N	S	T	E	Q	V	D	T	I	M	E	K	N	V	T	V	T	H	A	Q	D	I
Avian A/chicken/Egypt/088S-NLQP/2008 HA	2.2	M	E	K	I	V	L	L	L	A	I	V	S	L	V	K	S	D	Q	I	C	I	G	Y	H	A	N	N	S	T	E	Q	V	D	T	I	M	E	K	N	V	T	V	T	H	A	Q	D	I
Avian A/chicken/Egypt/0910QL-NLQP/2009 HA	2.2	M	E	K	I	V	L	L	L	A	I	V	S	L	V	K	S	D	Q	I	C	I	G	Y	H	A	N	N	S	T	E	Q	V	D	T	I	M	E	K	N	V	T	V	T	H	A	Q	D	I
Avian A/chicken/Egypt/09277s-NLQP/2009 HA	2.2	M	E	K	I	V	L	L	L	A	I	V	S	L	V	K	S	D	Q	I	C	I	G	Y	H	A	N	N	S	T	E	Q	V	D	T	I	M	E	K	N	V	T	V	T	H	A	Q	D	I
Avian A/chicken/Egypt/09359S-NLQP/2009 HA	2.2	M	E	K	I	V	L	L	L	A	I	V	S	L	V	K	S	D	Q	I	C	I	G	Y	H	A	N	N	S	T	E	Q	V	D	T	I	M	E	K	N	V	T	V	T	H	A	Q	D	I
Avian A/chicken/Egypt/09519S-NLQP/2009 HA	2.2	M	E	K	I	V	L	L	L	A	I	V	S	L	V	K	S	D	Q	I	C	I	G	Y	H	A	N	N	S	T	E	Q	V	D	T	I	M	E	K	N	V	T	V	T	H	A	Q	D	I
Avian A/chicken/Egypt/09534S-NLQP/2009 HA	2.2	M	E	K	I	V	L	L	L	A	I	V	S	L	V	K	S	D	Q	I	C	I	G	Y	H	A	N	N	S	T	E	Q	V	D	T	I	M	E	K	N	V	T	V	T	H	A	Q	D	I
Avian A/chicken/Egypt/09567s-NLQP/2009 HA	2.2	M	E	K	I	V	L	L	L	A	I	V	S	L	V	K	S	D	Q	I	C	I	G	Y	H	A	N	N	S	T	E	Q	V	D	T	I	M	E	K	N	V	T	V	T	H	A	Q	D	I
Avian A/chicken/Egypt/09568S-NLQP/2009 HA	2.2	M	E	K	I	V	L	L	L	A	I	V	S	L	V	K	S	D	Q	I	C	I	G	Y	H	A	N	N	S	T	E	Q	V	D	T	I	M	E	K	N	V	T	V	T	H	A	Q	D	I
Avian A/chicken/Egypt/095723v/2009 HA	2.2	-	-	-	-	-	-	-	-	-	I	V	S	L	V	K	S	D	Q	I	C	I	G	Y	H	A	N	N	S	T	E	Q	V	D	T	I	M	E	K	N	V	T	V	T	H	A	Q	D	I
Avian A/chicken/Egypt/095941v/2009 HA	2.2	M	E	K	I	V	L	L	L	A	I	V	S	L	V	K	S	D	Q	I	C	I	G	Y	H	A	N	N	S	T	E	Q	V	D	T	I	M	E	K	N	V	T	V	T	H	A	Q	D	I
Avian A/chicken/Egypt/095941v-NLQP/2009 HA	2.2	-	E	K	I	V	L	L	L	A	I	V	S	L	V	K	S	D	Q	I	C	I	G	Y	H	A	N	N	S	T	E	Q	V	D	T	I	M	E	K	N	V	T	V	T	H	A	Q	D	I
Avian A/chicken/Egypt/096293V-NLQP/2009 HA	2.2	M	E	K	I	V	L	L	L	A	I	V	S	L	V	K	S	D	Q	I	C	I	G	Y	H	A	N	N	S	T	E	Q	V	D	T	I	M	E	K	N	V	T	V	T	H	A	Q	D	I
Avian A/chicken/Egypt/0962-NLQP/2009 HA	2.2	-	-	-	-	-	-	-	-	-	-	V	S	L	V	K	S	D	Q	I	C	I	G	Y	H	A	N	N	S	T	E	Q	V	D	T	I	M	E	K	N	V	T	V	T	H	A	Q	D	I
Avian A/chicken/Egypt/0963S-NLQP/2009 HA	2.2	M	E	K	I	V	L	L	L	A	I	V	S	L	V	K	S	D	Q	I	C	I	G	Y	H	A	N	N	S	T	E	Q	V	D	T	I	M	E	K	N	V	T	V	T	H	A	Q	D	I
Avian A/chicken/Egypt/096767V-NLQP/2009 HA	2.2	M	E	K	I	V	L	L	L	A	I	V	S	L	V	K	S	D	Q	I	C	I	G	Y	H	A	N	N	S	T	E	Q	V	D	T	I	M	E	K	N	V	T	V	T	H	A	Q	D	I
Avian A/chicken/Egypt/096L-NLQP/2009 HA	2.2	M	E	K	I	V	L	L	L	A	I	V	S	L	V	K	S	D	Q	I	C	I	G	Y	H	A	N	N	S	T	E	Q	V	D	T	I	M	E	K	N	V	T	V	T	H	A	Q	D	I
Avian A/chicken/Egypt/0975-NLQP/2009 HA	2.2	M	E	K	I	V	L	L	L	A	I	V	S	L	V	K	S	D	Q	I	C	I	G	Y	H	A	N	N	S	T	E	Q	V	D	T	I	M	E	K	N	V	T	V	T	H	A	Q	D	I
Avian A/chicken/Egypt/0977-NLQP/2009 HA	2.2	-	-	-	-	-	-	-	-	-	-	V	S	L	V	K	S	D	Q	I	C	I	G	Y	H	A	N	N	S	T	E	Q	V	D	T	I	M	E	K	N	V	T	V	T	H	A	Q	D	I
Avian A/chicken/Egypt/1/2008 HA	2.2	M	E	K	I	V	L	L	F	A	I	V	S	L	V	K	S	D	Q	I	C	I	G	Y	H	A	N	N	S	T	E	Q	V	D	T	I	M	E	K	N	V	T	V	T	H	A	Q	D	I
Avian A/chicken/Egypt/1/2009 HA	2.2	M	E	K	I	V	L	L	L	A	I	V	S	L	V	K	S	D	Q	I	C	I	G	Y	H	A	N	N	S	T	E	Q	V	D	T	I	M	E	K	N	V	T	V	T	H	A	Q	D	I
Avian A/chicken/Egypt/10112SG/2010 HA	2.2	M	E	K	I	V	L	L	L	A	I	V	S	L	V	K	G	D	Q	I	C	I	G	Y	H	A	N	N	S	T	E	Q	V	D	T	I	M	E	K	N	V	T	V	T	H	A	Q	D	I
Avian A/chicken/Egypt/10116s/2010 HA	2.2	M	E	K	I	V	L	L	L	A	I	V	S	L	V	K	S	D	Q	I	C	I	G	Y	H	A	N	N	S	T	E	Q	V	D	T	I	M	E	K	N	V	T	V	T	H	A	Q	D	I
Avian A/chicken/Egypt/10127s/2010 HA	2.2	M	E	K	I	V	L	L	L	A	I	V	S	L	V	K	S	D	Q	I	C	I	G	Y	H	A	N	N	S	T	E	Q	V	D	T	I	M	E	K	N	V	T	V	T	H	A	Q	D	I
Avian A/chicken/Egypt/10135ss/2010 HA	2.2	-	-	-	-	-	-	-	-	-	-	V	S	L	V	K	S	D	Q	I	C	I	G	Y	H	A	N	N	S	T	E	Q	V	D	T	I	M	E	K	N	I	T	V	T	H	A	Q	D	I
Avian A/chicken/Egypt/10158SF/2010 HA	2.2	M	E	K	I	V	L	L	L	A	I	V	S	L	V	K	S	D	Q	I	C	I	G	Y	H	A	N	N	S	T	E	Q	V	D	T	I	M	E	K	N	V	T	V	T	H	A	Q	D	I
Avian A/chicken/Egypt/10159s/2010 HA	2.2	M	E	K	I	V	L	L	L	A	I	V	S	L	V	K	S	D	Q	I	C	I	G	Y	H	A	N	N	S	T	E	Q	V	D	T	I	M	E	K	N	V	T	V	T	H	A	Q	D	I
Avian A/chicken/Egypt/10249SF/2010 HA	2.2	-	-	-	-	-	-	-	-	-	-	V	S	I	V	K	S	D	Q	I	C	I	G	Y	H	A	N	N	S	T	E	Q	V	D	T	I	M	E	K	N	V	T	V	T	H	A	Q	D	I
Avian A/chicken/Egypt/10265s/2010 HA	2.2	M	E	K	I	V	L	L	L	A	I	V	S	L	V	K	S	D	Q	I	C	I	G	Y	H	A	N	N	S	T	E	Q	V	D	T	I	M	E	K	N	V	T	V	T	H	A	Q	D	I
Avian A/chicken/Egypt/1031/2010 HA	2.2	-	-	-	-	-	-	-	-	-	-	-	-	-	-	-	-	-	Q	I	C	I	G	Y	H	A	N	N	S	T	E	Q	V	D	T	I	M	E	K	N	I	T	V	T	H	A	Q	D	I
Avian A/chicken/Egypt/1041AG/2010 HA	2.2	M	E	K	I	V	L	L	L	A	I	V	S	L	I	K	S	D	Q	I	C	I	G	Y	H	A	N	N	S	T	E	Q	V	D	T	I	M	E	K	N	V	T	V	T	H	A	Q	D	I
Avian A/chicken/Egypt/1042/2010 HA	2.2	M	E	K	I	V	L	L	L	A	I	V	S	L	V	K	S	D	Q	I	C	I	G	Y	H	A	N	N	S	T	E	Q	V	D	T	I	M	E	K	N	V	T	V	T	H	A	Q	D	I
Avian A/chicken/Egypt/1050ss/2010 HA	2.2	M	E	K	I	V	L	L	L	A	I	V	S	L	V	K	S	D	Q	I	C	I	G	Y	H	A	N	N	S	T	E	Q	V	D	T	I	M	E	K	N	I	T	V	T	H	A	Q	D	I
Avian A/chicken/Egypt/10512AG/2010 HA	2.2	M	E	K	I	V	L	L	L	A	I	V	S	L	V	K	G	D	Q	I	C	I	G	Y	H	A	N	N	S	T	E	Q	V	D	T	I	M	E	K	N	V	T	V	T	H	A	Q	D	I
Avian A/chicken/Egypt/1052s/2010 HA	2.2	M	E	K	I	V	L	L	L	A	I	V	S	L	V	K	S	D	Q	I	C	I	G	Y	H	A	N	N	S	T	E	Q	V	D	T	I	M	E	K	N	V	T	V	T	H	A	Q	D	I
Avian A/chicken/Egypt/1052S-NLQP/2010 HA	2.2	-	-	-	-	-	-	-	-	-	-	-	-	-	-	-	-	-	-	-	-	-	-	-	-	A	N	N	S	T	E	Q	V	D	T	I	M	E	K	N	V	T	V	T	H	A	Q	D	I
Avian A/chicken/Egypt/1055/2010 HA	2.2	-	-	-	-	-	-	-	-	-	-	-	-	-	V	K	S	D	Q	I	C	I	G	Y	H	A	N	N	S	T	E	Q	V	D	T	I	M	E	K	N	V	T	V	T	H	A	Q	D	I
Avian A/chicken/Egypt/1063/2010 HA	2.2	M	E	K	I	V	L	L	L	A	I	V	S	L	V	K	S	D	Q	I	C	I	G	Y	H	A	N	N	S	T	E	Q	V	D	T	I	M	E	K	N	V	T	V	T	H	A	Q	D	I
Avian A/chicken/Egypt/1071g/2010 HA	2.2	M	E	K	I	V	L	L	L	A	I	V	S	L	V	K	S	D	Q	I	C	I	G	Y	H	A	N	N	S	T	E	Q	V	D	T	I	M	E	K	N	V	T	V	T	H	A	Q	D	I
Avian A/chicken/Egypt/1085/2010 HA	2.2	M	E	K	I	V	L	L	L	A	I	V	S	L	V	K	S	D	Q	I	C	I	G	Y	H	A	N	N	S	T	E	Q	V	D	T	I	M	E	K	N	V	T	V	T	H	A	Q	D	I
Avian A/chicken/Egypt/10909V/2010 HA	2.2	M	E	K	I	V	L	L	L	A	I	V	S	L	V	K	S	D	Q	I	C	I	G	Y	H	A	N	N	S	T	E	Q	V	D	T	I	M	E	K	N	I	T	V	T	H	A	Q	D	I
Avian A/chicken/Egypt/10NLQP-CLEVB299/2008 HA	2.2	M	E	K	I	V	L	L	L	A	I	V	S	L	V	K	S	D	Q	I	C	I	G	Y	H	A	N	N	S	T	E	Q	V	D	T	I	M	E	K	N	V	T	V	T	H	A	Q	D	I
Avian A/chicken/Egypt/115AD/2011 HA	2.2	M	E	K	I	V	L	L	L	A	I	V	S	L	V	K	S	D	Q	I	C	I	G	Y	H	A	N	N	S	T	E	Q	V	D	P	I	I	E	K	N	V	T	V	T	H	A	Q	D	I
Avian A/chicken/Egypt/116AD/2011 HA	2.2	M	E	K	I	V	L	L	L	A	I	V	S	L	V	K	S	D	Q	I	C	I	G	Y	H	A	N	N	S	T	E	Q	V	D	T	I	M	E	K	N	V	T	V	T	H	A	Q	D	I
Avian A/chicken/Egypt/128s/2012 HA	2.2	-	-	-	-	-	-	-	-	-	-	-	S	I	V	K	S	D	Q	I	C	I	G	Y	H	A	N	N	S	T	E	Q	V	D	T	I	M	E	K	N	V	T	V	T	H	A	Q	D	I
Avian A/chicken/Egypt/13NLQP-CLEVB261/2008 HA	2.2	M	E	K	I	V	L	L	L	A	I	V	S	L	V	K	S	D	Q	I	C	I	G	Y	H	A	N	N	S	T	E	Q	V	D	T	I	M	E	K	N	V	T	V	T	H	A	Q	D	I
Avian A/chicken/Egypt/14NLQP-CLEVB255/2008 HA	2.2	M	E	K	I	V	L	L	L	A	I	V	S	L	V	K	S	D	Q	I	C	I	G	Y	H	A	N	N	S	T	E	Q	V	D	T	I	M	E	K	N	V	T	V	T	H	A	Q	D	I
Avian A/chicken/Egypt/16NLQP-CLEVB242/2008 HA	2.2	M	E	K	I	V	L	L	L	A	I	V	S	L	V	K	S	D	Q	I	C	I	G	Y	H	A	N	N	S	T	E	Q	V	D	T	I	M	E	K	N	V	T	V	T	H	A	Q	D	I
Avian A/chicken/Egypt/1709-5/2008 HA	2.2	M	E	K	I	V	L	L	L	A	I	V	S	L	V	K	S	D	Q	I	C	I	G	Y	H	A	N	N	S	T	E	Q	V	D	T	I	M	E	K	N	V	T	V	T	H	A	Q	D	I
Avian A/chicken/Egypt/1709-6/2008 HA	2.2	M	E	K	I	V	L	L	L	A	I	V	S	L	V	K	S	D	Q	I	C	I	G	Y	H	A	N	N	S	T	E	Q	V	D	T	I	M	E	K	N	V	T	V	T	H	A	Q	D	I
Avian A/chicken/Egypt/17NLQP-CLEVB241/2008 HA	2.2	M	E	K	I	V	L	L	L	A	I	V	S	L	V	K	S	D	Q	I	C	I	G	Y	H	A	N	N	S	T	E	Q	V	D	T	I	M	E	K	N	V	T	V	T	H	A	Q	D	I
Avian A/chicken/Egypt/18NLQP-CLEVB240/2008 HA	2.2	-	-	-	-	-	L	L	L	A	I	V	S	L	V	K	S	D	Q	I	C	I	G	Y	H	A	N	N	S	T	E	Q	V	D	T	I	M	E	K	N	V	T	V	T	H	A	Q	D	I
Avian A/chicken/Egypt/1NLQP-CLEVB331/2008 HA	2.2	M	E	K	I	V	L	L	L	A	I	V	S	L	V	K	S	D	Q	I	C	I	G	Y	H	A	N	N	S	T	E	Q	V	D	T	I	M	E	K	N	V	T	V	T	H	A	Q	D	I
Avian A/chicken/Egypt/20NLQP-CLEVB238/2008 HA	2.2	-	E	K	I	V	L	L	L	A	I	V	S	L	V	K	S	D	Q	I	C	I	G	Y	H	A	N	N	S	T	E	Q	V	D	T	I	M	E	K	N	V	T	V	T	H	A	Q	D	I
Avian A/chicken/Egypt/23NLQP-CLEVB231/2008 HA	2.2	-	E	K	I	V	L	L	L	A	I	V	S	L	V	K	S	D	Q	I	C	I	G	Y	H	A	N	N	S	T	E	Q	V	D	T	I	M	E	K	N	V	T	V	T	H	A	Q	D	I
Avian A/chicken/Egypt/24NLQP-CLEVB227/2008 HA	2.2	M	E	K	I	V	L	L	L	A	I	V	S	L	V	K	S	D	Q	I	C	I	G	Y	H	A	N	N	S	T	E	Q	V	D	T	I	M	E	K	N	V	T	V	T	H	A	Q	D	I
Avian A/chicken/Egypt/2NLQP-CLEVB330/2008 HA	2.2	M	E	K	I	V	L	L	L	A	I	V	S	L	V	K	S	D	Q	I	C	I	G	Y	H	A	N	N	S	T	E	Q	V	D	T	I	M	E	K	N	V	T	V	T	H	A	Q	D	I
Avian A/chicken/Egypt/34-2/2008 HA	2.2	M	E	K	I	V	L	L	L	A	I	V	S	L	V	K	S	D	Q	I	C	I	G	Y	H	A	N	N	S	T	E	Q	V	D	T	I	M	E	K	N	V	T	V	T	H	A	Q	D	I
Avian A/chicken/Egypt/35-3/2008 HA	2.2	M	E	K	I	V	L	L	L	A	I	V	S	L	V	K	S	D	Q	I	C	I	G	Y	H	A	N	N	S	T	E	Q	V	D	T	I	M	E	K	N	V	T	V	T	H	A	Q	D	I
Avian A/chicken/Egypt/36-4/2008 HA	2.2	M	E	K	I	V	L	L	L	A	I	V	S	L	V	K	S	D	Q	I	C	I	G	Y	H	A	N	N	S	T	E	Q	V	D	T	I	M	E	K	N	V	T	V	T	H	A	Q	D	I
Avian A/chicken/Egypt/38-2/2008 HA	2.2	M	E	K	I	G	L	L	L	A	I	V	S	L	V	K	R	D	Q	I	G	I	G	Y	H	A	N	N	S	T	E	Q	V	D	T	I	M	E	K	N	V	T	V	T	H	A	Q	D	I
Avian A/chicken/Egypt/488N3-CLEVB/2008 HA	2.2	-	-	-	-	-	-	-	-	-	-	-	-	-	-	-	-	D	Q	I	C	I	G	Y	H	A	N	N	S	T	E	Q	V	D	T	I	M	E	K	N	V	T	V	T	H	A	Q	D	I
Avian A/chicken/Egypt/489N3-CLEVB/2008 HA	2.2	-	-	-	-	-	-	-	-	-	-	-	-	-	-	-	-	D	Q	I	C	I	G	Y	H	A	N	N	S	T	E	Q	V	D	T	I	M	E	K	N	V	T	V	T	H	A	Q	D	I
Avian A/chicken/Egypt/490N3-CLEVB/2008 HA	2.2	-	-	-	-	-	-	-	-	-	-	-	-	-	-	-	-	D	Q	I	C	I	G	Y	H	A	N	N	S	T	E	Q	V	D	T	I	M	E	K	N	V	T	V	T	H	A	Q	D	I
Avian A/chicken/Egypt/495N3-CLEVB/2008 HA	2.2	-	-	-	-	-	-	-	-	-	-	-	-	-	-	-	-	D	Q	I	C	I	G	Y	H	A	N	N	S	T	E	Q	V	D	T	I	M	E	K	N	V	T	V	T	H	A	Q	D	I
Avian A/chicken/Egypt/496N3-CLEVB/2008 HA	2.2	-	-	-	-	-	-	-	-	-	-	-	-	-	-	-	-	D	Q	I	C	I	G	Y	H	A	N	N	S	T	E	Q	V	D	T	I	M	E	K	N	V	T	V	T	H	A	Q	D	I
Avian A/chicken/Egypt/4NLQP-CLEVB308/2008 HA	2.2	M	E	K	I	V	L	L	L	A	I	V	S	L	V	K	S	D	Q	I	C	I	G	Y	H	A	N	N	S	T	E	Q	V	D	T	I	M	E	K	N	V	T	V	T	H	A	Q	D	I
Avian A/chicken/Egypt/5NLQP-CLEVB307/2008 HA	2.2	M	E	K	I	V	L	L	L	A	I	V	S	L	V	K	S	D	Q	I	C	I	G	Y	H	A	N	N	S	T	E	Q	V	D	T	I	M	E	K	N	V	T	V	T	H	A	Q	D	I
Avian A/chicken/Egypt/6NLQP-CLEVB306/2008 HA	2.2	M	E	K	I	V	L	L	L	A	I	V	S	L	V	K	S	D	Q	I	C	I	G	Y	H	A	N	N	S	T	E	Q	V	D	T	I	M	E	K	N	V	T	V	T	H	A	Q	D	I
Avian A/chicken/Egypt/7NLQP-CLEVB305/2008 HA	2.2	M	E	K	I	V	L	L	L	A	I	V	S	L	V	K	S	D	Q	I	C	I	G	Y	H	A	N	N	S	T	E	Q	V	D	T	I	M	E	K	N	V	T	V	T	H	A	Q	D	I
Avian A/chicken/Egypt/8NLQP-CLEVB304/2008 HA	2.2	M	E	K	I	V	L	L	L	A	I	V	S	L	V	K	S	D	Q	I	C	I	G	Y	H	A	N	N	S	T	E	Q	V	D	T	I	M	E	K	N	V	T	V	T	H	A	Q	D	I
Avian A/chicken/Egypt/9402NAMRU3-CLEVB213/2007 4	2.2	-	-	-	-	-	-	-	-	-	-	-	-	-	-	-	-	D	Q	I	C	I	G	Y	H	A	N	N	S	T	E	Q	V	D	T	I	M	E	K	N	V	T	V	T	H	A	Q	D	I
Avian A/chicken/Egypt/9403NAMRU3-CLEVB214/2007 4	2.2	-	-	-	-	-	-	-	-	-	-	-	-	-	-	-	-	D	Q	I	C	I	G	Y	H	A	N	N	S	T	E	Q	V	D	T	I	M	E	K	N	V	T	V	T	H	A	Q	D	I
Avian A/chicken/Egypt/F10/2009 HA	2.2	M	E	K	I	V	L	L	L	A	I	V	S	L	V	K	S	D	Q	I	C	I	G	Y	H	A	N	N	S	T	E	Q	V	D	T	I	M	E	K	N	V	T	V	T	H	A	Q	D	I
Avian A/chicken/Egypt/G3H4-NLQP/2008 HA	2.2	M	E	K	I	V	L	L	L	A	I	V	S	L	V	K	S	D	Q	I	C	I	G	Y	H	A	N	N	S	T	E	Q	V	D	T	I	M	E	K	N	V	T	V	T	H	A	Q	D	I
Avian A/chicken/Egypt/Q1011/2010 HA	2.2	M	E	K	I	V	L	L	L	A	I	V	S	L	V	K	S	D	Q	I	C	I	G	Y	H	A	N	N	S	T	E	Q	V	D	T	I	M	E	K	N	V	T	V	T	H	A	Q	D	I
Avian A/chicken/Egypt/Q1182/2010 HA	2.2	M	E	K	I	V	L	L	L	A	I	V	S	L	V	K	S	D	Q	I	C	I	G	Y	H	A	N	N	S	T	E	Q	V	D	T	I	M	E	K	N	V	T	V	T	H	A	Q	D	I
Avian A/chicken/Egypt/Q1185/2010 HA	2.2	M	E	K	I	V	L	L	L	A	I	V	S	L	V	K	S	D	Q	I	C	I	G	Y	H	A	N	N	S	T	E	Q	V	D	T	I	M	E	K	N	V	T	V	T	H	A	Q	D	I
Avian A/chicken/Egypt/Q1995D/2010 HA	2.2	M	E	K	I	V	L	L	L	A	I	V	S	L	V	K	S	D	Q	I	C	I	G	Y	H	A	N	N	S	T	E	Q	V	D	T	I	M	E	K	N	V	T	V	T	H	A	Q	D	I
Avian A/chicken/Egypt/RIMD11-1/2008 HA	2.2	M	E	K	I	V	L	L	L	A	I	V	S	L	V	K	S	G	Q	I	C	I	G	Y	H	A	N	N	S	T	E	Q	V	D	T	I	M	E	K	N	V	T	V	T	H	A	Q	D	I
Avian A/chicken/Egypt/RIMD13-1/2008 HA	2.2	M	E	K	I	V	L	L	L	A	I	V	S	L	V	K	S	D	Q	I	C	I	G	Y	H	A	N	N	S	T	E	Q	V	D	T	I	M	E	K	N	V	T	V	T	H	A	Q	D	I
Avian A/chicken/Egypt/RIMD21-2/2009 HA	2.2	M	E	K	I	V	L	L	L	A	I	V	S	L	V	K	S	D	Q	I	C	I	G	Y	H	A	N	N	S	T	E	Q	V	D	T	I	M	E	K	N	V	T	V	T	H	A	Q	D	I
Avian A/chicken/Egypt/RIMD25-1/2009 HA	2.2	M	E	K	I	V	L	L	L	A	I	V	S	L	V	K	S	D	Q	I	C	I	G	Y	H	A	N	N	S	T	E	Q	V	D	T	I	M	E	K	N	V	T	V	T	H	A	Q	D	I
Avian A/chicken/Egypt/RIMD26-3/2009 HA	2.2	M	E	K	I	V	L	L	L	A	I	V	S	L	V	K	S	D	Q	I	C	I	G	Y	H	A	N	N	S	T	E	Q	V	D	T	I	M	E	K	N	V	T	V	T	H	A	Q	D	I
Avian A/chicken/Egypt/RIMD27-2/2009 HA	2.2	M	E	K	I	V	L	L	L	A	I	V	S	L	V	K	S	D	Q	I	C	I	G	Y	H	A	N	N	S	T	E	Q	V	D	T	I	M	E	K	N	V	T	V	T	H	A	Q	D	I
Avian A/chicken/Egypt/RIMD28-1/2009 HA	2.2	M	E	K	I	V	L	L	L	A	I	V	S	L	V	K	S	D	Q	I	C	I	G	Y	H	A	N	N	S	T	E	Q	V	D	T	I	M	E	K	N	V	T	V	T	H	A	Q	D	I
Avian A/chicken/Egypt/RIMD29-3/2009 HA	2.2	M	E	K	I	V	L	L	L	A	I	V	S	L	V	K	S	D	Q	I	C	I	G	Y	H	A	N	N	S	T	E	Q	V	D	T	I	M	E	K	N	V	T	V	T	H	A	Q	D	I
Avian A/chicken/Egypt/RIMD4-3/2008 HA	2.2	M	E	K	I	V	L	L	L	A	I	V	S	L	V	K	S	D	Q	I	C	I	G	Y	H	A	N	N	S	T	E	Q	V	D	T	I	M	E	K	N	V	T	V	T	H	A	Q	D	I
Avian A/chicken/Egypt/VSVRI/2009 HA	2.2	M	E	K	I	V	L	L	L	A	I	V	S	L	V	K	S	D	Q	I	C	I	G	Y	H	A	N	N	S	T	E	Q	V	D	A	I	M	E	K	N	V	T	V	T	H	A	Q	D	I
Avian A/chicken/Israel/1055/2008 HA	2.2	M	E	K	I	V	L	L	L	A	I	V	S	L	V	K	S	D	Q	I	C	I	G	Y	H	A	N	N	S	T	E	Q	V	D	T	I	M	E	K	N	V	T	V	T	H	A	Q	D	I
Avian A/duck/Egypt/09224F-NLQP/2009 HA	2.2	M	E	K	I	V	L	L	L	A	I	V	S	L	V	K	S	D	Q	I	C	I	G	Y	H	A	N	N	S	T	E	Q	V	D	T	I	M	E	K	N	V	T	V	T	H	A	Q	D	I
Avian A/duck/Egypt/0955-NLQP/2009 HA	2.2	M	E	K	I	V	L	L	L	A	I	V	S	L	V	K	S	D	Q	I	C	I	G	Y	H	A	N	N	S	T	E	Q	V	D	T	I	M	E	K	N	V	T	V	T	H	A	Q	D	I
Avian A/goose/Egypt/0946smL-NLQP/2009 HA	2.2	-	-	-	-	-	L	L	L	A	I	V	S	L	V	K	S	D	Q	I	C	I	G	Y	H	A	N	N	S	T	E	Q	V	D	T	I	M	E	K	N	V	T	V	T	H	A	Q	D	I
Avian A/turkey/Egypt/07203-NLQP/2007 4	2.2	-	-	-	-	-	L	L	L	A	I	V	S	L	V	K	S	D	Q	I	C	I	G	Y	H	A	N	N	S	T	E	Q	V	D	T	I	M	E	K	N	V	T	V	T	H	A	Q	D	I
Avian A/turkey/Egypt/101474v/2010 HA	2.2	M	E	K	I	V	L	L	L	A	I	V	S	L	V	K	S	D	Q	I	C	I	G	Y	H	A	N	N	S	T	E	Q	V	D	T	I	M	E	K	N	I	T	V	T	H	A	Q	D	I
Avian A/turkey/Israel/362/2011 HA	2.2	M	E	K	I	V	L	L	L	A	I	V	S	L	V	K	S	D	Q	I	C	I	G	Y	H	A	N	N	S	T	E	Q	V	D	T	I	M	E	K	N	V	T	V	T	H	A	K	D	I
Human A/Egypt/3300-NAMRU3/2008 HA	2.2	-	-	-	-	-	-	-	-	-	-	-	-	-	-	-	-	D	Q	I	C	I	G	Y	H	A	N	N	S	T	E	Q	V	D	T	I	M	E	K	N	V	T	V	T	H	A	Q	D	I
Human A/Egypt/N04822/2009 HA	2.2	M	E	K	I	V	L	L	L	A	I	V	S	L	V	K	S	D	Q	I	C	I	G	Y	H	A	N	N	S	T	E	Q	V	D	T	I	M	E	K	N	V	T	V	T	H	A	Q	D	I
Avian A/chicken/Egypt/9390NAMRU3-CLEVB157/2007 4	2.2	M	E	K	I	V	L	L	L	A	I	V	S	L	V	E	S	D	Q	I	C	I	G	Y	H	A	N	N	S	T	E	Q	V	D	T	I	M	E	K	N	V	T	V	T	H	A	Q	D	I
Avian A/chicken/Egypt/9391NAMRU3-CLEVB158/2007 4	2.2	M	E	K	I	V	L	L	L	A	I	V	S	L	V	E	S	D	Q	I	C	I	G	Y	H	A	N	N	S	T	E	Q	V	D	T	I	M	E	K	N	V	T	V	T	H	A	Q	D	I
Avian A/chicken/Egypt/9392NAMRU3-CLEVB167/2007 4	2.2	M	E	K	I	V	L	L	L	A	I	V	S	L	V	E	S	D	Q	I	C	I	G	Y	H	A	N	N	S	T	E	Q	V	D	T	I	M	E	K	N	V	T	V	T	H	A	Q	D	I
Avian A/duck/Egypt/09238sm-NLQP/2009 HA	2.2	M	E	K	I	V	L	L	L	A	I	V	S	L	V	K	S	D	Q	I	C	I	G	Y	H	A	N	N	S	T	E	Q	V	D	T	I	M	E	K	N	V	T	V	T	H	A	Q	D	I
Avian A/whooper swan/Mongolia/5/2009 HA	2.2	-	-	-	-	V	L	L	F	T	T	I	S	L	V	K	S	D	H	I	C	I	G	Y	H	A	N	N	S	T	E	Q	V	D	T	I	M	E	K	N	V	T	V	T	H	A	Q	D	I
A/condor/Guangdong/139/2003 4	1	M	E	K	I	V	L	L	F	A	I	V	S	L	V	K	S	D	Q	I	C	I	G	Y	H	A	N	N	S	T	E	Q	V	D	T	I	M	E	K	N	V	T	V	T	H	A	Q	D	I
Avian A/bird/Thailand/3.1/2004 4	1	M	E	K	I	V	L	L	F	A	I	V	S	L	V	K	S	D	Q	I	C	I	G	Y	H	A	N	N	S	T	E	Q	V	D	T	I	M	E	K	N	V	T	V	T	H	A	Q	D	I
Avian A/black headed gull/HK/12.1/2003 4	1	M	E	K	I	V	L	L	F	A	I	V	S	L	V	K	S	D	Q	I	C	I	G	Y	H	A	N	N	S	T	E	Q	V	D	T	I	M	E	K	N	V	T	V	T	H	A	Q	D	I
Avian A/black-headed gull/Tyva/115/2009 HA	2.3	M	E	K	I	V	L	L	F	A	T	I	S	L	V	K	S	D	H	I	C	I	G	Y	H	A	N	N	S	T	E	Q	V	D	T	I	M	E	K	N	V	T	V	T	H	A	Q	D	I
Avian A/brown-head gull/Thailand/vsmu-4/2008 HA	1	M	E	K	I	V	L	L	F	A	I	V	S	L	V	K	S	D	Q	I	C	I	G	Y	H	A	N	N	S	T	E	Q	V	D	T	I	M	E	K	N	V	T	V	T	H	A	Q	D	I
Avian A/brown-headed gull/Thailand/VSMU-28-SPK/2005 4	1	M	E	K	I	V	L	L	F	A	I	V	S	L	V	K	S	D	Q	I	C	I	G	Y	H	A	N	N	S	T	E	Q	V	D	T	I	M	E	K	N	V	T	V	T	H	A	Q	D	I
Avian A/chick/Macheng/2004 4	9	M	E	K	I	V	L	L	L	A	I	A	S	L	V	K	S	D	Q	I	C	I	G	Y	H	A	N	N	S	T	E	Q	V	D	T	I	M	E	K	N	V	T	A	T	H	A	Q	D	I
Avian A/chicken/Afghanistan/1207/2006 4	2.2	-	-	-	-	-	-	-	-	-	-	-	-	L	V	K	S	D	Q	I	C	I	G	Y	H	A	N	N	S	T	E	Q	V	D	T	I	M	E	K	N	V	T	V	T	H	A	Q	D	I
Avian A/chicken/Afghanistan/1573-47/2006 4	2.2	-	-	-	-	-	-	-	L	A	I	V	S	L	V	K	S	D	Q	I	C	I	G	Y	H	A	N	N	S	T	K	Q	V	D	T	I	M	E	K	N	V	T	V	T	H	A	Q	D	I
Avian A/chicken/Afghanistan/1573-65/2006 4	2.2	-	-	-	-	-	-	-	L	A	I	V	S	L	V	K	S	D	Q	I	C	I	G	Y	H	A	N	N	S	T	K	Q	V	D	T	I	M	E	K	N	V	T	V	T	H	A	Q	D	I
Avian A/chicken/Angthong/NIAH8334/2004 4	1	M	E	K	I	V	L	L	F	A	I	V	S	L	V	K	S	D	Q	I	C	I	G	Y	H	A	N	N	S	T	E	Q	V	D	T	I	M	E	K	N	V	T	V	T	H	A	Q	D	I
Avian A/chicken/Anhui/39/2004 4	9	M	E	K	I	V	L	L	L	A	I	V	S	L	V	K	S	D	Q	I	C	I	G	Y	H	A	N	N	S	T	E	Q	V	D	T	I	M	E	K	N	V	T	V	T	H	A	Q	D	I
Avian A/chicken/Ayutthaya/Thailand/CU-23/04 4	1	-	-	-	-	-	L	L	F	A	I	V	S	L	V	K	S	D	Q	I	C	I	G	Y	H	A	N	N	S	T	E	Q	V	D	T	I	M	E	K	N	V	T	V	T	H	A	Q	D	I
Avian A/chicken/Ayutthaya/Thailand/CU-24/04 4	1	-	-	-	-	-	-	L	L	A	I	V	S	L	V	K	S	D	Q	I	C	I	G	Y	H	A	N	N	S	T	E	Q	V	D	T	I	M	E	K	N	V	T	V	T	H	A	Q	D	I
Avian A/chicken/Bac Lieu/07-10/2007 4	1	M	E	K	I	V	L	L	F	A	I	V	S	L	V	K	S	D	Q	I	C	I	G	Y	H	A	N	N	S	T	E	Q	V	D	T	I	M	E	K	N	V	T	V	T	H	A	Q	D	I
Avian A/chicken/Bangkok/Thailand/CU-20/04 4	1	M	E	K	I	V	L	L	F	A	I	V	S	L	V	K	S	D	Q	I	C	I	G	Y	H	A	N	N	S	T	E	Q	V	D	T	I	M	E	K	N	V	T	V	T	H	A	Q	D	I
Avian A/chicken/Bangkok/Thailand/CU-3/04 4	1	M	E	K	I	V	L	L	F	A	I	V	S	L	V	K	S	D	Q	I	C	I	G	Y	H	A	N	N	S	T	E	Q	V	D	T	I	M	E	K	N	V	T	V	T	H	A	Q	D	I
Avian A/chicken/Bangkok/Thailand/CU-6/04 4	1	M	E	K	I	V	L	L	F	A	I	V	S	L	V	K	S	D	Q	I	C	I	G	Y	H	A	N	N	S	T	E	Q	V	D	T	I	M	E	K	N	V	T	V	T	H	A	Q	D	I
Avian A/chicken/Bangli Bali/BBPV6-1/2004 4	1	M	E	K	I	V	L	L	L	A	I	V	S	L	V	K	S	D	Q	I	C	I	G	Y	H	A	N	N	S	T	E	Q	V	D	T	I	M	E	K	N	V	T	V	T	H	A	Q	D	I
Avian A/chicken/Bangli Bali/BPPV6-2/2004 4	1	M	E	K	I	V	L	L	L	A	I	V	S	L	V	K	S	D	Q	I	C	I	G	Y	H	A	N	N	S	T	E	Q	V	D	T	I	M	E	K	N	V	T	V	T	H	A	Q	D	I
Avian A/chicken/Bantul/BBVet-I/2005 4	2.1	M	E	K	I	V	L	L	L	A	I	V	S	L	V	K	S	D	Q	I	C	I	G	Y	H	A	N	N	S	T	E	Q	V	D	T	I	M	E	K	N	V	T	V	T	H	A	Q	D	I
Avian A/chicken/Cambodia/008LC1/2011 HA	1	M	E	K	I	V	L	L	F	V	I	V	S	L	V	K	S	D	Q	I	C	I	G	Y	H	A	N	N	S	T	K	Q	V	D	T	I	M	E	K	N	V	T	V	T	H	A	Q	D	I
Avian A/chicken/Cambodia/013LC1b/2005 4	1	-	-	-	-	-	-	-	F	A	I	V	S	L	V	K	S	D	Q	I	C	I	G	Y	H	A	N	N	S	T	E	Q	V	D	T	I	M	E	K	N	V	T	V	T	H	A	Q	D	I
Avian A/chicken/Cambodia/013LC2b/2005 4	1	-	-	-	-	-	-	-	F	A	I	V	S	L	V	K	S	D	Q	I	C	I	G	Y	H	A	N	N	S	T	E	Q	V	D	T	I	M	E	K	N	V	T	V	T	H	A	Q	D	I
Avian A/chicken/Cambodia/022LC1b/2005 4	1	M	E	K	I	V	L	L	F	A	I	V	S	L	V	K	S	D	Q	I	C	I	G	Y	H	A	N	N	S	T	E	Q	V	D	T	I	M	E	K	N	V	T	V	T	H	A	Q	D	I
Avian A/chicken/Cambodia/022LC2b/2005 4	1	-	-	-	-	-	-	-	F	A	I	V	S	L	V	K	S	D	Q	I	C	I	G	Y	H	A	N	N	S	T	E	Q	V	D	T	I	M	E	K	N	V	T	V	T	H	A	Q	D	I
Avian A/chicken/Cambodia/022LC3b/2005 4	1	-	-	-	-	-	-	-	F	A	I	V	S	L	V	K	S	D	Q	I	C	I	G	Y	H	A	N	N	S	T	E	Q	V	D	T	I	M	E	K	N	V	T	V	T	H	A	Q	D	I
Avian A/chicken/Cambodia/047LC3/2005 4	1	M	E	K	I	V	L	L	F	A	I	V	S	L	V	K	S	D	Q	I	C	I	G	Y	H	A	N	N	S	T	E	Q	V	D	T	I	M	E	K	N	V	T	V	T	H	A	Q	D	I
Avian A/chicken/Cambodia/047LC3b/2005 4	1	M	E	K	I	V	L	L	F	A	I	V	S	L	V	K	S	D	Q	I	C	I	G	Y	H	A	N	N	S	T	E	Q	V	D	T	I	M	E	K	N	V	T	V	T	H	A	Q	D	I
Avian A/chicken/Cambodia/047LC4/2005 4	1	M	E	K	I	V	L	L	F	A	I	V	S	L	V	K	S	D	Q	I	C	I	G	Y	H	A	N	N	S	T	E	Q	V	D	T	I	M	E	K	N	V	T	V	T	H	A	Q	D	I
Avian A/chicken/Cambodia/083LC/2011 HA	1	M	E	K	I	V	L	L	F	A	I	V	S	L	V	K	S	D	Q	I	C	I	G	Y	H	A	N	N	S	T	K	Q	V	D	T	I	M	E	K	N	V	T	V	T	H	A	Q	D	I
Avian A/chicken/Cambodia/089LC1/2011 HA	1	M	E	K	I	V	L	L	F	A	I	V	S	L	V	K	S	D	Q	I	C	I	G	Y	H	A	N	N	S	T	K	Q	V	D	T	I	M	E	K	N	V	T	V	T	H	A	Q	D	I
Avian A/chicken/Cambodia/089LC2/2011 HA	1	M	E	K	I	V	L	L	F	A	I	V	S	L	V	K	S	D	Q	I	C	I	G	Y	H	A	N	N	S	T	K	Q	V	D	T	I	M	E	K	N	V	T	V	T	H	A	Q	D	I
Avian A/chicken/Cambodia/089LC3/2011 HA	1	M	E	K	I	V	L	L	F	A	I	V	S	L	V	K	S	D	Q	I	C	I	G	Y	H	A	N	N	S	T	K	Q	V	D	T	I	M	E	K	N	V	T	V	T	H	A	Q	D	I
Avian A/chicken/Cambodia/67F4/2008 HA	1	M	E	K	I	V	L	L	F	A	I	V	S	L	V	K	S	D	Q	I	C	I	G	Y	H	A	N	N	S	T	E	Q	V	D	T	I	M	E	K	N	V	T	V	T	H	A	Q	D	I
Avian A/chicken/Cambodia/67F8/2008 HA	1	M	E	K	I	V	L	L	F	A	I	V	S	L	V	K	S	D	Q	I	C	I	G	Y	H	A	N	N	S	T	E	Q	V	D	T	I	M	E	K	N	V	T	V	T	H	A	Q	D	I
Avian A/chicken/Cambodia/7/2004 4	1	-	-	-	-	-	-	L	F	A	I	V	S	L	V	K	S	D	Q	I	C	I	G	Y	H	A	N	N	S	T	E	Q	V	D	T	I	M	E	K	N	V	T	V	T	H	A	Q	D	I
Avian A/chicken/Cambodia/LC1AL/2007 4	1	M	E	K	I	V	L	L	F	A	I	V	S	L	V	K	S	D	Q	I	C	I	G	Y	H	A	N	N	S	T	E	Q	V	D	T	I	M	E	K	N	V	T	V	T	H	A	Q	D	I
Avian A/chicken/Cambodia/LC3AL/2007 4	1	M	E	K	I	V	L	L	F	A	I	V	S	L	V	K	S	D	Q	I	C	I	G	Y	H	A	N	N	S	T	E	Q	V	D	T	I	M	E	K	N	V	T	V	T	H	A	Q	D	I
Avian A/chicken/Cambodia/PV025LC1/2010 HA	1	M	E	K	I	V	L	L	F	A	I	V	S	L	V	K	S	D	Q	I	C	I	G	Y	H	A	N	N	S	T	K	Q	V	D	T	I	M	E	K	N	V	T	V	T	H	A	Q	D	I
Avian A/chicken/Cambodia/PV025LC2/2010 HA	1	M	E	K	I	V	L	L	F	A	I	V	S	L	V	K	S	D	Q	I	C	I	G	Y	H	A	N	N	S	T	K	Q	V	D	T	I	M	E	K	N	V	T	V	T	H	A	Q	D	I
Avian A/chicken/Cambodia/PV025LC4/2010 HA	1	M	E	K	I	V	L	L	F	A	I	V	S	L	V	K	S	D	Q	I	C	I	G	Y	H	A	N	N	S	T	K	Q	V	D	T	I	M	E	K	N	V	T	V	T	H	A	Q	D	I
Avian A/chicken/Cambodia/TKCMB1F/2010 HA	1	-	-	-	-	-	-	-	-	-	-	-	-	-	-	-	-	-	-	-	-	-	-	-	H	A	N	N	S	T	K	Q	V	D	T	I	M	E	K	N	V	T	V	T	H	A	Q	D	I
Avian A/chicken/Cambodia/TKCMB5T/2010 HA	1	M	E	K	I	V	L	L	F	A	I	V	S	L	V	K	S	D	Q	I	C	I	G	Y	H	A	N	N	S	T	K	Q	V	D	T	I	M	E	K	N	V	T	V	T	H	A	Q	D	I
Avian A/chicken/Cambodia/TKCMB8F/2010 HA	1	M	E	K	I	V	L	L	F	A	I	V	S	L	V	K	S	D	Q	I	C	I	G	Y	H	A	N	N	S	T	K	Q	V	D	T	I	M	E	K	N	V	T	V	T	H	A	Q	D	I
Avian A/chicken/Cambodia/TLC1/2009 HA	1	M	E	K	I	V	L	L	F	A	I	V	S	L	V	K	S	D	Q	I	C	I	G	Y	H	A	N	N	S	T	E	Q	V	D	T	I	M	E	K	N	V	T	V	T	H	A	Q	D	I
Avian A/chicken/Cambodia/TLC2/2009 HA	1	-	-	-	-	-	-	-	-	A	I	V	S	L	V	K	S	D	Q	I	C	I	G	Y	H	A	N	N	S	T	E	Q	V	D	T	I	M	E	K	N	V	T	V	T	H	A	Q	D	I
Avian A/chicken/Chachoengsao/Thailand/CU-10/04 4	1	M	E	K	I	V	L	L	F	A	I	V	S	L	V	K	S	D	Q	I	C	I	G	Y	H	A	N	N	S	T	E	Q	V	D	T	I	M	E	K	N	V	T	V	T	H	A	Q	D	I
Avian A/chicken/Chachoengsao/Thailand/CU-11/04 4	1	M	E	K	I	V	L	L	L	A	I	V	S	L	V	K	S	D	Q	I	C	I	G	Y	H	A	N	N	S	T	E	Q	V	D	T	I	M	E	K	N	V	T	V	T	H	A	Q	D	I
Avian A/chicken/China/1204/04 4	2.4	M	E	K	I	V	L	L	L	A	I	V	S	L	V	K	S	D	Q	I	C	I	G	Y	H	A	N	N	S	T	E	Q	V	D	T	I	M	E	K	N	V	T	V	T	H	A	Q	D	I
Avian A/chicken/Chonburi/Thailand/CU-73/04 4	1	M	E	K	I	V	L	L	F	A	I	V	S	L	V	K	S	D	Q	I	C	I	G	Y	H	A	N	N	S	T	E	Q	V	D	T	I	M	E	K	N	V	T	V	T	H	A	Q	D	I
Avian A/chicken/East Java/BL-IPA/2003 4	2.1	M	E	K	I	V	L	L	L	A	I	V	S	L	V	K	S	D	Q	I	C	I	G	Y	H	A	N	N	S	T	E	Q	V	D	T	I	M	E	K	N	V	T	V	T	H	A	Q	D	I
Avian A/chicken/East Java/UT1006/2003 4	2.1	M	E	K	I	V	L	L	L	A	I	A	S	L	V	K	S	D	Q	I	C	I	G	Y	H	A	N	N	S	T	E	Q	V	D	T	I	M	E	K	N	V	T	V	T	H	A	Q	D	I
Avian A/chicken/East Kalimantan/UT1035/2004 4	2.1	M	E	E	I	V	L	L	L	A	I	V	S	L	V	K	S	D	Q	I	C	I	G	Y	H	A	N	N	S	T	E	Q	V	D	T	I	M	E	K	N	V	T	V	T	H	A	Q	D	I
Avian A/chicken/Egypt/10432S/2010 HA	2.2	M	E	K	I	V	L	L	L	A	I	V	S	I	V	K	S	D	Q	I	C	I	G	Y	H	A	N	N	S	T	E	Q	V	D	T	I	M	E	K	N	V	T	V	T	H	A	Q	D	I
Avian A/chicken/Egypt/1188/2011 HA	2.2	M	E	K	I	V	L	L	L	A	I	V	S	I	V	K	S	D	Q	I	C	I	G	Y	H	A	N	N	S	T	E	Q	V	D	T	I	M	E	K	N	V	T	V	T	H	A	Q	D	I
Avian A/chicken/Egypt/3051NAMRU3-CLEVB78/2007 4	2.2	M	E	K	I	V	L	L	L	A	I	V	S	L	V	E	S	D	Q	I	C	I	G	Y	H	A	N	N	S	T	E	Q	V	D	T	I	M	E	K	N	V	T	V	T	H	A	Q	D	I
Avian A/chicken/Egypt/3052NAMRU3-CLEVB104/2007 4	2.2	M	E	E	I	V	L	L	L	A	I	V	S	L	V	K	S	D	Q	I	C	I	G	Y	H	A	N	N	S	T	E	Q	V	D	T	I	M	E	K	N	V	T	V	T	H	A	Q	D	I
Avian A/chicken/Egypt/C1Li9/2007 4	2.2	M	E	E	I	V	L	L	L	A	I	V	S	L	V	K	S	D	Q	I	C	I	G	Y	H	A	N	N	S	T	E	Q	V	D	T	I	M	E	K	N	V	T	V	T	H	A	Q	D	I
Avian A/chicken/Egypt/C1Lu2/2007 4	2.2	M	E	E	I	V	L	L	L	A	I	V	S	L	V	K	S	D	Q	I	C	I	G	Y	H	A	N	N	S	T	E	Q	V	D	T	I	M	E	K	N	V	T	V	T	H	A	Q	D	I
Avian A/chicken/Egypt/C1Tr13/2007 4	2.2	M	E	E	I	V	L	L	L	A	I	V	S	L	V	K	S	D	Q	I	C	I	G	Y	H	A	N	N	S	T	E	Q	V	D	T	I	M	E	K	N	V	T	V	T	H	A	Q	D	I
Avian A/chicken/Egypt/C3Br11/2007 4	2.2	M	E	E	I	V	L	L	L	A	I	V	S	L	V	K	S	D	Q	I	C	I	G	Y	H	A	N	N	S	T	E	Q	V	D	T	I	M	E	K	N	V	T	V	T	H	A	Q	D	I
Avian A/chicken/Egypt/CL6/2007 4	2.2	M	E	E	I	V	L	L	L	A	I	V	S	L	V	K	S	D	Q	I	C	I	G	Y	H	A	N	N	S	T	E	Q	V	D	T	I	M	E	K	N	V	T	V	T	H	A	Q	D	I
Avian A/chicken/Fujian/1042/2005 4	9	M	E	K	I	V	L	L	L	A	I	V	S	L	V	K	S	D	Q	I	C	I	G	Y	H	A	N	N	S	T	E	Q	V	D	T	I	M	E	K	N	V	T	V	T	H	A	Q	D	I
Avian A/chicken/Gansu/44/2004 4	9	M	E	K	I	V	L	L	L	A	I	V	S	L	V	K	S	D	Q	I	C	I	G	Y	H	A	N	N	S	T	E	Q	V	D	T	I	M	E	K	N	V	T	V	T	H	A	Q	D	I
Avian A/chicken/Guangxi/12/2004 4	2.4	M	E	K	I	V	L	L	L	A	I	V	S	L	V	K	S	D	Q	I	C	I	G	Y	H	A	N	N	S	T	E	Q	V	D	T	I	M	E	K	N	V	T	V	T	H	A	Q	D	I
Avian A/chicken/Guiyang/3055/2005 4	2.3	M	E	K	I	V	L	L	L	A	I	V	S	L	V	K	S	D	Q	I	C	I	G	Y	H	A	N	N	S	T	E	Q	V	D	T	I	M	E	K	N	V	T	V	T	H	A	Q	D	I
Avian A/chicken/Guiyang/3570/2005 4	2.3	M	E	K	I	V	L	L	L	A	I	V	S	L	V	K	S	D	Q	I	C	I	G	Y	H	A	N	N	S	T	E	Q	V	D	T	I	M	E	K	N	V	T	V	T	H	A	Q	D	I
Avian A/chicken/Hebei/102/2005 4	7	M	E	G	I	V	L	L	L	A	I	I	G	L	V	K	S	D	Q	I	C	V	G	Y	H	A	N	N	S	T	E	Q	V	D	T	I	M	E	K	N	V	T	V	T	H	A	Q	D	I
Avian A/chicken/Hebei/108/02 HA	0	M	E	R	I	V	L	L	L	A	I	V	S	L	V	K	S	D	Q	I	C	I	G	Y	H	A	N	N	S	T	E	Q	A	D	T	I	M	E	K	N	V	T	V	T	H	A	Q	N	I
Avian A/chicken/Hebei/126/2005 4	7	M	E	G	I	V	L	L	L	A	I	I	G	L	V	K	S	D	Q	I	C	V	G	Y	H	A	N	N	S	T	E	Q	V	D	T	I	M	E	K	N	V	T	V	T	H	A	Q	D	I
Avian A/chicken/Hebei/326/2005 4	7	M	E	R	I	V	L	L	L	A	I	I	G	L	V	K	S	D	Q	I	C	I	G	Y	H	A	N	N	S	T	E	Q	V	D	T	I	M	E	K	N	V	T	V	T	H	A	Q	D	I
Avian A/chicken/Hebei/718/2001 HA	3	M	E	G	T	V	L	L	L	A	I	I	S	L	V	K	S	D	Q	I	C	I	G	Y	H	A	N	N	S	T	E	Q	V	D	T	I	M	E	K	N	V	T	V	T	H	A	Q	D	I
Avian A/chicken/Henan/01/2004 4	9	M	E	K	I	V	L	L	L	A	I	V	S	L	V	K	S	D	Q	I	C	I	G	Y	H	A	N	N	S	T	E	Q	V	D	T	I	M	E	K	N	V	P	V	T	H	A	Q	D	I
Avian A/chicken/Henan/12/2004 4	9	M	E	K	I	V	L	L	L	A	I	V	S	L	V	K	S	D	Q	I	C	I	G	Y	H	A	N	N	S	T	E	Q	V	D	T	I	M	E	K	N	V	T	V	T	H	A	Q	D	I
Avian A/chicken/Henan/13/2004 4	9	M	E	K	I	V	L	L	L	A	I	V	S	L	V	K	S	D	Q	I	C	I	G	Y	H	A	N	N	S	T	E	Q	V	D	T	I	M	E	K	N	V	T	V	T	H	A	Q	D	I
Avian A/chicken/Henan/16/2004 4	9	M	E	K	I	V	L	L	L	A	I	V	S	L	V	K	S	D	Q	I	C	I	G	Y	H	A	N	N	S	T	E	Q	V	D	T	I	M	E	K	N	V	A	V	T	H	A	Q	D	I
Avian A/chicken/Henan/210/2004 4	9	M	E	K	I	V	L	L	L	A	I	V	S	L	V	K	S	D	Q	I	C	I	G	Y	H	A	N	N	S	T	E	Q	V	D	T	I	M	E	K	N	V	T	V	T	H	A	Q	D	I
Avian A/chicken/Henan/wu/2004 4	9	M	E	K	I	V	L	L	L	A	I	V	S	L	V	K	S	D	Q	I	C	I	G	Y	H	A	N	N	S	T	E	Q	V	D	T	I	M	E	K	N	V	T	V	T	H	A	Q	D	I
Avian A/chicken/Hong Kong/3123.1/2002 HA	1	M	E	K	I	V	L	L	F	A	I	V	S	L	V	K	S	D	Q	I	C	I	G	Y	H	A	N	N	S	T	E	Q	V	D	T	I	M	E	K	N	V	T	V	T	H	A	Q	D	I
Avian A/Chicken/Hong Kong/317.5/2001 HA	0	M	E	K	I	V	L	L	L	A	I	V	S	L	V	K	S	D	Q	I	C	I	G	Y	H	A	N	N	S	T	E	Q	V	D	T	I	M	E	K	N	V	T	V	T	H	A	Q	D	I
Avian A/chicken/Hong Kong/409.1/2002 HA	4	M	E	K	I	M	L	L	L	A	I	V	S	L	V	K	S	D	Q	I	C	I	G	Y	H	A	N	N	S	T	V	Q	V	D	T	I	M	E	K	N	V	T	V	T	H	A	Q	D	I
Avian A/Chicken/Hong Kong/715.5/01 HA	3	-	-	-	-	-	-	-	-	-	-	-	S	L	V	K	S	D	Q	I	C	I	G	Y	H	A	N	N	S	T	E	Q	V	D	T	I	M	E	K	N	V	T	V	T	H	A	Q	D	I
Avian A/Chicken/Hong Kong/822.1/01 HA	3	-	-	-	-	-	-	-	-	-	-	-	S	L	V	K	S	D	Q	I	C	I	G	Y	H	A	N	N	S	T	E	Q	V	D	T	I	M	E	K	N	V	T	V	T	H	A	Q	D	I
Avian A/Chicken/Hong Kong/830.2/01 HA	3	-	-	-	-	-	-	-	-	-	-	-	S	L	V	K	S	D	Q	I	C	I	G	Y	H	A	N	N	S	T	E	Q	V	D	T	I	M	E	K	N	V	T	V	T	H	A	Q	D	I
Avian A/Chicken/Hong Kong/858.3/01 HA	3	-	-	-	-	-	-	-	-	-	-	-	S	L	V	K	S	D	Q	I	C	I	G	Y	H	A	N	N	S	T	E	Q	V	D	T	I	M	E	K	N	V	T	V	T	H	A	Q	D	I
Avian A/Chicken/Hong Kong/876.1/01 HA	3	-	-	-	-	-	-	-	-	-	-	-	S	L	V	K	S	D	Q	I	C	I	G	Y	H	A	N	N	S	T	E	Q	V	D	T	I	M	E	K	N	V	T	V	T	H	A	Q	D	I
Avian A/Chicken/Hong Kong/879.1/01 HA	3	-	-	-	-	-	-	-	-	-	-	-	S	L	V	K	S	D	Q	I	C	I	G	Y	H	A	N	N	S	T	E	Q	V	D	T	I	M	E	K	N	V	T	V	T	H	A	Q	D	I
Avian A/Chicken/Hong Kong/891.1/01 HA	3	-	-	-	-	-	-	-	-	-	-	-	S	L	V	K	S	D	Q	I	C	I	G	Y	H	A	N	N	S	T	E	Q	V	D	T	I	M	E	K	N	V	T	V	T	H	A	Q	D	I
Avian A/Chicken/Hong Kong/893.2/01 HA	3	-	-	-	-	-	-	-	-	-	-	-	S	L	V	K	S	D	Q	I	C	I	G	Y	H	A	N	N	S	T	E	Q	V	D	T	I	M	E	K	N	V	T	V	T	H	A	Q	D	I
Avian A/Chicken/Hong Kong/FY150/01 HA	3	-	-	-	-	-	-	-	-	-	-	-	S	L	V	K	S	D	Q	I	C	I	G	Y	H	A	N	N	S	T	E	Q	V	D	T	I	M	E	K	N	V	T	V	T	H	A	Q	D	I
Avian A/Chicken/Hong Kong/FY77/01 HA	3	-	-	-	-	-	-	-	-	-	-	-	S	L	V	K	S	D	Q	I	C	I	G	Y	H	A	N	N	S	T	E	Q	V	D	T	I	M	E	K	N	V	T	V	T	H	A	Q	D	I
Avian A/Chicken/Hong Kong/SF219/01 HA	3	-	-	-	-	-	-	-	-	-	-	-	S	L	V	K	S	D	Q	I	C	I	G	Y	H	A	N	N	S	T	E	Q	V	D	T	I	M	E	K	N	V	T	V	T	H	A	Q	D	I
Avian A/Chicken/Hong Kong/YU562/01 HA	3	-	-	-	-	-	-	-	-	-	-	-	S	L	V	K	S	D	Q	I	C	I	G	Y	H	A	N	N	S	T	E	Q	V	D	T	I	M	E	K	N	V	T	V	T	H	A	Q	D	I
Avian A/Chicken/Hong Kong/YU563/01 HA	3	-	-	-	-	-	-	-	-	-	-	-	S	L	V	K	S	D	Q	I	C	I	G	Y	H	A	N	N	S	T	E	Q	V	D	T	I	M	E	K	N	V	T	V	T	H	A	Q	D	I
Avian A/chicken/Hong Kongi/86.3/2002 HA	8	M	E	K	I	V	L	L	L	A	I	V	S	L	V	K	S	D	Q	I	C	I	G	Y	H	A	N	N	S	T	E	Q	V	D	T	I	M	E	K	N	V	T	V	T	H	A	Q	D	I
Avian A/Chicken/HongKong/FY150/01 HA	3	M	E	K	I	V	L	L	L	A	I	V	S	L	V	K	S	D	Q	I	C	I	G	Y	H	A	N	N	S	T	E	Q	V	D	T	I	M	E	K	N	V	T	V	T	H	A	Q	D	I
Avian A/Chicken/HongKong/FY150/01-MB HA	3	M	E	K	I	V	L	L	L	A	I	V	S	L	V	K	S	D	Q	I	C	I	G	Y	H	A	N	N	S	T	E	Q	V	D	T	I	M	E	K	N	V	T	V	T	H	A	Q	D	I
Avian A/Chicken/HongKong/NT873.3/01 HA	3	M	E	K	I	V	L	L	L	A	I	V	S	L	V	K	S	D	Q	I	C	I	G	Y	H	A	N	N	S	T	E	Q	V	D	T	I	M	E	K	N	V	T	V	T	H	A	Q	D	I
Avian A/Chicken/HongKong/NT873.3/01-MB HA	3	M	E	K	I	V	L	L	L	A	I	V	S	L	V	K	S	D	Q	I	C	I	G	Y	H	A	N	N	S	T	E	Q	V	D	T	I	M	E	K	N	V	T	V	T	H	A	Q	D	I
Avian A/Chicken/HongKong/YU562/01 HA	3	M	E	K	I	V	L	L	L	A	I	V	S	L	V	K	S	D	Q	I	C	I	G	Y	H	A	N	N	S	T	E	Q	V	D	T	I	M	E	K	N	V	T	V	T	H	A	Q	D	I
Avian A/Chicken/HongKong/YU822.2/01 HA	3	M	E	K	I	V	L	L	L	A	I	V	S	L	V	K	S	D	Q	I	C	I	G	Y	H	A	N	N	S	T	E	Q	V	D	T	I	M	E	K	N	V	T	V	T	H	A	Q	D	I
Avian A/Chicken/HongKong/YU822.2/01-MB HA	3	M	E	K	I	V	L	L	L	A	I	V	S	L	V	K	S	D	Q	I	C	I	G	Y	H	A	N	N	S	T	E	Q	V	D	T	I	M	E	K	N	V	T	V	T	H	A	Q	D	I
Avian A/chicken/Hubei/14/2004 4	9	M	E	K	I	V	L	L	L	A	I	V	S	L	V	K	S	D	Q	I	C	I	G	Y	H	A	N	N	S	T	E	Q	V	D	T	I	M	E	K	N	V	T	V	T	H	A	Q	D	I
Avian A/chicken/Hubei/327/2004 4	9	M	E	K	I	V	L	L	L	A	I	V	S	L	V	K	S	D	Q	I	C	I	G	Y	H	A	N	N	S	T	E	Q	V	D	T	I	M	E	K	N	V	T	V	T	H	A	Q	D	I
Avian A/chicken/Hubei/489/2004 4	9	M	E	K	I	V	L	L	L	A	I	V	S	L	V	K	S	D	Q	I	C	I	G	Y	H	A	N	N	S	T	E	Q	V	D	T	I	M	E	K	N	V	T	V	T	H	A	Q	D	I
Avian A/chicken/Hunan/23/2002 HA	2.4	-	-	-	-	V	L	L	L	A	I	V	S	L	V	K	S	D	Q	I	C	I	G	Y	H	A	N	N	S	T	E	Q	V	D	T	I	M	E	K	N	V	T	V	T	H	A	Q	D	I
Avian A/chicken/Hunan/41/2004 4	9	M	E	K	I	M	L	L	L	A	I	V	S	L	V	K	S	D	Q	I	C	I	G	Y	H	A	N	N	S	T	E	Q	V	D	T	I	M	E	K	N	V	T	V	T	H	A	Q	D	I
Avian A/chicken/Hunan/999/2005 4	2.3	M	E	E	I	V	L	L	L	A	I	V	S	L	V	K	S	D	Q	I	C	I	G	Y	H	A	N	N	S	T	E	Q	V	D	T	I	M	E	K	N	V	T	V	T	H	A	Q	D	I
Avian A/chicken/Indonesia/11/2003 4	2.1	M	E	K	I	V	L	L	L	A	I	V	S	L	V	K	S	D	Q	I	C	I	G	Y	H	A	N	N	S	T	E	Q	V	D	T	I	M	E	K	N	V	T	V	T	H	A	Q	D	I
Avian A/chicken/Indonesia/7/2003 4	2.1	M	E	K	I	V	L	L	L	A	I	V	S	L	V	K	S	D	Q	I	C	I	G	Y	H	A	N	N	S	T	E	Q	V	D	T	I	M	E	K	N	V	T	V	T	H	A	Q	D	I
Avian A/chicken/Indonesia/8/2003 4	2.1	M	E	K	I	V	L	L	L	A	I	V	S	L	V	K	S	D	Q	I	C	I	G	Y	H	A	N	N	S	T	E	Q	V	D	T	I	M	E	K	N	V	T	V	T	H	A	Q	D	I
Avian A/chicken/Indonesia/9/2003 4	2.1	M	E	K	I	V	L	L	L	A	I	V	S	L	V	K	S	D	Q	I	C	I	G	Y	H	A	N	N	S	T	E	Q	V	D	T	I	M	E	K	N	V	T	V	T	H	A	Q	D	I
Avian A/chicken/Indonesia/R134/03 4	2.1	M	E	K	I	V	L	L	L	A	I	V	S	L	V	K	S	D	Q	I	C	I	G	Y	H	A	N	N	S	T	E	Q	V	D	T	I	M	E	K	N	V	T	V	T	H	A	Q	D	I
Avian A/chicken/Jembrana/BPPV6/2004 4	1	M	E	K	I	V	L	L	L	A	I	V	S	L	V	K	S	D	Q	I	C	I	G	Y	H	A	N	N	S	T	E	Q	V	D	T	I	M	E	K	N	V	T	V	T	H	A	Q	D	I
Avian A/chicken/Jiande/1218/2001 HA	0	M	E	R	I	V	L	L	L	A	I	V	S	L	V	K	S	D	Q	I	C	I	G	Y	H	A	N	N	S	T	E	Q	V	D	T	I	M	E	K	N	V	T	V	T	H	A	Q	D	I
Avian A/chicken/Jilin/9/2004 4	1	M	E	K	I	V	L	L	L	A	I	V	S	L	V	K	S	D	Q	I	C	I	G	Y	H	A	N	N	S	T	E	Q	V	D	T	I	M	E	K	N	V	T	V	T	H	A	Q	D	I
Avian A/chicken/Jilin/ha/2003 4	0	M	E	K	I	V	L	L	L	A	I	I	S	L	V	K	S	D	Q	I	C	I	G	Y	H	A	N	N	S	T	E	Q	V	D	T	I	M	E	K	N	V	T	V	T	H	A	Q	D	I
Avian A/chicken/Jilin/hd/2002 HA	7	M	E	K	I	V	L	L	L	A	I	V	S	L	V	K	S	D	Q	I	C	I	G	Y	H	A	N	N	S	T	E	Q	V	D	T	I	M	E	K	N	V	T	V	T	H	A	Q	D	I
Avian A/chicken/Jilin/hf/2002 HA	7	M	E	K	I	V	L	L	L	A	I	V	S	L	V	K	S	D	Q	I	C	I	G	Y	H	A	N	N	S	T	E	Q	V	D	T	I	M	E	K	N	V	T	V	T	H	A	Q	D	I
Avian A/chicken/Jilin/hh/2002 HA	5	M	E	K	I	V	L	L	L	A	I	V	S	L	V	K	S	D	Q	I	C	I	G	Y	H	A	N	N	S	T	E	Q	V	D	T	I	M	E	K	N	V	T	V	T	H	A	Q	D	I
Avian A/chicken/Jilin/hk/2004 4	3	M	E	K	I	V	L	L	R	A	I	V	S	L	V	K	S	D	Q	I	C	I	G	Y	H	A	Y	Y	S	T	E	Q	V	D	T	I	M	E	K	N	V	T	V	T	H	A	Q	D	I
Avian A/chicken/Jilin/xv/2002 HA	0	M	E	K	I	V	L	L	L	A	I	V	S	L	V	K	S	D	Q	I	C	I	G	Y	H	A	N	N	S	T	E	Q	V	D	T	I	M	E	K	N	V	T	V	T	H	A	Q	D	I
Avian A/chicken/jiyuan/1/03/ 4	2.4	M	E	K	I	V	L	L	L	A	I	V	S	F	V	K	S	D	Q	I	C	I	G	Y	H	A	N	N	S	T	E	Q	V	D	T	I	M	E	K	N	V	T	V	T	H	A	Q	D	I
Avian A/chicken/Kalasin/NIAH317/2004 4	1	M	E	K	I	V	L	L	F	A	I	V	S	L	V	K	S	D	Q	I	C	I	G	Y	H	A	N	N	S	T	E	Q	V	D	T	I	M	E	K	N	V	T	V	T	H	A	Q	D	I
Avian A/chicken/Kalasin/NIAH3776/2005 4	1	M	E	K	I	V	L	L	F	A	I	V	S	L	V	K	S	D	Q	I	C	I	G	Y	H	A	N	N	S	T	E	Q	V	D	T	I	M	E	K	N	V	T	V	T	H	A	Q	D	I
Avian A/chicken/Kamphaengphet/NIAH6-3-0011/2005 4	1	-	E	K	I	V	L	L	F	A	I	V	S	L	V	K	S	V	Q	I	C	I	G	Y	H	A	N	N	S	T	E	Q	V	D	T	I	M	E	K	N	V	T	V	T	H	A	Q	D	I
Avian A/chicken/Kamphaengphet/NIAH6-3-0013/2005 4	1	M	E	K	I	V	L	P	F	A	I	V	S	L	V	K	S	D	Q	I	C	I	G	Y	H	A	N	N	S	T	E	Q	V	D	T	I	M	E	K	N	V	T	V	T	H	A	Q	D	I
Avian A/chicken/Kamphaengphet-2-01/2004 4	1	-	-	-	-	-	-	-	-	-	-	-	-	-	-	-	-	-	-	-	-	-	-	-	-	-	-	-	-	-	-	-	-	-	-	-	-	-	-	-	-	-	-	-	-	-	-	-	-
Avian A/chicken/Kamphaengphet-2-02/2004 4	1	-	-	-	-	-	-	-	-	-	-	-	-	-	-	-	-	-	-	-	-	-	-	-	-	-	-	-	-	-	-	-	-	-	-	-	-	-	-	-	-	-	-	-	-	-	-	-	-
Avian A/chicken/Kamphaengphet-2-03/2004 4	1	-	-	-	-	-	-	-	-	-	-	-	-	-	-	-	-	-	-	-	-	-	-	-	-	-	-	-	-	-	-	-	-	-	-	-	-	-	-	-	-	-	-	-	-	-	-	-	-
Avian A/chicken/Kamphaengphet-2-04/2004 4	1	-	-	-	-	-	-	-	-	-	-	-	-	-	-	-	-	-	-	-	-	-	-	-	-	-	-	-	-	-	-	-	-	-	-	-	-	-	-	-	-	-	-	-	-	-	-	-	-
Avian A/chicken/Kamphaengphet-2-06/2004 4	1	-	-	-	-	-	-	-	-	-	-	-	-	-	-	-	-	-	-	-	-	-	-	-	-	-	-	-	-	-	-	-	-	-	-	-	-	-	-	-	-	-	-	-	-	-	-	-	-
Avian A/chicken/Kohn Kaen/NIAH330/2004 4	1	M	E	K	I	V	L	L	F	A	I	V	S	L	V	K	S	D	Q	I	C	I	G	Y	H	A	N	N	S	T	E	Q	V	D	T	I	M	E	K	N	V	T	V	T	H	A	Q	D	I
Avian A/chicken/Kupang-2-NTT/BPPV6/2004 4	1	M	E	K	I	V	L	L	L	A	I	V	S	L	V	K	S	D	Q	I	C	I	G	Y	H	A	N	N	S	T	E	Q	V	D	T	I	M	E	K	N	V	T	V	T	H	A	Q	D	I
Avian A/chicken/Kupang-3-NTT/BPPV6/2004 4	1	M	E	K	I	V	L	L	L	A	I	V	S	L	V	K	S	D	Q	I	C	I	G	Y	H	A	N	N	S	T	E	Q	V	D	T	I	M	E	K	N	V	T	V	T	H	A	Q	D	I
Avian A/chicken/Laos/44/2004 4	1	M	E	K	I	V	L	L	F	A	I	V	S	L	V	K	S	D	Q	I	C	I	G	Y	H	A	N	N	S	T	E	Q	V	D	T	I	M	E	K	N	V	T	V	T	H	A	Q	D	I
Avian A/chicken/Laos/7191/2004 4	1	M	E	K	I	V	L	L	F	A	I	V	S	L	V	K	S	D	Q	I	C	I	G	Y	H	A	N	N	S	T	E	Q	V	D	T	I	M	E	K	N	V	T	V	T	H	A	Q	D	I
Avian A/chicken/Legok/2003 4	2.1	M	E	K	I	V	L	L	L	A	I	V	S	L	V	K	S	D	Q	I	C	I	G	Y	H	A	N	N	S	T	E	Q	V	D	T	I	M	E	K	N	V	T	V	T	H	A	Q	D	I
Avian A/chicken/Liaoning/A-1/2007 4	7	M	E	K	I	V	L	L	L	A	I	I	G	L	V	K	S	D	Q	I	C	V	G	Y	H	A	N	N	W	T	E	Q	V	D	T	I	M	E	K	N	V	T	V	T	H	A	Q	D	I
Avian A/chicken/Loei/NIAH2373/2004 4	1	M	E	K	I	V	L	L	F	A	I	V	S	L	V	K	S	D	Q	I	C	I	G	Y	H	A	N	N	S	T	E	Q	V	D	T	I	M	E	K	N	V	T	V	T	H	A	Q	D	I
Avian A/chicken/Lopburi/Thailand/CU-38/04 4	1	M	E	K	I	V	L	L	F	A	I	V	S	L	V	K	S	D	Q	I	C	I	G	Y	H	A	N	N	S	T	E	Q	V	D	T	I	M	E	K	N	V	T	V	T	H	A	Q	D	I
Avian A/chicken/luohuo/3/03/ 4	0	M	E	K	I	V	L	L	L	A	I	V	S	L	V	K	S	D	Q	I	C	I	G	Y	H	A	N	N	S	T	E	Q	V	D	T	I	M	E	K	N	V	T	V	T	H	A	Q	N	I
Avian A/chicken/Malang/BBVet-IV/2004 4	2.1	M	E	K	I	V	L	L	L	A	I	V	S	L	V	K	S	D	Q	I	C	I	G	Y	H	A	N	N	S	T	E	Q	V	D	T	I	M	E	K	N	V	T	V	T	H	A	Q	D	I
Avian A/chicken/Malaysia/5858/2004 4	1	M	E	K	I	V	L	L	F	A	I	V	S	L	V	K	S	D	Q	I	C	I	G	Y	H	A	N	N	S	T	E	Q	V	D	T	I	M	E	K	N	V	T	V	T	H	A	Q	D	I
Avian A/chicken/Mangarai-NTT/BPPV6/2004 4	1	M	E	K	I	V	L	L	L	A	I	V	S	L	V	K	S	D	Q	I	C	I	G	Y	H	A	N	N	S	T	E	Q	V	D	T	I	M	E	K	N	V	T	V	T	H	A	Q	D	I
Avian A/chicken/Nakhon Pathom/Thailand/CU-14/04 4	1	M	E	K	I	V	L	L	F	A	I	V	S	L	V	K	S	D	Q	I	C	I	G	Y	H	A	N	N	S	T	E	Q	V	D	T	I	M	E	K	N	V	T	V	T	H	A	Q	D	I
Avian A/chicken/Nakhon Sawan/NIAH01502/2004 4	1	M	E	K	I	V	L	L	F	A	I	V	S	L	V	K	S	D	Q	I	C	I	G	Y	H	A	N	N	S	T	E	Q	V	D	T	I	M	E	K	N	V	T	V	T	H	A	Q	D	I
Avian A/chicken/Nakhon Sawan/NIAH01503/2004 4	1	M	E	K	I	V	L	L	F	A	I	V	S	L	V	K	S	D	Q	I	C	I	G	Y	H	A	N	N	S	T	E	Q	V	D	T	I	M	E	K	N	V	T	V	T	H	A	Q	D	I
Avian A/chicken/Nakhon Sawan/Thailand/CU-12/04 4	1	-	-	-	-	-	-	L	L	A	I	V	S	L	V	K	S	D	Q	I	C	I	G	Y	H	A	N	N	S	T	E	Q	V	D	T	I	M	E	K	N	V	T	V	T	H	A	Q	D	I
Avian A/chicken/Nakhon Sawan/Thailand/CU-13/04 4	1	-	-	-	-	V	L	L	L	A	I	V	S	L	V	K	S	D	Q	I	C	I	G	Y	H	A	?	?	S	T	E	Q	V	D	T	?	M	E	K	N	V	T	V	T	H	A	Q	D	I
Avian A/chicken/Nakhon Sawan/Thailand/CU-39/04 4	1	M	E	K	I	V	L	L	F	A	I	V	S	L	V	K	S	D	Q	I	C	I	G	Y	H	A	N	N	S	T	E	Q	V	D	T	I	M	E	K	N	V	T	V	T	H	A	Q	D	I
Avian A/chicken/Nakorn-Patom/Thailand/CU-K2/2004 4	1	-	-	R	I	V	L	L	F	A	I	V	S	L	V	K	S	D	Q	I	C	I	G	Y	H	A	N	N	S	T	E	Q	V	D	T	I	M	E	K	N	V	T	V	T	H	A	Q	D	I
Avian A/chicken/Nakornsawan/2-01/2004 4	1	-	-	-	-	-	-	-	-	-	-	-	-	-	-	-	-	-	-	-	-	-	-	-	-	-	-	-	-	-	-	-	-	-	-	-	-	-	-	-	-	-	-	-	-	-	-	-	-
Avian A/chicken/Nakornsawan/2-02/2004 4	1	-	-	-	-	-	-	-	-	-	-	-	-	-	-	-	-	-	-	-	-	-	-	-	-	-	-	-	-	-	-	-	-	-	-	-	-	-	-	-	-	-	-	-	-	-	-	-	-
Avian A/chicken/Nakornsawan/2-03/2004 4	1	-	-	-	-	-	-	-	-	-	-	-	-	-	-	-	-	-	-	-	-	-	-	-	-	-	-	-	-	-	-	-	-	-	-	-	-	-	-	-	-	-	-	-	-	-	-	-	-
Avian A/chicken/Nakornsawan/2-04/2004 4	1	-	-	-	-	-	-	-	-	-	-	-	-	-	-	-	-	-	-	-	-	-	-	-	-	-	-	-	-	-	-	-	-	-	-	-	-	-	-	-	-	-	-	-	-	-	-	-	-
Avian A/chicken/Nakornsawan/2-05/2004 4	1	-	-	-	-	-	-	-	-	-	-	-	-	-	-	-	-	-	-	-	-	-	-	-	-	-	-	-	-	-	-	-	-	-	-	-	-	-	-	-	-	-	-	-	-	-	-	-	-
Avian A/chicken/Nakornsawan/2-06/2004 4	1	-	-	-	-	-	-	-	-	-	-	-	-	-	-	-	-	-	-	-	-	-	-	-	-	-	-	-	-	-	-	-	-	-	-	-	-	-	-	-	-	-	-	-	-	-	-	-	-
Avian A/chicken/Nakornsawan/2-07/2004 4	1	-	-	-	-	-	-	-	-	-	-	-	-	-	-	-	-	-	-	-	-	-	-	-	-	-	-	-	-	-	-	-	-	-	-	-	-	-	-	-	-	-	-	-	-	-	-	-	-
Avian A/chicken/Nakornsawan/NIAH6-3-0009/2005 4	1	M	E	K	I	V	L	L	F	A	I	V	S	L	V	K	S	D	Q	I	C	I	G	Y	H	A	N	N	S	T	E	Q	V	D	T	I	M	E	K	N	V	T	V	T	H	A	Q	D	I
Avian A/chicken/NaraThiwat/NIAH1703/2004 4	1	M	E	K	I	V	L	L	F	A	I	V	S	L	V	K	S	D	Q	I	C	I	G	Y	H	A	N	N	S	T	E	Q	V	D	T	I	M	E	K	N	V	T	V	T	H	A	Q	D	I
Avian A/chicken/Ngawi/BPPV4/2004 4	2.1	-	-	-	-	-	L	L	L	A	I	V	S	L	V	K	S	D	Q	I	C	I	G	Y	H	A	N	N	S	T	E	Q	V	D	T	I	M	E	K	N	V	T	V	T	H	A	Q	D	I
Avian A/chicken/Nonthaburi/NIAH2879/2004 4	1	M	E	K	I	V	L	L	F	A	I	V	S	L	V	K	S	D	Q	I	C	I	G	Y	H	A	N	N	S	T	E	Q	V	D	T	I	M	E	K	N	V	T	V	T	H	A	Q	D	I
Avian A/chicken/Phetchabun-2-01/2004 4	1	-	-	-	-	-	-	-	-	-	-	-	-	-	-	-	-	-	-	-	-	-	-	-	-	-	-	-	-	-	-	-	-	-	-	-	-	-	-	-	-	-	-	-	-	-	-	-	-
Avian A/chicken/Phitsanulok/NIAH6-3-0011/2005 4	1	M	E	K	I	V	L	L	F	A	I	V	S	L	V	K	S	D	Q	I	C	I	G	Y	H	A	N	N	S	T	E	Q	V	D	T	I	M	E	K	N	V	T	V	T	H	A	Q	D	I
Avian A/chicken/Phitsanulok/NIAH6-3-0017/2005 4	1	M	E	K	I	V	L	L	F	A	I	V	S	L	V	K	S	D	Q	I	C	I	G	Y	H	A	N	N	S	T	E	Q	V	D	T	I	M	E	K	N	V	T	V	T	H	A	Q	D	I
Avian A/chicken/Phitsanulok-2-01/2004 4	1	-	-	-	-	-	-	-	-	-	-	-	-	-	-	-	-	-	-	-	-	-	-	-	-	-	-	-	-	-	-	-	-	-	-	-	-	-	-	-	-	-	-	-	-	-	-	-	-
Avian A/chicken/Phitsanulok-2-02/2004 4	1	-	-	-	-	-	-	-	-	-	-	-	-	-	-	-	-	-	-	-	-	-	-	-	-	-	-	-	-	-	-	-	-	-	-	-	-	-	-	-	-	-	-	-	-	-	-	-	-
Avian A/chicken/Phitsanulok-2-03/2004 4	1	-	-	-	-	-	-	-	-	-	-	-	-	-	-	-	-	-	-	-	-	-	-	-	-	-	-	-	-	-	-	-	-	-	-	-	-	-	-	-	-	-	-	-	-	-	-	-	-
Avian A/chicken/Phitsanulok-2-04/2004 4	1	-	-	-	-	-	-	-	-	-	-	-	-	-	-	-	-	-	-	-	-	-	-	-	-	-	-	-	-	-	-	-	-	-	-	-	-	-	-	-	-	-	-	-	-	-	-	-	-
Avian A/chicken/Prachinburi/Thailand/CU-104/04 4	1	-	-	-	-	-	-	-	F	A	I	V	S	L	V	K	S	D	Q	I	C	I	G	Y	H	A	N	N	S	T	E	Q	V	D	T	I	M	E	K	N	V	T	V	T	H	A	Q	D	I
Avian A/chicken/Prachinburi/Thailand/CU-8/2004 4	1	M	E	K	I	V	L	L	F	A	I	V	S	L	V	K	S	D	Q	I	C	I	G	Y	H	A	N	N	S	T	E	Q	V	D	T	I	M	E	K	N	V	T	V	T	H	A	Q	D	I
Avian A/chicken/Purwakarta/BBVet-IV/2004 4	2.1	M	E	K	I	V	L	L	L	A	I	V	S	L	V	K	S	D	Q	I	C	I	G	Y	H	A	N	N	S	T	E	Q	V	D	T	I	M	E	K	N	V	T	V	T	H	A	Q	D	I
Avian A/chicken/Ratchaburi/Thailand/CU-68/2004 4	1	M	E	K	I	V	L	L	F	A	I	V	S	L	V	K	S	D	Q	I	C	I	G	Y	H	A	N	N	S	T	E	Q	V	D	T	I	M	E	K	N	V	T	V	T	H	A	Q	D	I
Avian A/chicken/Samutprakan/NIAH6604/2004 4	1	M	E	K	I	V	L	L	F	A	I	V	S	L	V	K	S	D	Q	I	C	I	G	Y	H	A	N	N	S	T	E	Q	V	D	T	I	M	E	K	N	V	T	V	T	H	A	Q	D	I
Avian A/chicken/Saraburi/Thailand/CU-17/2004 4	1	M	E	K	I	V	L	F	F	A	I	A	S	L	V	K	S	D	Q	I	C	I	G	Y	H	A	N	N	S	T	E	Q	V	D	T	I	M	E	K	N	V	T	V	T	H	A	Q	D	I
Avian A/chicken/Saraburi/Thailand/CU-27/2004 4	1	M	E	K	I	V	I	L	F	A	I	V	S	L	V	K	S	D	Q	I	C	I	G	Y	H	A	N	N	S	T	E	Q	V	D	T	I	M	E	K	N	V	T	V	T	H	A	Q	D	I
Avian A/chicken/Shantou/133/2003 4	9	-	-	-	-	-	-	-	-	-	-	-	S	L	V	K	S	D	Q	I	C	I	G	Y	H	A	N	N	S	T	E	Q	V	D	T	I	M	E	K	N	V	T	V	T	H	A	Q	D	I
Avian A/chicken/Shantou/2535/2001 HA	0	M	E	K	I	V	L	L	L	A	I	V	S	L	V	Q	S	D	Q	I	C	I	G	Y	H	A	N	N	S	T	E	Q	V	D	T	I	M	E	K	N	V	T	V	T	H	A	Q	D	I
Avian A/chicken/Shantou/28/2002 HA	0	M	E	K	I	V	L	L	L	A	I	V	S	L	V	K	S	D	Q	I	C	I	G	Y	H	A	N	N	S	T	E	Q	V	D	T	I	M	E	K	N	V	T	V	T	H	A	Q	D	I
Avian A/chicken/Shantou/3900/2002 HA	1	M	E	K	I	V	L	L	F	A	I	V	S	L	V	K	S	D	Q	I	C	I	G	Y	H	A	N	N	S	T	E	Q	V	D	T	I	M	E	K	N	V	T	V	T	H	A	Q	D	I
Avian A/chicken/Shantou/4059/2002 HA	1	-	-	-	-	-	-	-	-	-	-	-	-	-	-	-	-	-	-	-	-	-	-	-	-	-	N	N	S	T	E	Q	V	D	T	I	M	E	K	N	V	T	V	T	H	A	Q	D	I
Avian A/chicken/Shantou/5738/2001 HA	0	M	E	K	I	V	L	L	L	A	I	V	S	L	V	K	S	D	Q	I	C	I	G	Y	H	A	N	N	S	T	E	Q	V	D	T	I	M	E	K	N	V	T	V	T	H	A	Q	D	I
Avian A/chicken/Shantou/5746/2001 HA	0	M	E	K	I	V	L	L	L	A	I	V	S	L	V	K	S	D	Q	I	C	I	G	Y	H	A	N	N	S	T	E	Q	V	D	T	I	M	E	K	N	V	T	V	T	H	A	Q	D	I
Avian A/chicken/Shantou/9/2002 HA	0	M	E	K	I	V	L	L	L	A	I	V	S	L	V	K	S	D	Q	I	C	I	G	Y	H	A	N	N	S	T	E	Q	V	D	T	I	M	E	K	N	V	T	V	T	H	A	Q	D	I
Avian A/chicken/Shantou/904/2001 HA	3	-	-	-	-	-	-	-	-	A	I	V	S	L	V	K	S	D	Q	I	C	I	G	Y	H	A	N	N	S	T	E	Q	V	D	T	I	M	E	K	N	V	T	V	T	H	A	Q	D	I
Avian A/chicken/Sheny/0606/2008 HA	1	M	E	K	I	V	L	L	F	A	I	I	S	L	V	K	S	D	Q	I	C	I	G	Y	H	A	N	N	S	T	E	Q	V	D	T	I	M	E	K	N	V	T	V	T	H	A	Q	D	I
Avian A/chicken/Sragen/BPPV4/2003 4	2.1	M	E	K	I	V	L	L	L	A	I	V	S	L	V	K	S	D	Q	I	C	I	G	Y	H	A	N	N	S	T	E	Q	V	D	T	I	M	E	K	N	V	T	V	T	H	A	Q	D	I
Avian A/chicken/Sukhothai/NIAH6-3-0018/2005 4	1	M	E	K	I	V	L	L	F	A	I	V	S	L	V	K	S	D	Q	I	C	I	G	Y	H	A	N	N	S	T	E	Q	V	D	T	I	M	E	K	N	V	T	V	T	H	A	Q	D	I
Avian A/chicken/Sukhothai-2-01/2004 4	1	-	-	-	-	-	-	-	-	-	-	-	-	-	-	-	-	-	-	-	-	-	-	-	-	-	-	-	-	-	-	-	-	-	-	-	-	-	-	-	-	-	-	-	-	-	-	-	-
Avian A/chicken/Sukhothai-2-02/2004 4	1	-	-	-	-	-	-	-	-	-	-	-	-	-	-	-	-	-	-	-	-	-	-	-	-	-	-	-	-	-	-	-	-	-	-	-	-	-	-	-	-	-	-	-	-	-	-	-	-
Avian A/chicken/Suphanburi/137/2005 4	1	M	E	K	I	V	L	L	F	A	I	V	S	L	V	K	S	D	Q	I	C	I	G	Y	H	A	N	N	S	T	E	Q	V	D	T	I	M	E	K	N	V	T	V	T	H	A	Q	D	I
Avian A/chicken/Suphanburi/NIAH108192/2005 4	1	M	E	K	I	V	L	L	F	A	I	V	S	L	V	K	S	D	Q	I	C	I	G	Y	H	A	N	N	S	T	E	Q	V	D	T	I	M	E	K	N	V	T	V	T	H	A	Q	D	I
Avian A/chicken/Suphanburi/NIAH7540/2004 4	1	M	E	K	I	V	L	L	F	A	I	V	S	L	V	K	S	D	Q	I	C	I	G	Y	H	A	N	N	S	T	E	Q	V	D	T	I	M	E	K	N	V	T	V	T	H	A	Q	D	I
Avian A/chicken/Suphanburi/NIAH7618/2004 4	1	M	E	K	I	V	L	L	F	A	I	V	S	L	V	K	S	D	Q	I	C	I	G	Y	H	A	N	N	S	T	E	Q	V	D	T	I	M	E	K	N	V	T	V	T	H	A	Q	D	I
Avian A/chicken/Suphanburi/Thailand/CU-1/04 4	1	M	E	K	I	V	L	L	F	A	I	V	S	L	V	K	S	D	Q	I	C	I	G	Y	H	A	N	F	S	T	E	Q	V	D	T	I	M	E	K	N	V	T	V	T	H	A	Q	D	I
Avian A/chicken/Suphanburi/Thailand/CU-9/04 4	1	M	E	K	I	V	L	L	F	A	I	V	S	L	V	E	S	D	Q	I	C	I	G	Y	H	A	N	N	S	T	E	Q	V	D	T	I	M	E	K	N	V	T	V	T	H	A	Q	D	I
Avian A/chicken/Thailand/2/04 4	1	-	-	-	-	-	-	L	F	A	M	V	S	L	V	K	S	D	Q	I	C	I	G	Y	H	A	N	N	S	T	E	Q	V	D	T	I	M	E	K	N	V	T	V	T	H	A	Q	D	I
Avian A/chicken/Thailand/Bangkok-01/2004 4	1	-	-	-	-	-	-	-	-	-	-	-	-	-	-	-	-	-	-	-	-	-	-	-	-	-	-	-	-	-	-	-	-	-	-	-	-	-	-	-	-	-	-	-	-	-	-	-	-
Avian A/chicken/Thailand/Bangkok-02/2004 4	1	-	-	-	-	-	-	-	-	-	-	-	-	-	-	-	-	-	-	-	-	-	-	-	-	-	-	-	-	-	-	-	-	-	-	-	-	-	-	-	-	-	-	-	-	-	-	-	-
Avian A/chicken/Thailand/CH-2/2004 4	1	M	E	K	I	V	L	L	F	A	I	V	S	L	V	K	S	D	Q	I	C	I	G	Y	H	A	N	N	S	T	E	Q	V	D	T	I	M	E	K	N	V	T	V	T	H	A	Q	D	I
Avian A/chicken/Thailand/CU-21/2004 4	1	-	-	-	-	-	-	-	F	A	I	V	S	L	V	K	S	D	Q	I	C	I	G	Y	H	A	N	N	S	T	E	Q	V	D	T	I	M	E	K	N	V	T	V	T	H	A	Q	D	I
Avian A/chicken/Thailand/CU-354/2008 HA	1	M	E	K	I	V	L	L	F	A	I	V	S	L	V	K	S	D	Q	I	C	I	G	Y	H	A	N	N	S	T	E	Q	V	D	T	I	M	E	K	N	V	T	V	T	H	A	Q	D	I
Avian A/chicken/Thailand/ICRC-213/2007 4	1	M	E	K	I	V	L	L	F	A	I	V	S	L	V	K	S	D	Q	I	C	I	G	Y	H	A	N	N	S	T	E	Q	V	D	T	I	M	E	K	N	V	T	V	T	H	A	Q	D	I
Avian A/chicken/Thailand/ICRC-7356/2010 HA	1	M	E	K	I	V	L	L	F	A	I	V	S	L	V	K	S	D	Q	I	C	I	G	Y	H	A	N	N	S	T	E	Q	V	D	T	I	M	E	K	N	V	T	V	T	H	A	Q	D	I
Avian A/chicken/Thailand/ICRC-7372/2010 HA	1	M	E	K	I	V	L	L	F	A	I	V	S	L	V	K	S	D	Q	I	C	I	G	Y	H	A	N	N	S	T	E	Q	V	D	T	I	M	E	K	N	V	T	V	T	H	A	Q	D	I
Avian A/chicken/Thailand/ICRC-V143/2007 4	1	M	E	K	I	V	L	L	F	A	I	V	S	L	V	K	S	D	Q	I	C	I	G	Y	H	A	N	N	S	T	E	Q	V	D	T	I	M	E	K	N	V	T	V	T	H	A	Q	D	I
Avian A/chicken/Thailand/Kamphaengphet/NIAH6-3-0006/2005 4	1	M	E	K	I	V	L	L	F	A	I	V	S	L	V	K	S	V	Q	I	C	I	G	Y	H	A	N	N	S	T	E	Q	V	D	T	I	M	E	K	N	V	T	V	T	H	A	Q	D	I
Avian A/chicken/Thailand/Kamphaengphet/NIAH6-3-0008/2005 4	1	M	E	K	I	V	L	P	F	A	I	V	S	L	V	K	S	D	Q	I	C	I	G	Y	H	A	N	N	S	T	E	Q	V	D	T	I	M	E	K	N	V	T	V	T	H	A	Q	D	I
Avian A/chicken/Thailand/Kamphaengphet/NIAH6-3-0009/2005 4	1	M	E	K	I	V	L	L	F	A	I	V	S	L	V	K	S	D	Q	I	C	I	G	Y	H	A	N	N	S	T	E	Q	V	D	T	I	M	E	K	N	V	T	V	T	H	A	Q	D	I
Avian A/chicken/Thailand/Kamphaengphet/NIAH6-3-0010/2005 4	1	M	E	K	I	V	L	L	F	A	I	V	S	L	V	K	S	D	Q	I	C	I	G	Y	H	A	N	N	S	T	E	Q	V	D	T	I	M	E	K	N	V	T	V	T	H	A	Q	D	I
Avian A/chicken/Thailand/Kamphaengphet-01/2004 4	1	-	-	-	-	-	-	-	-	-	-	-	-	-	-	-	-	-	-	-	-	-	-	-	-	-	-	-	-	-	-	-	-	-	-	-	-	-	-	-	-	-	-	-	-	-	-	-	-
Avian A/chicken/Thailand/Kanchanaburi/CK-160/2005 4	1	M	E	K	I	V	L	L	F	A	I	V	S	L	V	K	S	D	Q	I	C	I	G	Y	H	A	N	N	S	T	E	Q	V	D	T	I	M	E	K	N	V	T	V	T	H	A	Q	D	I
Avian A/chicken/Thailand/KU14/2004 4	1	M	E	K	I	V	L	L	F	A	I	V	S	L	V	K	S	D	Q	I	C	I	G	Y	H	A	N	N	S	T	E	Q	V	D	T	I	M	E	K	N	V	T	V	T	H	A	Q	D	I
Avian A/chicken/Thailand/Mahasarakham-01/2004 4	1	-	-	-	-	-	-	-	-	-	-	-	-	-	-	-	-	-	-	-	-	-	-	-	-	-	-	-	-	-	-	-	-	-	-	-	-	-	-	-	-	-	-	-	-	-	-	-	-
Avian A/chicken/Thailand/Nakornsawan-02/2004 4	1	-	-	-	-	-	-	-	-	-	-	-	-	-	-	-	-	-	-	-	-	-	-	-	-	-	-	-	-	-	-	-	-	-	-	-	-	-	-	-	-	-	-	-	-	-	-	-	-
Avian A/chicken/Thailand/Nontaburi/CK-162/2005 4	1	M	E	K	I	V	L	L	F	A	I	V	S	L	V	K	S	D	Q	I	C	I	G	Y	H	A	N	N	S	T	E	Q	V	D	T	I	M	E	K	N	V	T	V	T	H	A	Q	D	I
Avian A/chicken/Thailand/Pathumthani-01/2004 4	1	-	-	-	-	-	-	-	-	-	-	-	-	-	-	-	-	-	-	-	-	-	-	-	-	-	-	-	-	-	-	-	-	-	-	-	-	-	-	-	-	-	-	-	-	-	-	-	-
Avian A/chicken/Thailand/Phetchabun-01/2004 4	1	-	-	-	-	-	-	-	-	-	-	-	-	-	-	-	-	-	-	-	-	-	-	-	-	-	-	-	-	-	-	-	-	-	-	-	-	-	-	-	-	-	-	-	-	-	-	-	-
Avian A/chicken/Thailand/Phetchabun-02/2004 4	1	-	-	-	-	-	-	-	-	-	-	-	-	-	-	-	-	-	-	-	-	-	-	-	-	-	-	-	-	-	-	-	-	-	-	-	-	-	-	-	-	-	-	-	-	-	-	-	-
Avian A/chicken/Thailand/Phichit-01/2004 4	1	-	-	-	-	-	-	-	-	-	-	-	-	-	-	-	-	-	-	-	-	-	-	-	-	-	-	-	-	-	-	-	-	-	-	-	-	-	-	-	-	-	-	-	-	-	-	-	-
Avian A/chicken/Thailand/Phitsanulok/NIAH6-3-0012/2005 4	1	M	E	K	I	V	L	L	F	A	I	V	S	L	V	K	S	D	Q	I	C	I	G	Y	H	A	N	N	S	T	E	Q	V	D	T	I	M	E	K	N	V	T	V	T	H	A	Q	D	I
Avian A/chicken/Thailand/Phitsanulok-01/2004 4	1	-	-	-	-	-	-	-	-	-	-	-	-	-	-	-	-	-	-	-	-	-	-	-	-	-	-	-	-	-	-	-	-	-	-	-	-	-	-	-	-	-	-	-	-	-	-	-	-
Avian A/chicken/Thailand/Phitsanulok-02/2004 4	1	-	-	-	-	-	-	-	-	-	-	-	-	-	-	-	-	-	-	-	-	-	-	-	-	-	-	-	-	-	-	-	-	-	-	-	-	-	-	-	-	-	-	-	-	-	-	-	-
Avian A/chicken/Thailand/Phitsanulok-03/2004 4	1	-	-	-	-	-	-	-	-	-	-	-	-	-	-	-	-	-	-	-	-	-	-	-	-	-	-	-	-	-	-	-	-	-	-	-	-	-	-	-	-	-	-	-	-	-	-	-	-
Avian A/chicken/Thailand/ST-351/2008 HA	1	M	E	K	I	V	L	L	F	A	I	V	S	L	V	K	S	D	Q	I	C	I	G	Y	H	A	N	N	S	T	E	Q	V	D	T	I	M	E	K	N	I	T	V	T	H	A	Q	D	I
Avian A/chicken/Thailand/Sukhothai/NIAH6-3-0013/2005 4	1	M	E	K	I	V	L	L	F	A	I	V	S	L	V	K	S	D	Q	I	C	I	G	Y	H	A	N	N	S	T	E	Q	V	D	T	I	M	E	K	N	V	T	V	T	H	A	Q	D	I
Avian A/chicken/Thailand/Sukhothai-01/2004 4	1	-	-	-	-	-	-	-	-	-	-	-	-	-	-	-	-	-	-	-	-	-	-	-	-	-	-	-	-	-	-	-	-	-	-	-	-	-	-	-	-	-	-	-	-	-	-	-	-
Avian A/chicken/Thailand/Sukhothai-02/2004 4	1	-	-	-	-	-	-	-	-	-	-	-	-	-	-	-	-	-	-	-	-	-	-	-	-	-	-	-	-	-	-	-	-	-	-	-	-	-	-	-	-	-	-	-	-	-	-	-	-
Avian A/chicken/Thailand/Tak-01/2004 4	1	-	-	-	-	-	-	-	-	-	-	-	-	-	-	-	-	-	-	-	-	-	-	-	-	-	-	-	-	-	-	-	-	-	-	-	-	-	-	-	-	-	-	-	-	-	-	-	-
Avian A/chicken/Thailand/Udonthani-01/2004 4	1	-	-	-	-	-	-	-	-	-	-	-	-	-	-	-	-	-	-	-	-	-	-	-	-	-	-	-	-	-	-	-	-	-	-	-	-	-	-	-	-	-	-	-	-	-	-	-	-
Avian A/chicken/Thailand/Udonthani-02/2004 4	1	-	-	-	-	-	-	-	-	-	-	-	-	-	-	-	-	-	-	-	-	-	-	-	-	-	-	-	-	-	-	-	-	-	-	-	-	-	-	-	-	-	-	-	-	-	-	-	-
Avian A/chicken/Thailand/Udonthani-03/2004 4	1	-	-	-	-	-	-	-	-	-	-	-	-	-	-	-	-	-	-	-	-	-	-	-	-	-	-	-	-	-	-	-	-	-	-	-	-	-	-	-	-	-	-	-	-	-	-	-	-
Avian A/chicken/Thailand/Uthaithani-01/2004 4	1	-	-	-	-	-	-	-	-	-	-	-	-	-	-	-	-	-	-	-	-	-	-	-	-	-	-	-	-	-	-	-	-	-	-	-	-	-	-	-	-	-	-	-	-	-	-	-	-
Avian A/chicken/Thailand/Uttaradit-01/2004 4	1	-	-	-	-	-	-	-	-	-	-	-	-	-	-	-	-	-	-	-	-	-	-	-	-	-	-	-	-	-	-	-	-	-	-	-	-	-	-	-	-	-	-	-	-	-	-	-	-
Avian A/chicken/Thailand/Uttaradit-02/2004 4	1	-	-	-	-	-	-	-	-	-	-	-	-	-	-	-	-	-	-	-	-	-	-	-	-	-	-	-	-	-	-	-	-	-	-	-	-	-	-	-	-	-	-	-	-	-	-	-	-
Avian A/chicken/Thailand/vsmu-3-BKK/2004 4	1	M	E	K	I	V	L	L	F	A	I	V	S	L	V	K	S	D	Q	I	C	I	G	Y	H	A	N	N	S	T	E	Q	V	D	T	I	M	E	K	N	V	T	V	T	H	A	Q	D	I
Avian A/chicken/Uthaithani/NIAH6-3-0007/2005 4	1	M	E	K	I	V	L	L	F	A	I	V	S	L	V	K	S	D	Q	I	C	I	G	Y	H	A	N	N	S	T	E	Q	V	D	T	I	M	E	K	N	V	T	V	T	H	A	Q	D	I
Avian A/chicken/Uthaithani-2-01/2004 4	1	-	-	-	-	-	-	-	-	-	-	-	-	-	-	-	-	-	-	-	-	-	-	-	-	-	-	-	-	-	-	-	-	-	-	-	-	-	-	-	-	-	-	-	-	-	-	-	-
Avian A/chicken/Uthaithani-2-02/2004 4	1	-	-	-	-	-	-	-	-	-	-	-	-	-	-	-	-	-	-	-	-	-	-	-	-	-	-	-	-	-	-	-	-	-	-	-	-	-	-	-	-	-	-	-	-	-	-	-	-
Avian A/chicken/Uthaithani-2-03/2004 4	1	-	-	-	-	-	-	-	-	-	-	-	-	-	-	-	-	-	-	-	-	-	-	-	-	-	-	-	-	-	-	-	-	-	-	-	-	-	-	-	-	-	-	-	-	-	-	-	-
Avian A/chicken/Uthaithani-2-04/2004 4	1	-	-	-	-	-	-	-	-	-	-	-	-	-	-	-	-	-	-	-	-	-	-	-	-	-	-	-	-	-	-	-	-	-	-	-	-	-	-	-	-	-	-	-	-	-	-	-	-
Avian A/chicken/Uthaithani-2-05/2004 4	1	-	-	-	-	-	-	-	-	-	-	-	-	-	-	-	-	-	-	-	-	-	-	-	-	-	-	-	-	-	-	-	-	-	-	-	-	-	-	-	-	-	-	-	-	-	-	-	-
Avian A/chicken/Uttaradit-2-01/2004 4	1	-	-	-	-	-	-	-	-	-	-	-	-	-	-	-	-	-	-	-	-	-	-	-	-	-	-	-	-	-	-	-	-	-	-	-	-	-	-	-	-	-	-	-	-	-	-	-	-
Avian A/chicken/Uttaradit-2-02/2004 4	1	-	-	-	-	-	-	-	-	-	-	-	-	-	-	-	-	-	-	-	-	-	-	-	-	-	-	-	-	-	-	-	-	-	-	-	-	-	-	-	-	-	-	-	-	-	-	-	-
Avian A/chicken/Uttaradit-2-03/2004 4	1	-	-	-	-	-	-	-	-	-	-	-	-	-	-	-	-	-	-	-	-	-	-	-	-	-	-	-	-	-	-	-	-	-	-	-	-	-	-	-	-	-	-	-	-	-	-	-	-
Avian A/chicken/Viet Nam/1/2004 4	1	M	E	K	I	V	L	L	F	A	I	V	S	L	V	K	S	D	Q	I	C	I	G	Y	H	A	N	N	S	T	E	Q	V	D	T	I	M	E	K	N	V	T	V	T	H	A	Q	D	I
Avian A/chicken/Viet Nam/11/2005 4	1	M	E	K	I	V	L	L	F	A	I	V	S	L	V	K	S	D	Q	I	C	I	G	Y	H	A	N	N	S	T	E	Q	V	D	T	I	M	E	K	N	V	T	V	T	H	A	Q	D	I
Avian A/chicken/Viet Nam/2/2005 4	1	M	D	K	I	V	L	L	F	A	I	V	S	L	V	K	S	D	Q	I	C	I	G	Y	H	A	N	N	S	T	E	Q	V	D	T	I	M	E	K	N	V	T	V	T	H	A	Q	D	I
Avian A/chicken/Viet Nam/33/2004 4	1	M	E	K	I	V	L	L	F	A	I	V	S	L	V	K	S	D	Q	I	C	I	G	Y	H	A	N	N	S	T	E	Q	V	D	T	I	M	E	K	N	V	T	V	T	H	A	Q	D	I
Avian A/chicken/Viet Nam/6/2005 4	1	M	E	K	I	V	L	L	F	A	I	V	S	L	V	K	S	D	Q	I	C	I	G	Y	H	A	N	N	S	T	E	Q	V	D	T	I	M	E	K	N	V	T	V	T	H	A	Q	D	I
Avian A/chicken/Viet Nam/8/2005 4	1	M	E	K	I	V	L	L	F	A	I	V	S	L	V	K	S	D	Q	I	C	I	G	Y	H	A	N	N	S	T	E	Q	V	D	T	I	M	E	K	N	V	T	V	T	H	A	Q	D	I
Avian A/chicken/Viet Nam/9/2005 4	1	M	E	K	I	V	L	L	F	A	I	V	S	L	V	K	S	D	Q	I	C	I	G	Y	H	A	N	N	S	T	E	Q	V	D	T	I	M	E	K	N	V	T	V	T	H	A	Q	D	I
Avian A/chicken/Viet Nam/LD-080/2004 4	1	M	E	K	I	V	L	L	F	A	V	V	S	L	V	K	S	D	Q	I	C	I	G	Y	H	A	N	N	S	T	E	Q	V	D	T	I	M	E	K	N	V	T	V	T	H	A	Q	D	I
Avian A/Chicken/Viet Nam/NCVD12/2005 4	1	M	E	K	I	V	L	L	F	A	I	V	S	L	V	K	S	D	Q	I	C	I	G	Y	H	A	N	N	S	T	E	Q	V	D	T	I	M	E	K	N	V	T	V	T	H	A	Q	D	I
Avian A/chicken/Viet Nam/TG-023/2004 4	1	M	E	K	I	V	L	L	F	A	I	V	S	L	V	K	S	D	Q	I	C	I	G	Y	H	A	N	N	S	T	E	Q	V	D	T	I	M	E	K	N	V	T	V	T	H	A	Q	D	I
Avian A/chicken/Viet Nam/TN-025/2004 4	1	M	E	K	I	V	L	L	F	A	I	V	S	L	V	K	S	D	Q	I	C	I	G	Y	H	A	N	N	S	T	E	Q	V	D	T	I	M	E	K	N	V	T	V	T	H	A	Q	D	I
Avian A/chicken/Vietnam/1/2010 HA	2.3	-	-	-	-	-	-	-	-	-	-	-	-	-	-	-	-	-	-	-	-	-	-	-	-	-	-	-	-	-	-	-	-	-	-	-	-	-	-	-	V	T	V	T	H	A	Q	D	I
Avian A/chicken/Vietnam/10/2004 4	1	M	E	K	I	V	L	L	F	A	I	V	S	L	V	K	S	D	Q	I	C	I	G	Y	H	A	N	N	S	T	E	Q	V	D	T	I	M	E	K	N	V	T	V	T	H	A	Q	D	I
Avian A/chicken/Vietnam/132/2004 4	1	M	E	K	I	V	L	L	F	A	I	V	S	L	V	K	S	D	Q	I	C	I	G	Y	H	A	N	N	S	T	E	Q	V	D	T	I	M	E	K	N	V	T	V	T	H	A	Q	D	I
Avian A/chicken/Vietnam/133/2004 4	1	M	E	K	I	V	L	L	F	A	I	V	S	L	V	K	S	D	Q	I	C	I	G	Y	H	A	N	N	S	T	E	Q	V	D	T	I	M	E	K	N	V	T	V	T	H	A	Q	D	I
Avian A/chicken/Vietnam/134/2004 4	1	M	E	K	I	V	L	L	F	A	I	V	S	L	V	K	S	D	Q	I	C	I	G	Y	H	A	N	N	S	T	E	Q	V	D	T	I	M	E	K	N	V	T	V	T	H	A	Q	D	I
Avian A/chicken/Vietnam/135/2004 4	1	M	E	K	I	V	L	L	F	A	I	V	S	L	V	K	S	D	Q	I	C	I	G	Y	H	A	N	N	S	T	E	Q	V	D	T	I	M	E	K	N	V	T	V	T	H	A	Q	D	I
Avian A/chicken/Vietnam/147/2004 4	1	M	E	K	I	V	L	L	F	A	I	V	S	L	V	K	S	D	Q	I	C	I	G	Y	H	A	N	N	S	T	E	Q	V	D	T	I	M	E	K	N	V	T	V	T	H	A	Q	D	I
Avian A/chicken/Vietnam/149/2004 4	1	M	E	K	I	V	L	L	F	A	I	V	S	L	V	K	S	D	Q	I	C	I	G	Y	H	A	N	N	S	T	E	Q	V	D	T	I	M	E	K	N	V	T	V	T	H	A	Q	D	I
Avian A/chicken/Vietnam/15/2004 4	1	M	E	K	I	V	L	L	F	A	I	V	S	L	V	K	S	D	Q	I	C	I	G	Y	H	A	N	N	S	T	E	Q	V	D	T	I	M	E	K	N	V	T	V	T	H	A	Q	D	I
Avian A/chicken/Vietnam/15/2007 4	1	M	E	K	I	V	L	L	F	A	I	V	S	L	V	K	S	D	Q	I	C	I	G	Y	H	A	N	N	S	T	E	Q	V	D	T	I	M	E	K	N	V	T	V	T	H	A	Q	D	I
Avian A/chicken/Vietnam/159/2004 4	1	M	E	E	I	V	L	L	F	A	I	V	S	L	V	K	S	D	Q	I	C	I	G	Y	H	A	N	N	S	T	E	Q	V	D	T	I	M	E	K	N	V	T	V	T	H	A	Q	D	I
Avian A/chicken/Vietnam/18/2004 4	1	M	E	K	I	V	L	L	F	A	I	V	S	L	V	K	S	D	Q	I	C	I	G	Y	H	A	N	N	S	T	E	Q	V	D	T	I	M	E	K	N	V	T	V	T	H	A	Q	D	I
Avian A/chicken/Vietnam/19/2003 4	1	M	E	K	I	V	L	L	F	A	I	V	S	L	V	K	S	D	Q	I	C	I	G	Y	H	A	N	N	S	T	E	Q	V	D	T	I	M	E	K	N	V	T	V	T	Q	A	Q	D	I
Avian A/chicken/Vietnam/20/2003 4	1	M	E	K	I	V	L	L	F	A	I	V	S	L	V	K	S	D	Q	I	C	I	G	Y	H	A	N	N	S	T	E	Q	V	D	T	I	M	E	K	N	V	T	V	T	H	A	Q	D	I
Avian A/chicken/Vietnam/23/2004 4	1	M	E	K	I	V	L	L	F	A	I	V	S	L	V	K	S	D	Q	I	C	I	G	Y	H	A	N	N	S	T	E	Q	V	D	T	I	M	E	K	N	V	T	V	T	H	A	Q	D	I
Avian A/chicken/Vietnam/24/2004 4	1	M	E	K	I	V	L	L	F	A	I	V	S	L	V	K	S	D	Q	I	C	I	G	Y	H	A	N	N	S	T	E	Q	V	D	T	I	M	E	K	N	V	T	V	T	H	A	Q	D	I
Avian A/chicken/Vietnam/260/2004 4	1	-	E	K	I	V	L	L	F	A	I	F	S	L	V	K	S	D	Q	I	C	I	G	Y	H	A	N	N	S	T	E	Q	V	D	T	I	M	E	K	N	V	T	V	T	H	A	Q	D	I
Avian A/chicken/Vietnam/27/2003 4	1	M	E	K	I	V	L	L	F	A	I	V	S	L	V	K	S	D	Q	I	C	I	G	Y	H	A	N	N	S	T	E	Q	V	D	T	I	M	E	K	N	V	T	V	T	H	A	Q	D	I
Avian A/chicken/Vietnam/28/2003 4	1	M	E	K	I	V	L	L	F	A	I	V	S	L	V	K	S	D	Q	I	C	I	G	Y	H	A	N	N	S	T	E	Q	V	D	T	I	M	E	K	N	V	T	V	T	H	A	Q	D	I
Avian A/chicken/Vietnam/29/2007 4	1	M	E	K	I	V	L	L	F	A	I	V	S	L	V	K	S	D	Q	I	C	I	G	Y	H	A	N	N	S	T	E	Q	V	D	T	I	M	E	K	N	V	T	V	T	H	A	Q	D	I
Avian A/chicken/Vietnam/3/2010 HA	2.3	-	-	-	-	-	-	-	-	-	-	-	-	-	-	-	-	-	-	-	-	-	-	-	-	-	-	-	-	-	-	-	-	-	-	-	-	-	-	-	V	T	V	T	H	A	Q	D	I
Avian A/chicken/Vietnam/30/2003 4	1	M	E	K	I	V	L	L	F	A	I	V	S	L	V	K	S	D	Q	I	C	I	G	Y	H	A	N	N	S	T	E	Q	V	D	T	I	M	E	K	N	V	T	V	T	H	A	Q	D	I
Avian A/chicken/Vietnam/32/2004 4	1	M	E	K	I	V	L	L	F	A	I	V	S	L	V	K	S	D	Q	I	C	I	G	Y	H	A	N	N	S	T	E	Q	V	D	T	I	M	E	K	N	V	T	V	T	H	A	Q	D	I
Avian A/chicken/Vietnam/348/2005 4	1	M	E	K	I	V	L	L	F	A	I	V	S	L	V	K	S	D	Q	I	C	I	G	Y	H	A	N	N	S	T	E	Q	V	D	T	I	M	E	K	N	V	T	V	T	H	A	Q	D	I
Avian A/chicken/Vietnam/393/2005 4	1	M	E	K	I	V	L	L	F	A	I	V	S	L	V	K	S	D	Q	I	C	I	G	Y	H	A	N	N	S	T	E	Q	V	D	T	I	M	E	K	N	V	T	V	T	H	A	Q	D	I
Avian A/chicken/Vietnam/398/2005 4	1	M	E	K	I	V	L	L	F	A	I	V	S	L	V	K	S	D	Q	I	C	I	G	Y	H	A	N	N	S	T	E	Q	V	D	T	I	M	E	K	N	V	T	V	T	H	A	Q	D	I
Avian A/chicken/Vietnam/4/2003 4	1	M	E	K	I	V	L	L	F	A	I	V	S	L	V	K	S	D	Q	I	C	I	G	Y	H	A	N	N	S	T	E	Q	V	D	T	I	M	E	K	N	V	T	V	T	H	A	Q	D	I
Avian A/chicken/Vietnam/4/2010 HA	2.3	-	-	-	-	-	-	-	-	-	-	-	-	-	-	-	-	-	-	-	-	-	-	-	-	-	-	-	-	-	-	-	-	-	-	-	-	-	-	-	V	T	V	T	H	A	Q	D	I
Avian A/chicken/Vietnam/5/2003 4	1	M	E	K	I	V	L	L	F	A	I	V	S	L	V	K	S	D	Q	I	C	I	G	Y	H	A	N	N	S	T	E	Q	V	D	T	I	M	E	K	N	V	T	V	T	H	A	Q	D	I
Avian A/chicken/Vietnam/5/2010 HA	2.3	-	-	-	-	-	-	-	-	-	-	-	-	-	-	-	-	-	-	-	-	-	-	-	-	-	-	-	-	-	-	-	-	-	-	-	-	-	-	D	V	T	V	T	H	A	Q	D	I
Avian A/chicken/Vietnam/52/2004 4	1	M	E	K	I	V	L	L	F	A	I	V	S	L	V	K	S	D	Q	I	C	I	G	Y	H	A	N	N	S	T	E	Q	V	D	T	I	M	E	K	N	V	T	V	T	H	A	Q	D	I
Avian A/chicken/Vietnam/53/2004 4	1	M	E	K	I	V	L	L	F	A	I	V	S	L	V	K	S	D	Q	I	C	I	G	Y	H	A	N	N	S	T	E	Q	V	D	T	I	M	E	K	N	V	T	V	T	H	A	Q	D	I
Avian A/chicken/Vietnam/8/2003 4	1	M	E	K	I	V	L	L	F	A	I	V	S	L	V	K	S	D	Q	I	C	I	G	Y	H	A	N	N	S	T	E	Q	V	D	T	I	M	E	K	N	V	T	V	T	H	A	Q	D	I
Avian A/chicken/Vietnam/830/2004 4	1	M	E	K	I	V	L	L	F	A	I	V	S	L	V	K	S	D	Q	I	C	I	G	Y	H	A	N	N	S	T	E	Q	V	D	T	I	M	E	K	N	V	T	V	T	H	A	Q	D	I
Avian A/chicken/Vietnam/890/2004 4	1	M	E	K	I	V	L	L	F	A	I	V	S	L	V	K	S	D	Q	I	C	I	G	Y	H	A	N	N	S	T	E	Q	V	D	T	I	M	E	K	N	V	T	V	T	H	A	Q	D	I
Avian A/chicken/Vietnam/921/2004 4	1	M	E	K	I	V	L	L	F	A	I	V	S	L	V	K	S	D	Q	I	C	I	G	Y	H	A	N	N	S	T	E	Q	V	D	T	I	M	E	K	N	V	T	V	T	H	A	Q	D	I
Avian A/chicken/Vietnam/925/2004 4	1	M	E	K	I	V	L	L	F	A	I	V	S	L	V	K	S	D	Q	I	C	I	G	Y	H	A	N	N	S	T	E	Q	V	D	T	I	M	E	K	N	V	T	V	T	H	A	Q	D	I
Avian A/chicken/Vietnam/933/2004 4	1	M	E	K	I	V	L	L	F	A	I	V	S	L	V	K	S	D	Q	I	C	I	G	Y	H	A	N	N	S	T	E	Q	V	D	T	I	M	E	K	N	V	T	V	T	H	A	Q	D	I
Avian A/chicken/Vietnam/945/2004 4	1	-	-	E	I	V	L	L	C	A	I	V	S	L	V	K	S	D	Q	I	C	I	G	Y	H	A	N	N	S	T	E	Q	V	D	T	I	M	E	K	N	V	T	V	T	H	A	Q	D	I
Avian A/chicken/Vietnam/949B/2004 4	1	M	E	K	I	V	L	L	C	A	I	V	S	L	V	K	S	D	Q	I	C	I	G	Y	H	A	N	N	S	T	E	Q	V	D	T	I	M	E	K	N	V	T	V	T	H	A	Q	D	I
Avian A/Chicken/Vietnam/Binh Duong477/2005 4	1	M	E	K	I	V	L	L	F	A	I	V	S	L	V	K	S	D	Q	I	C	I	G	Y	H	A	N	N	S	T	E	Q	V	D	T	I	M	E	K	N	V	T	V	T	H	A	Q	D	I
Avian A/chicken/Vietnam/C58/04 4	1	M	E	R	I	V	L	L	F	A	I	V	S	L	V	K	S	D	Q	I	C	I	G	Y	H	A	N	N	S	T	E	Q	V	D	T	I	M	E	K	N	V	T	V	T	H	A	Q	D	I
Avian A/chicken/Vietnam/CM/2004 4	1	-	-	-	-	-	-	-	-	-	-	-	-	-	-	-	-	-	-	-	-	-	-	-	-	-	-	-	-	-	-	-	-	-	-	-	-	-	-	-	-	-	-	-	-	-	-	-	-
Avian A/chicken/Vietnam/DT382/2008 HA	1	M	E	K	I	V	L	L	F	A	I	V	S	L	V	K	S	D	Q	I	C	I	G	Y	H	A	N	N	S	T	E	Q	V	D	T	I	T	E	K	N	V	T	V	T	H	A	Q	D	I
Avian A/chicken/Vietnam/G62/2005 4	1	M	E	K	I	V	L	L	L	A	I	V	N	I	V	K	S	D	Q	I	C	I	G	Y	H	A	N	N	S	T	E	Q	V	D	T	I	M	E	K	N	V	T	V	T	H	A	Q	D	I
Avian A/chicken/Vietnam/HD1/2004 4	1	-	-	-	-	-	-	-	-	-	-	-	-	-	-	-	-	-	-	-	-	-	-	-	-	-	-	-	-	-	-	-	-	-	-	-	-	-	-	-	-	-	-	-	-	-	-	-	-
Avian A/chicken/Vietnam/HD2/2004 4	1	-	-	-	-	-	-	-	-	-	-	-	-	-	-	-	-	-	-	-	-	-	-	-	-	-	-	-	-	-	-	-	-	-	-	-	-	-	-	-	-	-	-	-	-	-	-	-	-
Avian A/chicken/Vietnam/KG8/2008 HA	1	M	E	K	I	E	L	L	F	A	I	V	S	L	V	K	S	D	Q	I	C	I	G	Y	H	A	N	N	S	T	E	Q	V	D	T	I	M	E	K	N	V	T	V	T	H	A	Q	D	I
Avian A/chicken/Vietnam/KH/2010 HA	2.3	M	E	K	I	V	L	L	L	A	I	I	S	L	V	K	S	D	Q	I	C	I	G	Y	H	A	N	N	S	T	E	Q	V	D	T	I	M	E	K	N	V	T	V	T	H	A	Q	D	I
Avian A/Chicken/Vietnam/Long An 636/2005 4	1	M	E	K	I	V	L	L	F	A	I	V	S	L	V	K	S	D	Q	I	C	I	G	Y	H	A	N	N	S	T	E	Q	V	D	T	I	M	E	K	N	V	T	V	T	H	A	Q	D	I
Avian A/chicken/Vietnam/NCVD09/2005 4	1	M	E	K	I	V	L	L	F	A	I	V	S	L	V	K	S	D	Q	I	C	I	G	Y	H	A	N	N	S	T	E	Q	V	D	T	I	M	E	K	N	V	T	V	T	H	A	Q	D	I
Avian A/chicken/Vietnam/NCVD10/2005 4	1	-	-	-	I	V	L	L	F	A	I	V	S	L	V	K	S	D	Q	I	C	I	G	Y	H	A	N	N	S	T	E	Q	V	D	T	I	M	E	K	N	V	T	V	T	H	A	Q	D	I
Avian A/chicken/Vietnam/NCVD-10/2007 4	1	-	-	-	-	-	-	-	-	-	-	-	-	-	-	-	-	D	Q	I	C	I	G	Y	H	A	N	N	S	T	E	Q	V	D	T	I	M	E	K	N	V	T	V	T	H	A	Q	D	I
Avian A/chicken/Vietnam/NCVD11/2005 4	1	M	E	K	I	V	L	L	F	A	I	V	S	L	V	K	S	D	Q	I	C	I	G	Y	H	A	N	N	S	T	E	Q	V	D	T	I	M	E	K	N	V	T	V	T	H	A	Q	D	I
Avian A/chicken/Vietnam/NCVD12/2005 4	1	M	E	K	I	V	L	L	F	A	I	V	S	L	V	K	S	D	Q	I	C	I	G	Y	H	A	N	N	S	T	E	Q	V	D	T	I	M	E	K	N	V	T	V	T	H	A	Q	D	I
Avian A/chicken/Vietnam/NCVD-21/2007 4	1	-	-	-	-	-	-	-	-	-	-	-	-	-	-	-	-	D	Q	I	C	I	G	Y	H	A	N	N	S	T	E	Q	V	D	T	I	M	E	K	N	V	T	V	T	H	A	Q	D	I
Avian A/chicken/Vietnam/NCVD-3/2007 4	1	-	-	-	-	-	-	-	-	-	-	-	-	-	-	-	-	D	Q	I	C	I	G	Y	H	A	N	N	S	T	E	Q	V	D	T	I	M	E	K	N	V	T	V	T	H	A	Q	D	I
Avian A/chicken/Vietnam/P22/05 4	1	M	D	K	I	V	L	L	F	A	I	V	S	L	V	K	S	D	Q	I	C	I	G	Y	H	A	N	N	S	T	E	Q	V	D	T	I	M	E	K	N	V	T	V	T	H	A	Q	D	I
Avian A/chicken/Vietnam/P41/05 4	1	M	E	K	I	V	L	L	F	A	I	V	S	L	V	K	S	D	Q	I	C	I	G	Y	H	A	N	N	S	T	E	Q	V	D	T	I	M	E	K	N	V	T	V	T	H	A	Q	D	I
Avian A/chicken/Vietnam/TV98/2008 HA	1	M	E	K	I	V	L	L	F	A	I	V	S	L	V	K	R	D	Q	I	C	I	G	Y	H	A	N	N	S	T	E	Q	V	D	T	I	M	E	K	N	V	T	V	T	H	A	Q	D	I
Avian A/chicken/Vietnam/TY9/2005 4	1	M	E	K	I	V	L	L	F	A	I	V	S	L	V	K	S	D	Q	I	C	I	G	Y	H	A	N	N	S	T	E	Q	V	D	T	I	M	E	K	N	V	T	V	T	H	A	Q	D	I
Avian A/chicken/West Java/1074/2003 4	2.1	M	E	K	I	V	L	L	L	A	I	V	S	L	V	K	S	D	Q	I	C	I	G	Y	H	A	N	N	S	T	E	Q	V	D	T	I	M	E	K	N	V	T	V	T	H	A	Q	D	I
Avian A/chicken/West Java/UT1001/2003 4	2.1	M	E	K	I	V	L	L	L	A	I	V	S	L	V	K	S	D	Q	I	C	I	G	Y	H	A	N	N	S	T	E	Q	V	D	T	I	M	E	K	N	V	T	V	T	H	A	Q	D	I
Avian A/chicken/Wonosobo/BPPV4/2003 4	2.1	M	E	K	I	V	L	L	L	A	I	V	S	L	V	K	S	D	Q	I	C	I	G	Y	H	A	N	N	S	T	E	Q	V	D	T	I	M	E	K	N	V	T	V	T	H	A	Q	D	I
Avian A/chicken/Xinjiang/16/2005 4	7	M	E	K	I	V	L	L	L	A	I	I	S	L	V	K	S	D	Q	I	C	I	G	Y	H	A	N	N	S	T	E	Q	V	D	T	I	M	E	K	N	V	T	V	T	H	A	Q	D	I
Avian A/chicken/Xinjiang/53/2005 4	7	M	E	K	I	V	L	L	L	A	I	I	S	L	V	K	S	D	Q	I	C	I	G	Y	H	A	N	N	S	T	E	Q	V	D	T	I	M	E	K	N	V	T	V	T	H	A	Q	D	I
Avian A/chicken/Xinjiang/54/2005 4	7	M	E	K	I	V	L	L	L	A	I	I	S	L	V	K	S	D	Q	I	C	I	G	Y	H	A	N	N	S	T	E	Q	V	D	T	I	M	E	K	N	V	T	V	T	H	A	Q	D	I
Avian A/chicken/Xinjiang/67/2005 4	7	M	E	K	I	V	L	L	L	A	I	I	S	L	V	K	S	D	Q	I	C	I	G	Y	H	A	N	N	S	T	E	Q	V	D	T	I	M	E	K	N	V	T	V	T	H	A	Q	D	I
Avian A/chicken/Xinjiang/68/2005 4	7	M	E	K	I	V	L	L	L	A	I	I	S	L	V	K	S	D	Q	I	C	I	G	Y	H	A	N	N	S	T	E	Q	V	D	T	I	M	E	K	N	V	T	V	T	H	A	Q	D	I
Avian A/chicken/Xinjiang/78/2005 4	7	M	E	K	I	V	L	L	L	A	I	I	S	L	V	K	S	D	Q	I	C	I	G	Y	H	A	N	N	S	T	E	Q	V	D	T	I	M	E	K	N	V	T	V	T	H	A	Q	D	I
Avian A/chicken/Yunnan/1083/2003 4	1	M	E	K	I	V	L	L	F	A	I	V	S	L	V	K	S	D	Q	I	C	I	G	Y	H	A	N	N	S	T	E	Q	V	D	T	I	M	E	K	N	V	T	V	T	H	A	Q	D	I
Avian A/chicken/Yunnan/1215/2002 HA	1	M	E	K	I	V	L	L	F	A	I	V	S	L	V	K	S	D	Q	I	C	I	G	Y	H	A	N	N	S	T	E	Q	V	D	T	I	M	E	K	N	V	T	V	T	H	A	Q	D	I
Avian A/chicken/Yunnan/1251/2003 4	1	-	-	-	-	-	-	-	-	-	-	-	-	-	-	K	S	D	Q	I	C	I	G	Y	H	A	N	N	S	T	E	Q	V	D	T	I	M	E	K	N	V	T	V	T	H	A	Q	D	I
Avian A/chicken/Yunnan/1252/2003 4	1	-	-	-	-	-	-	-	-	-	-	-	-	-	-	K	S	D	Q	I	C	I	G	Y	H	A	N	N	S	T	E	Q	V	D	T	I	M	E	K	N	V	T	V	T	H	A	Q	D	I
Avian A/Chicken/Yunnan/447/05 4	2.5	M	E	K	I	V	F	L	L	T	I	V	S	L	V	K	S	D	Q	I	C	I	G	Y	H	A	N	N	S	T	E	Q	V	D	T	I	M	E	K	N	V	T	V	T	H	A	Q	D	I
Avian A/Chicken/Yunnan/493/05 4	2.5	-	-	-	-	-	-	-	-	-	-	V	S	L	V	K	S	D	Q	I	C	I	G	Y	H	A	N	N	S	T	E	Q	V	D	T	I	M	E	K	N	V	T	V	T	H	A	Q	D	I
Avian A/chicken/Yunnan/564/2003 4	1	M	E	K	I	V	L	L	F	A	I	V	S	L	V	K	S	D	Q	I	C	I	G	Y	H	A	N	N	S	T	E	Q	V	D	T	I	M	E	K	N	V	T	V	T	H	A	Q	D	I
Avian A/chicken/Yunnan/5686/2003 4	2.4	M	E	K	I	V	L	L	L	A	I	V	S	P	V	K	S	D	Q	I	C	I	G	Y	H	A	N	N	S	T	E	Q	V	D	T	I	M	E	K	N	V	T	V	T	H	A	Q	D	I
Avian A/chicken/Yunnan/6885/2003 4	2.4	M	E	K	I	V	L	L	L	A	I	V	S	L	V	K	S	D	Q	I	C	I	G	Y	H	A	N	N	S	T	E	Q	V	D	T	I	M	E	K	N	V	T	V	T	H	A	Q	D	I
Avian A/chicken/Yunnan/6957/2003 4	2.4	M	E	K	I	V	L	L	L	A	I	V	S	L	V	K	S	D	Q	I	C	I	G	Y	H	A	N	N	S	T	E	Q	V	D	T	I	M	E	K	N	V	T	V	T	H	A	Q	D	I
Avian A/chicken/zhengzhou/1/02/ HA	2.4	M	E	K	I	V	L	L	L	A	I	V	S	F	V	K	S	D	Q	I	C	I	G	Y	H	A	N	N	S	T	E	Q	V	D	T	I	M	E	K	N	V	T	V	T	H	A	Q	D	I
Avian A/chicken/zhoukou/2/02/ HA	0	M	E	K	I	V	L	L	L	A	I	V	S	L	V	K	S	D	Q	I	C	I	G	Y	H	A	N	N	S	T	E	Q	V	D	T	I	M	E	K	N	V	T	V	T	H	A	Q	N	I
Avian A/chukar/Shantou/4690/2003 4	9	M	E	K	I	V	L	L	L	A	I	V	S	L	V	K	S	D	Q	I	C	I	G	Y	H	A	N	N	S	T	E	Q	V	D	T	I	M	E	K	N	V	T	V	T	H	A	Q	D	I
Avian A/Ck/HK/2133.1/2003 4	1	M	E	K	I	V	L	L	L	A	I	V	N	L	V	K	S	D	Q	I	C	I	G	Y	H	A	N	N	S	T	E	Q	V	D	T	I	M	E	K	N	V	T	V	T	H	A	Q	D	I
Avian A/Ck/HK/31.2/2002 HA	0	M	E	K	I	V	L	L	L	A	I	V	S	L	V	K	S	D	Q	I	C	I	G	Y	H	A	N	N	S	T	E	Q	V	D	T	I	M	E	K	N	V	T	V	T	H	A	Q	D	I
Avian A/Ck/HK/31.4/02 HA	4	M	E	K	I	V	L	L	L	A	I	V	S	L	V	K	S	D	Q	I	C	I	G	Y	H	A	N	N	S	T	V	Q	V	D	T	I	M	E	K	N	V	T	V	T	H	A	Q	D	I
Avian A/Ck/HK/3176.3/2002 HA	1	M	E	K	I	V	L	L	F	A	I	V	S	L	V	K	S	D	Q	I	C	I	G	Y	H	A	N	N	S	T	E	Q	V	D	T	I	M	E	K	N	V	T	V	T	H	A	Q	D	I
Avian A/Ck/HK/37.4/2002 HA	0	M	K	K	I	V	L	L	L	A	I	V	S	L	V	K	S	D	Q	I	C	I	G	Y	H	A	N	N	S	T	E	Q	V	D	T	I	M	E	K	N	V	T	V	T	H	A	Q	D	I
Avian A/Ck/HK/409.1/02 HA	4	M	E	K	I	M	L	L	L	A	I	V	S	L	V	K	S	D	Q	I	C	I	G	Y	H	A	N	N	S	T	V	Q	V	D	T	I	M	E	K	N	V	T	V	T	H	A	Q	D	I
Avian A/Ck/HK/61.9/02 HA	8	M	E	K	I	V	L	L	L	A	I	V	S	L	V	K	S	D	Q	I	C	I	G	Y	H	A	N	N	S	T	E	Q	V	D	T	I	M	E	K	N	V	T	V	T	H	A	Q	D	I
Avian A/Ck/HK/96.1/02 HA	4	M	E	K	I	V	L	L	L	A	I	V	S	L	V	K	S	D	Q	I	C	I	G	Y	H	A	N	N	S	T	V	Q	V	D	T	I	M	E	K	N	V	T	V	T	H	A	Q	D	I
Avian A/Ck/HK/FY157/2003 4	1	M	E	K	I	V	L	L	F	A	I	V	S	L	V	K	S	D	Q	I	C	I	G	Y	H	A	N	N	S	T	E	Q	V	D	T	I	M	E	K	N	V	T	V	T	H	A	Q	D	I
Avian A/Ck/HK/NT93/2003 4	1	M	E	K	I	V	L	L	F	A	I	V	S	L	V	K	G	D	Q	I	C	I	G	Y	H	A	N	N	S	T	E	Q	V	D	T	I	M	E	K	N	V	T	V	T	H	A	Q	D	I
Avian A/Ck/HK/SSP141/2003 4	1	M	E	K	I	V	L	L	F	A	I	V	S	L	V	K	S	D	Q	I	C	I	G	Y	H	A	N	N	S	T	E	Q	V	D	T	I	M	E	K	N	V	T	V	T	H	A	Q	D	I
Avian A/Ck/HK/WF157/2003 4	9	M	E	K	I	V	L	L	L	A	I	V	S	L	V	K	S	D	Q	I	C	I	G	Y	H	A	N	N	S	T	E	Q	V	D	T	I	M	E	K	N	V	T	V	T	H	A	Q	D	I
Avian A/Ck/HK/YU22/2002 HA	8	-	-	-	-	-	-	-	-	A	I	V	S	L	V	K	S	D	Q	I	C	I	G	Y	H	A	N	N	S	T	E	Q	V	D	T	I	M	E	K	N	V	T	V	T	H	A	Q	D	I
Avian A/Ck/HK/YU324/2003 4	2.1	M	E	K	I	V	L	L	L	A	I	V	S	L	V	K	S	D	Q	I	C	I	G	Y	H	A	N	N	S	T	E	Q	V	D	T	I	M	E	K	N	V	T	V	T	H	A	Q	D	I
Avian A/Ck/HK/YU777/02 HA	8	M	E	K	I	V	L	L	L	A	I	V	S	L	V	K	S	D	Q	I	C	I	G	Y	H	A	N	N	S	T	E	Q	V	D	T	I	M	E	K	N	V	T	V	T	H	A	Q	D	I
Avian A/Ck/Indonesia/2A/2003 4	2.1	M	E	K	I	V	L	L	L	A	I	A	S	L	V	K	S	D	Q	I	C	I	G	Y	H	A	N	N	S	T	E	Q	V	D	T	I	M	E	K	N	V	T	V	T	H	A	Q	D	I
Avian A/Ck/Indonesia/4/2004 4	2.1	M	E	K	I	V	L	L	L	A	I	V	S	L	V	K	S	D	Q	I	C	I	G	Y	H	A	N	N	S	T	E	Q	V	D	T	I	M	E	K	N	V	T	V	T	H	A	Q	D	I
Avian A/Ck/Indonesia/5/2004 4	2.1	M	E	K	I	V	L	L	L	A	I	V	S	P	V	K	S	D	Q	I	C	I	G	Y	H	A	N	N	S	T	E	Q	V	D	T	I	M	E	K	N	V	T	V	T	H	A	Q	D	I
Avian A/Ck/Indonesia/BL/2003 4	2.1	M	E	K	I	V	L	L	L	A	I	V	S	L	V	K	S	D	Q	I	C	I	G	Y	H	A	N	N	S	T	E	Q	V	D	T	I	M	E	K	N	V	T	V	T	H	A	Q	D	I
Avian A/Ck/Indonesia/PA/2003 4	2.1	M	E	K	I	V	L	L	L	A	I	V	S	L	V	K	S	D	Q	I	C	I	G	Y	H	A	N	N	S	T	E	Q	V	D	T	I	M	E	K	N	V	T	V	T	H	A	Q	D	I
Avian A/Ck/Thailand/1/2004 4	1	M	E	K	I	V	L	L	F	A	I	V	S	L	V	K	S	D	Q	I	C	I	G	Y	H	A	N	N	S	T	E	Q	V	D	T	I	M	E	K	N	V	T	V	T	H	A	Q	D	I
Avian A/Ck/Thailand/73/2004 4	1	M	E	K	I	V	L	L	F	A	I	V	S	L	V	K	S	D	Q	I	C	I	G	Y	H	A	N	N	S	T	E	Q	V	D	T	I	M	E	K	N	V	T	V	T	H	A	Q	D	I
Avian A/Ck/Thailand/9.1/2004 4	1	M	E	K	I	V	L	L	F	A	I	V	S	L	V	K	S	D	Q	I	C	I	G	Y	H	A	N	N	S	T	E	Q	V	D	T	I	M	E	K	N	V	T	V	T	H	A	Q	D	I
Avian A/Ck/Viet Nam/35/2004 4	1	M	E	K	I	V	L	L	F	A	I	V	S	L	V	K	S	D	Q	I	C	I	G	Y	H	A	N	N	S	T	E	Q	V	D	T	I	M	E	K	N	V	T	V	T	H	A	Q	D	I
Avian A/Ck/Viet Nam/36/2004 4	1	M	E	K	I	V	L	L	F	A	I	V	S	L	V	K	S	D	Q	I	C	I	G	Y	H	A	N	N	S	T	E	Q	V	D	T	I	M	E	K	N	V	T	V	T	H	A	Q	D	I
Avian A/Ck/Viet Nam/37/2004 4	1	M	E	K	I	V	L	L	F	A	I	V	S	L	V	K	S	D	Q	I	C	I	G	Y	H	A	N	N	S	T	E	Q	V	D	T	I	M	E	K	N	V	T	V	T	H	A	Q	D	I
Avian A/Ck/Viet Nam/38/2004 4	1	M	E	K	I	V	L	L	F	A	I	V	S	L	V	K	S	D	Q	I	C	I	G	Y	H	A	N	N	S	T	E	Q	V	D	T	I	M	E	K	N	V	T	V	T	H	A	Q	D	I
Avian A/Ck/Viet Nam/39/2004 4	1	M	E	K	I	V	L	L	F	A	I	V	S	L	V	K	S	D	Q	I	C	I	G	Y	H	A	N	N	S	T	E	Q	V	D	T	I	M	E	K	N	V	T	V	T	H	A	Q	D	I
Avian A/Ck/Viet Nam/C57/2004 4	1	M	E	R	I	V	L	L	F	A	I	V	S	L	V	K	S	D	Q	I	C	I	G	Y	H	A	N	N	S	T	E	Q	V	D	T	I	M	E	K	N	V	T	V	T	H	A	Q	D	I
Avian A/common myna/Thailand/VSMU-10-BRM/2005 41	1	M	E	K	I	V	L	L	F	A	I	V	S	L	V	K	S	D	Q	I	C	I	G	Y	H	A	N	N	S	T	E	Q	V	D	T	I	M	E	K	N	V	T	V	T	H	A	Q	D	I
Avian A/crow/Bangkok/Thailand/CU-15/04 4	1	M	E	K	I	V	L	L	F	A	I	V	S	L	V	K	S	D	Q	I	C	I	G	Y	H	A	N	N	S	T	E	Q	V	D	T	I	M	E	K	N	V	T	V	T	H	A	Q	D	I
Avian A/crow/Bangkok/Thailand/CU-25/04 4	1	-	-	-	-	-	-	L	L	A	I	V	S	L	V	K	S	D	Q	I	C	I	G	Y	H	A	N	N	S	T	E	Q	V	D	T	I	M	E	K	N	V	T	V	T	H	A	Q	D	I
Avian A/crow/Bangkok/Thailand/CU-35/04 4	1	M	E	K	I	V	L	L	F	A	I	V	S	L	V	K	S	D	Q	I	C	I	G	Y	H	A	N	N	S	T	E	Q	V	D	T	I	M	E	K	N	V	T	V	T	H	A	Q	D	I
Avian A/crow/Bangkok/Thailand/CU-4/04 4	1	-	E	K	I	V	L	L	L	A	I	V	S	L	V	K	S	D	Q	I	C	I	G	Y	H	A	N	N	S	T	E	Q	V	D	T	I	M	E	K	N	V	T	V	T	H	A	Q	D	I
Avian A/Dk/HN/101/2004 4	2.3	-	-	-	-	-	-	-	-	-	I	V	S	L	V	K	S	D	Q	I	C	I	G	Y	H	A	N	N	S	T	E	Q	V	D	T	I	M	E	K	N	V	T	V	T	H	A	Q	D	I
Avian A/Dk/HN/303/2004 4	2.3	-	-	-	-	-	-	-	-	-	I	V	S	L	V	K	S	D	Q	I	C	I	G	Y	H	A	N	N	S	T	E	Q	V	D	T	I	M	E	K	N	V	T	V	T	H	A	Q	D	I
Avian A/Dk/HN/5806/2003 4	2.3	M	E	K	I	V	L	L	L	A	I	V	S	L	V	K	S	D	Q	I	C	I	G	Y	H	A	N	N	S	T	E	Q	V	D	T	I	M	E	K	N	V	T	V	T	H	A	Q	D	I
Avian A/Dk/Indonesia/MS/2004 4	2.1	M	E	K	I	V	L	L	L	A	I	V	S	L	V	K	S	D	Q	I	C	I	G	Y	H	A	N	N	S	T	E	Q	V	D	T	I	M	E	K	N	V	T	V	T	H	A	Q	D	I
Avian A/Dk/Thailand/71.1/2004 4	1	M	E	K	I	V	L	L	F	A	I	V	S	L	V	K	S	D	Q	I	C	I	G	Y	H	A	N	N	S	T	E	Q	V	D	T	I	M	E	K	N	V	T	V	T	H	A	Q	D	I
Avian A/Dk/Viet Nam/11/2004 4	1	M	E	K	I	V	L	L	F	A	I	V	S	L	V	K	S	D	Q	I	C	I	G	Y	H	A	N	N	S	T	E	Q	V	D	T	I	M	E	K	N	V	T	V	T	H	A	Q	D	I
Avian A/Dk/YN/6445/2003 4	2.4	M	E	K	I	V	L	L	L	A	I	V	S	L	V	K	S	D	Q	I	C	I	G	Y	H	A	N	N	S	T	E	Q	V	D	T	I	M	E	K	N	V	T	V	T	H	A	Q	D	I
Avian A/domestic green-winged teal/Hunan/67/2005 4	7	M	E	K	I	V	L	L	L	A	I	I	S	L	V	K	S	D	Q	I	C	I	G	Y	H	A	N	N	S	T	E	Q	V	D	T	I	M	E	K	N	V	T	V	T	H	A	Q	D	I
Avian A/domestic green-winged teal/Hunan/79/2005 4	7	M	E	K	I	V	L	L	L	A	I	I	S	L	V	K	S	D	Q	I	C	I	G	Y	H	A	N	N	S	T	E	Q	V	D	T	I	M	E	K	N	V	T	V	T	H	A	Q	D	I
Avian A/duck/Ang Thong/71(2)/2004 4	1	M	E	K	I	V	L	L	F	A	I	V	S	L	V	K	S	D	Q	I	C	I	G	Y	H	A	N	N	S	T	E	Q	V	D	T	I	M	E	K	N	V	T	V	T	H	A	Q	D	I
Avian A/duck/Angthong/NIAH8246/2004 4	1	M	E	K	I	V	L	L	F	A	I	V	S	L	V	K	S	D	Q	I	C	I	G	Y	H	A	N	N	S	T	E	Q	V	D	T	I	M	E	K	N	V	T	V	T	H	A	Q	D	I
Avian A/Duck/Anyang/AVL-1/2001 HA	0	M	E	K	I	V	L	L	L	A	I	V	S	L	V	K	S	D	Q	I	C	I	G	Y	H	A	N	N	S	T	E	Q	V	D	T	I	M	E	K	N	V	T	V	T	H	A	Q	D	I
Avian A/duck/Bac Lieu/07-06/2007 4	1	M	E	K	I	V	L	L	F	A	I	V	S	L	V	K	S	D	Q	I	C	I	G	Y	H	A	N	N	S	T	E	Q	V	D	T	I	M	E	K	N	V	T	V	T	H	A	Q	D	I
Avian A/duck/Bac Lieu/07-09/2007 4	1	M	E	K	I	V	L	L	F	A	I	V	S	L	V	K	S	D	Q	I	C	I	G	Y	H	A	N	N	S	T	E	Q	V	D	T	I	M	E	K	N	V	T	V	T	H	A	Q	D	I
Avian A/duck/Cambodia/072D1/2011 HA	1	M	E	K	I	V	L	L	F	A	I	V	S	L	V	K	S	D	Q	I	C	I	G	Y	H	A	N	N	S	T	K	Q	V	D	T	I	M	E	K	N	V	T	V	T	H	A	Q	D	I
Avian A/duck/Cambodia/072D6/2011 HA	1	M	E	K	I	V	L	L	F	A	I	V	S	L	V	K	S	D	Q	I	C	I	G	Y	H	A	N	N	S	T	K	Q	V	D	T	I	M	E	K	N	V	T	V	T	H	A	Q	D	I
Avian A/duck/Cambodia/083D1/2011 HA	1	M	E	K	I	V	L	L	F	A	I	V	S	L	V	K	S	D	Q	I	C	I	G	Y	H	A	N	N	S	T	K	Q	V	D	T	I	M	E	K	N	V	T	V	T	H	A	Q	D	I
Avian A/duck/Cambodia/PV027D1/2010 HA	1	M	E	K	I	V	L	L	F	A	I	V	S	L	V	K	S	D	Q	I	C	I	G	Y	H	A	N	N	S	T	K	Q	V	D	T	I	M	E	K	N	V	T	V	T	H	A	Q	D	I
Avian A/duck/Cambodia/TK007D1C/2010 HA	1	M	E	K	I	V	L	L	F	A	I	V	S	L	V	K	S	D	Q	I	C	I	G	Y	H	A	N	N	S	T	K	Q	V	D	T	I	M	E	K	N	V	T	V	T	H	A	Q	D	I
Avian A/duck/Cambodia/TK007D5T/2010 HA	1	M	E	K	I	V	L	L	F	A	I	V	S	L	V	K	S	D	Q	I	C	I	G	Y	H	A	N	N	S	T	K	Q	V	D	T	I	M	E	K	N	V	T	V	T	H	A	Q	D	I
Avian A/duck/Cambodia/TK05D12T/2010 HA	1	M	E	K	I	V	L	L	F	A	I	V	S	L	V	K	S	D	Q	I	C	I	G	Y	H	A	N	N	S	T	K	Q	V	D	T	I	M	E	K	N	V	T	V	T	H	A	Q	D	I
Avian A/duck/Cambodia/TK05D8T/2010 HA	1	M	E	K	I	V	L	L	F	A	I	V	S	L	V	K	S	D	Q	I	C	I	G	Y	H	A	N	N	S	T	K	Q	V	D	T	I	M	E	K	N	V	T	V	T	H	A	Q	D	I
Avian A/duck/Chonburi/Thailand/CU-5/04 4	1	-	-	-	-	-	L	L	L	A	I	V	S	L	V	K	S	D	Q	I	C	I	G	Y	H	A	N	N	S	T	E	Q	V	D	T	I	M	E	K	N	V	T	V	T	H	A	Q	D	I
Avian A/duck/East Java/UT1046/2004 4	2.1	M	E	K	I	V	L	L	L	A	I	V	S	L	V	K	S	D	Q	I	C	I	G	Y	H	A	N	N	S	T	E	Q	V	D	T	I	M	E	K	N	V	T	V	T	H	A	Q	D	I
Avian A/duck/East Java/UT1107/2004 4	2.1	M	E	K	I	V	L	L	L	A	I	V	S	L	V	K	S	D	Q	I	C	I	G	Y	H	A	N	N	S	T	E	Q	V	D	T	I	M	E	K	N	V	T	V	T	H	A	Q	D	I
Avian A/duck/Egypt/07264S-NLQP/2007 4	2.2	-	-	-	-	V	L	L	L	A	I	V	S	L	V	K	S	D	Q	I	C	I	G	Y	H	A	N	N	S	T	E	Q	V	D	T	I	M	E	K	N	V	T	V	T	H	A	Q	D	I
Avian A/duck/Egypt/D3Lu6/2007 4	2.2	M	E	E	I	V	L	L	L	A	I	V	S	L	V	K	S	D	Q	I	C	I	G	Y	H	A	N	N	S	T	E	Q	V	D	T	I	M	E	K	N	V	T	V	T	H	A	Q	D	I
Avian A/duck/France/080036/2008 HA	2.2	M	E	K	I	V	L	L	L	A	I	I	S	L	V	K	S	D	Q	I	C	I	G	Y	H	A	N	N	S	T	E	Q	V	D	T	I	M	E	K	N	V	T	V	T	H	A	Q	D	I
Avian A/duck/Fujian/01/2002 HA	0	M	E	K	I	V	L	L	L	A	I	V	S	L	V	K	S	D	Q	I	C	I	G	Y	H	A	N	N	S	T	E	Q	V	D	T	I	M	E	K	N	V	T	V	T	H	A	Q	N	I
Avian A/duck/Fujian/13/2002 HA	0	M	E	K	I	V	L	L	L	A	I	V	S	L	V	K	S	D	Q	I	C	I	G	Y	H	A	N	N	S	T	E	Q	V	D	T	I	M	E	K	N	V	T	V	T	H	A	Q	N	I
Avian A/duck/Fujian/17/2001 HA	3	M	E	K	I	V	L	L	L	A	I	V	S	L	V	E	S	D	Q	I	C	I	G	Y	H	A	N	N	S	T	E	Q	V	D	T	I	M	E	K	N	V	T	V	T	H	A	Q	D	I
Avian A/duck/Fujian/897/2005 4	9	M	E	K	I	V	L	L	L	A	I	V	S	L	G	K	S	D	Q	I	C	I	G	Y	H	A	N	N	S	T	E	Q	V	D	T	I	M	E	K	N	V	T	V	T	H	A	Q	D	I
Avian A/duck/Guangdong/01/2001 HA	3	M	E	K	I	V	L	L	L	A	I	V	S	L	V	K	S	D	Q	I	C	I	G	Y	H	A	N	N	S	T	E	Q	V	D	T	I	M	E	K	N	V	T	V	T	H	A	Q	D	I
Avian A/duck/Guangdong/07/2000 HA	0	M	E	K	I	V	L	L	L	A	I	V	S	L	V	K	S	D	Q	I	C	I	G	Y	H	A	N	N	S	T	E	Q	V	D	T	I	M	E	K	N	V	T	V	T	H	A	Q	D	I
Avian A/duck/Guangdong/173/04 4	1	M	E	K	I	V	L	L	L	A	I	V	N	L	V	K	S	D	Q	I	C	I	G	Y	H	A	N	N	S	T	E	Q	V	D	T	I	M	E	K	N	V	T	V	T	H	A	Q	D	I
Avian A/duck/Guangdong/22/2002 HA	4	M	E	K	I	V	L	L	L	A	I	V	S	L	V	K	S	D	Q	I	C	I	G	Y	H	A	N	N	S	T	V	Q	V	D	T	I	M	E	K	N	V	T	V	T	H	A	Q	D	I
Avian A/duck/Guangdong/40/2000 HA	0	M	E	K	I	V	L	L	L	A	I	V	S	L	V	K	S	D	Q	I	C	I	G	Y	H	A	N	N	S	T	E	Q	V	D	T	I	M	E	K	N	V	T	V	T	H	A	Q	D	I
Avian A/duck/Guangxi/12/2003 4	0	M	E	K	I	V	L	L	L	A	I	V	S	L	V	K	S	D	Q	I	C	I	G	Y	H	A	N	N	S	T	E	Q	V	D	T	I	M	E	K	N	V	T	V	T	H	A	Q	N	I
Avian A/duck/Guangxi/13/2004 4	2.4	M	E	K	I	V	L	L	L	A	I	V	S	L	V	K	S	D	Q	I	C	I	G	Y	H	A	N	N	S	T	E	Q	V	D	T	I	M	E	K	N	V	T	V	T	H	A	Q	D	I
Avian A/duck/Guangxi/22/2001 HA	3	M	K	K	I	V	L	L	L	A	I	V	S	L	V	K	S	D	Q	I	C	I	G	Y	H	A	N	N	S	T	E	Q	V	D	T	I	M	E	K	N	V	T	V	T	H	A	Q	D	I
Avian A/duck/Guangxi/27/2003 4	0	M	E	K	I	V	L	L	L	A	I	V	S	L	V	K	S	D	Q	I	C	I	G	Y	H	A	N	N	S	T	E	Q	V	D	T	I	M	E	K	N	V	T	V	T	H	A	Q	N	I
Avian A/duck/Guangxi/2775/2005 4	9	M	E	K	I	V	L	L	L	A	I	V	S	L	V	K	S	D	Q	I	C	I	G	Y	H	A	N	N	S	T	E	Q	V	D	T	I	M	E	K	N	V	T	V	T	H	A	Q	D	I
Avian A/duck/Guangxi/35/2001 HA	3	M	E	K	I	V	L	L	L	A	I	I	S	L	V	K	S	D	Q	I	C	I	G	Y	H	A	N	N	S	T	E	Q	V	D	T	I	M	E	K	N	V	T	V	T	H	A	Q	D	I
Avian A/duck/Guangxi/50/2001 HA	9	M	E	K	I	V	L	L	L	A	I	V	S	L	V	K	S	D	Q	I	C	I	G	Y	H	A	N	N	S	T	E	Q	V	D	T	I	M	E	K	N	V	T	V	T	H	A	Q	D	I
Avian A/duck/Guangxi/53/2002 HA	0	M	E	K	I	V	L	L	L	A	I	V	S	L	V	K	S	D	Q	I	C	I	G	Y	H	A	N	N	S	T	E	Q	V	D	T	I	M	E	K	N	V	T	V	T	H	A	Q	N	I
Avian A/duck/Guangxi/xa/2001 HA	3	M	E	K	I	V	L	L	L	A	I	I	S	L	V	K	S	D	Q	I	C	I	G	Y	H	T	N	N	S	T	E	Q	V	D	T	I	M	E	K	N	V	T	V	T	H	A	Q	D	I
Avian A/duck/Guangzhou/20/2005 4	9	M	E	K	I	V	L	L	L	A	I	V	S	L	V	K	S	D	Q	I	C	I	G	Y	H	A	N	N	S	T	E	Q	V	D	T	I	M	E	K	N	V	T	V	T	H	A	Q	D	I
Avian A/duck/Guiyang/3009/2005 4	2.3	-	-	-	-	-	-	-	-	-	-	-	S	L	V	K	S	D	Q	I	C	I	G	Y	H	A	N	N	S	T	E	Q	V	D	T	I	M	E	K	N	V	T	V	T	H	A	Q	D	I
Avian A/duck/Guiyang/3242/2005 4	2.3	M	E	K	I	V	L	L	L	A	I	V	S	L	V	K	S	D	Q	I	C	I	G	Y	H	A	N	N	S	T	E	Q	V	D	T	I	M	E	K	N	V	T	V	T	H	A	Q	D	I
Avian A/duck/Hau Giang/07-12/2007 4	1	M	E	K	I	V	L	L	F	A	I	V	S	L	V	K	S	D	Q	I	C	I	G	Y	H	A	N	N	S	T	E	Q	V	D	T	I	M	E	K	N	V	T	V	T	H	A	Q	D	I
Avian A/Duck/Hong Kong/2986.1/2000 HA	0	M	E	K	I	V	L	L	L	A	I	V	S	L	V	K	S	D	Q	I	C	I	G	Y	H	A	N	N	S	T	E	Q	V	D	T	I	M	E	K	N	V	T	V	T	H	A	Q	D	I
Avian A/duck/Hong Kong/2986.1-2/2000 HA	0	M	E	K	I	V	L	L	L	A	I	V	S	L	V	K	S	D	Q	I	C	I	G	Y	H	A	N	N	S	T	E	Q	V	D	T	I	M	E	K	N	V	T	V	T	H	A	Q	D	I
Avian A/Duck/Hong Kong/380.5/2001 HA	3	M	E	K	I	V	L	L	L	A	I	V	S	L	V	K	S	D	Q	I	C	I	G	Y	H	A	N	N	S	T	E	L	V	D	T	I	M	E	K	N	V	T	V	T	H	A	Q	D	I
Avian A/Duck/Hong Kong/573.4/01 HA	3	-	-	-	-	-	-	-	-	-	-	-	S	L	V	K	S	D	Q	I	C	I	G	Y	H	A	N	N	S	T	E	Q	V	D	T	I	M	E	K	N	V	T	V	T	H	A	Q	D	I
Avian A/Duck/Hong Kong/646.3/01 HA	3	-	-	-	-	-	-	-	-	-	-	-	S	L	V	K	S	D	Q	I	C	I	G	Y	H	A	N	N	S	T	V	Q	V	D	T	I	M	E	K	N	V	T	V	T	H	A	Q	D	I
Avian A/duck/Hong Kong/821/2002 HA	1	M	E	K	I	V	L	L	F	A	I	V	S	L	V	K	S	D	Q	I	C	I	G	Y	H	A	N	N	S	T	E	Q	V	D	T	I	M	E	K	N	V	T	V	T	H	A	Q	D	I
Avian A/Duck/Hong Kong/ww381/2000 HA	0	M	E	K	I	V	L	L	L	A	I	V	S	L	V	K	S	D	Q	I	C	I	G	Y	H	A	N	N	S	T	E	Q	V	D	T	I	M	E	K	N	V	T	V	T	H	A	Q	D	I
Avian A/Duck/Hong Kong/ww382/2000 HA	0	M	E	K	I	V	L	L	L	A	I	V	S	L	V	K	S	D	Q	I	C	I	G	Y	H	A	N	N	S	T	E	Q	V	D	T	I	M	E	K	N	V	T	V	T	H	A	Q	D	I
Avian A/Duck/Hong Kong/ww461/2000 HA	0	M	E	K	I	V	L	L	L	A	I	V	S	L	V	K	S	D	Q	I	C	I	G	Y	H	A	N	N	S	T	E	Q	V	D	T	I	M	E	K	N	V	T	V	T	H	A	Q	D	I
Avian A/Duck/Hong Kong/ww487/2000 HA	0	M	E	K	I	V	L	L	L	A	I	V	S	L	V	K	S	D	Q	I	C	I	G	Y	H	A	N	N	S	T	E	Q	V	D	T	I	M	E	K	N	V	T	V	T	H	A	Q	D	I
Avian A/duck/Hubei/3/2005 4	2.3	-	-	-	-	-	-	-	-	-	-	-	-	-	-	-	-	D	Q	I	C	I	G	Y	H	A	N	N	S	T	E	Q	V	D	T	I	M	E	K	N	V	T	V	T	H	A	Q	D	I
Avian A/duck/Hunan/114/05 4	2.3	-	E	E	I	V	L	L	L	A	I	V	S	L	V	K	S	D	Q	I	C	I	G	Y	H	A	N	N	S	T	E	Q	V	D	T	I	M	E	K	N	V	T	V	T	H	A	Q	D	I
Avian A/duck/Hunan/127/2005 4	2.3	-	-	-	I	V	L	L	L	A	I	V	S	L	V	K	S	D	Q	I	C	I	G	Y	H	A	N	N	S	T	E	Q	V	D	T	I	M	E	K	N	V	T	V	T	H	A	Q	D	I
Avian A/duck/Hunan/1340/2002 HA	2.4	M	E	K	I	V	L	L	L	A	I	V	S	L	V	K	S	D	Q	I	C	I	G	Y	H	A	N	N	S	T	E	Q	V	D	T	I	M	E	K	N	V	T	V	T	H	A	Q	D	I
Avian A/duck/Hunan/1386/2003 4	1	M	E	K	I	V	L	L	F	A	I	V	S	L	V	K	S	D	Q	I	C	I	G	Y	H	A	N	N	S	T	E	Q	V	D	T	I	M	E	K	N	V	T	V	T	H	A	Q	D	I
Avian A/duck/Hunan/139/2005 4	2.3	-	-	-	I	V	L	L	L	A	I	V	S	L	V	K	S	D	Q	I	C	I	G	Y	H	A	N	N	S	T	E	Q	V	D	T	I	M	E	K	N	V	T	V	T	H	A	Q	D	I
Avian A/duck/Hunan/149/2005 4	2.3	-	-	-	I	V	L	L	L	A	I	V	S	L	V	K	S	D	Q	I	C	I	G	Y	H	A	N	N	S	T	E	Q	V	D	T	I	M	E	K	N	V	T	V	T	H	A	Q	D	I
Avian A/duck/Hunan/15/2004 4	2.3	M	E	K	I	V	L	L	L	A	I	V	S	L	V	K	S	D	Q	I	C	I	G	Y	H	A	N	N	S	T	E	Q	V	D	T	I	M	E	K	N	V	T	V	T	H	A	Q	D	I
Avian A/duck/Hunan/152/2005 4	2.3	-	-	-	I	V	L	L	L	A	I	V	S	L	V	K	S	D	Q	I	C	I	G	Y	H	A	N	N	S	T	E	Q	V	D	T	I	M	E	K	N	V	T	V	T	H	A	Q	D	I
Avian A/duck/Hunan/157/2005 4	2.3	-	-	-	-	-	-	-	-	-	-	-	-	-	-	-	-	-	Q	I	C	L	G	Y	H	A	N	N	S	T	E	Q	V	D	T	I	M	E	K	N	I	T	V	T	H	A	Q	D	I
Avian A/duck/Hunan/160/2005 4	2.3	-	-	-	I	V	L	L	L	A	I	V	S	L	V	K	S	D	Q	I	C	I	G	Y	H	A	N	N	S	T	E	Q	V	D	T	I	M	E	K	N	V	T	V	T	H	A	Q	D	I
Avian A/duck/Hunan/166/2005 4	2.3	-	-	-	I	V	L	L	L	A	I	V	S	L	V	K	S	D	Q	I	C	I	G	Y	H	A	N	N	S	T	E	Q	V	D	T	I	M	E	K	N	V	T	V	T	H	A	Q	D	I
Avian A/duck/Hunan/182/2005 4	2.3	-	-	-	I	V	L	L	L	A	I	V	S	L	V	K	S	D	Q	I	C	I	G	Y	H	A	N	N	S	T	E	Q	V	D	T	I	M	E	K	N	V	T	V	T	H	A	Q	D	I
Avian A/Duck/Hunan/191/05 4	2.3	-	E	E	I	V	L	L	L	A	I	V	S	L	V	K	S	D	Q	I	C	I	G	Y	H	A	N	N	S	T	E	Q	V	D	T	I	M	E	K	N	V	T	V	T	H	A	Q	D	I
Avian A/duck/Hunan/300/2003 4	2.1	M	E	K	I	V	L	L	L	A	I	V	S	L	V	K	S	D	Q	I	C	I	G	Y	H	A	N	N	S	T	E	Q	V	D	T	I	M	E	K	N	V	T	V	T	H	A	Q	D	I
Avian A/duck/Hunan/378/2003 4	2.1	M	E	K	I	V	L	L	L	A	I	V	S	L	V	K	S	D	Q	I	C	I	G	Y	H	A	N	N	S	T	E	Q	V	D	T	I	M	E	K	N	V	T	V	T	H	A	Q	D	I
Avian A/duck/Hunan/533/2004 4	2.3	M	E	K	I	V	L	L	L	A	I	V	S	L	V	K	S	D	Q	I	C	I	G	S	H	A	N	N	S	T	E	Q	V	D	T	I	M	E	K	N	V	T	V	T	H	A	Q	D	I
Avian A/duck/Hunan/69/2004 4	2.3	M	E	K	I	V	L	L	L	A	I	V	S	L	V	K	S	D	Q	I	C	I	G	Y	H	A	N	N	S	T	E	Q	V	D	T	I	M	E	K	N	V	T	V	T	H	A	Q	D	I
Avian A/duck/Hunan/733/2004 4	2.3	M	E	K	I	V	L	L	L	A	I	V	S	L	V	K	S	D	Q	I	C	I	G	Y	H	A	N	N	S	T	E	Q	V	D	T	I	M	E	K	N	V	T	V	T	H	A	Q	D	I
Avian A/duck/Hunan/782/2003 4	2.1	M	E	K	I	V	L	L	L	A	I	V	S	L	V	K	S	D	Q	I	C	I	G	Y	H	A	N	N	S	T	E	Q	V	D	T	I	M	E	K	N	V	T	V	T	H	A	Q	D	I
Avian A/duck/Hunan/795/2002 HA	2.1	M	E	K	I	V	L	L	L	A	I	V	S	L	V	K	S	D	Q	I	C	I	G	Y	H	A	N	N	S	T	E	Q	V	D	T	I	M	E	K	N	V	T	V	T	H	A	Q	D	I
Avian A/duck/Kamphaengphet/NIAH6-2-0041/2004 4	1	-	-	-	-	-	-	-	-	-	-	-	-	-	-	-	-	-	-	-	-	-	G	Y	H	A	N	N	S	T	E	Q	V	D	T	I	M	E	K	N	V	T	V	T	H	A	Q	D	I
Avian A/duck/Kamphaengphet/NIAH6-2-0043/2004 4	1	M	E	K	I	V	L	L	F	A	I	V	S	L	V	K	S	D	Q	I	C	I	G	Y	H	A	N	N	S	T	E	Q	V	D	T	I	M	E	K	N	V	T	V	T	H	A	Q	D	I
Avian A/duck/Korea/NSQ263/2008 HA	2.3	M	E	K	I	V	L	L	F	A	I	V	S	L	V	K	S	D	H	I	C	I	G	Y	H	A	N	N	S	T	E	Q	V	D	T	I	M	E	K	N	V	T	V	T	H	A	Q	D	I
Avian A/duck/Nakhon Pathom/Thailand/CU-71/04 4	1	M	E	K	I	V	L	L	F	A	I	V	S	L	V	K	S	D	Q	I	C	I	G	Y	H	A	N	N	S	T	E	Q	V	D	T	I	M	E	K	N	V	T	V	T	H	A	Q	D	I
Avian A/duck/Nakornsawan-2-01/2004 4	1	-	-	-	-	-	-	-	-	-	-	-	-	-	-	-	-	-	-	-	-	-	-	-	-	-	-	-	-	-	-	-	-	-	-	-	-	-	-	-	-	-	-	-	-	-	-	-	-
Avian A/duck/Nakornsawan-2-02/2004 4	1	-	-	-	-	-	-	-	-	-	-	-	-	-	-	-	-	-	-	-	-	-	-	-	-	-	-	-	-	-	-	-	-	-	-	-	-	-	-	-	-	-	-	-	-	-	-	-	-
Avian A/duck/PhangNga/NIAH181/2004 4	1	M	E	K	I	V	L	L	F	A	I	V	S	L	V	K	S	D	Q	I	C	I	G	Y	H	A	N	N	S	T	E	Q	V	D	T	I	M	E	K	N	V	T	V	T	H	A	Q	D	I
Avian A/duck/Phetchabun/NIAH6-2-0040/2004 4	1	M	E	K	I	V	L	L	F	A	I	V	S	L	V	K	S	D	Q	I	C	I	G	Y	H	A	N	N	S	T	E	Q	V	D	T	I	M	E	K	N	V	T	V	T	H	A	Q	D	I
Avian A/duck/Phichit-2-01/2004 4	1	-	-	-	-	-	-	-	-	-	-	-	-	-	-	-	-	-	-	-	-	-	-	-	-	-	-	-	-	-	-	-	-	-	-	-	-	-	-	-	-	-	-	-	-	-	-	-	-
Avian A/duck/Phichit-2-02/2004 4	1	-	-	-	-	-	-	-	-	-	-	-	-	-	-	-	-	-	-	-	-	-	-	-	-	-	-	-	-	-	-	-	-	-	-	-	-	-	-	-	-	-	-	-	-	-	-	-	-
Avian A/duck/Phitsanulok/NIAH6-2-0042/2004 4	1	-	-	-	-	-	-	-	-	-	-	-	-	-	-	-	-	-	-	-	-	-	-	-	-	-	-	-	-	-	-	-	-	-	-	-	-	-	-	-	-	-	-	-	-	-	-	D	I
Avian A/duck/Phitsanulok/NIAH6-2-0044/2004 4	1	-	-	-	-	-	-	-	-	-	-	-	-	-	-	-	-	-	-	-	-	I	G	Y	H	A	N	N	S	T	E	Q	V	D	T	I	M	E	K	N	V	T	V	T	H	A	Q	D	I
Avian A/duck/Phitsanulok-2-01/2004 4	1	-	-	-	-	-	-	-	-	-	-	-	-	-	-	-	-	-	-	-	-	-	-	-	-	-	-	-	-	-	-	-	-	-	-	-	-	-	-	-	-	-	-	-	-	-	-	-	-
Avian A/duck/Phitsanulok-2-02/2004 4	1	-	-	-	-	-	-	-	-	-	-	-	-	-	-	-	-	-	-	-	-	-	-	-	-	-	-	-	-	-	-	-	-	-	-	-	-	-	-	-	-	-	-	-	-	-	-	-	-
Avian A/duck/Saraburi/Thailand/CU-74/04 4	1	M	E	K	I	V	L	L	F	A	I	V	S	L	V	K	S	D	Q	I	C	I	G	Y	H	A	N	N	S	T	E	Q	V	D	T	I	M	E	K	N	V	T	V	T	H	A	Q	D	I
Avian A/duck/Shandong/093/2004 4	0	M	E	E	I	V	L	L	L	A	I	V	S	L	V	K	S	D	Q	I	C	I	G	Y	H	A	N	N	S	T	E	Q	V	D	T	I	M	E	K	N	V	T	V	T	H	A	Q	D	I
Avian A/duck/Shanghai/13/2001 HA	3	M	E	K	I	V	L	L	L	A	I	V	S	L	V	K	S	D	Q	I	C	I	G	Y	H	A	N	N	S	T	E	Q	V	D	T	I	M	E	K	N	V	T	V	T	H	A	Q	D	I
Avian A/duck/Shanghai/35/2002 HA	0	M	E	K	I	V	L	L	L	A	I	V	S	L	V	K	S	D	Q	I	C	I	G	Y	H	A	N	N	S	T	E	Q	V	D	T	I	M	E	K	N	V	T	V	T	H	A	Q	D	I
Avian A/duck/Shanghai/37/2002 HA	0	M	E	K	I	V	L	L	L	A	I	V	S	L	V	K	S	D	Q	I	C	I	G	Y	H	A	N	N	S	T	E	Q	V	D	T	I	M	E	K	N	V	T	V	T	H	A	Q	N	I
Avian A/duck/Shanghai/38/2001 HA	0	M	E	K	I	V	L	L	L	A	I	V	S	L	V	K	S	D	Q	I	C	I	G	Y	H	A	N	N	S	T	E	Q	V	D	T	I	M	E	K	N	V	T	V	T	H	A	Q	D	I
Avian A/duck/Shanghai/xj/2002 HA	5	M	E	K	I	V	L	L	L	A	I	V	S	F	V	K	S	D	Q	I	C	I	G	Y	H	A	N	N	S	T	E	Q	V	D	T	I	M	E	K	N	V	T	V	T	H	A	Q	D	I
Avian A/duck/Shantou/1101/2001 HA	3	M	E	K	I	V	L	L	L	A	I	V	S	L	V	K	S	D	Q	I	C	I	G	Y	H	A	N	N	S	T	E	Q	V	D	T	I	M	E	K	N	V	T	V	T	H	A	Q	D	I
Avian A/duck/Shantou/1437/2001 HA	0	M	E	K	I	V	L	L	L	A	I	I	S	L	V	K	S	D	Q	I	C	I	G	Y	H	A	N	N	S	T	E	Q	V	D	T	I	M	E	K	N	V	T	V	T	H	A	Q	D	I
Avian A/duck/Shantou/1930/2001 HA	0	M	E	K	I	V	L	L	L	A	I	I	S	L	V	K	S	D	Q	I	C	I	G	Y	H	A	N	N	S	T	E	Q	V	D	T	I	M	E	K	N	V	T	V	T	H	A	Q	D	I
Avian A/duck/Shantou/4407/2001 HA	0	M	E	K	I	V	L	L	L	A	I	V	S	L	V	K	S	D	Q	I	C	I	G	Y	H	A	N	N	S	T	E	Q	V	D	T	I	M	E	K	N	V	T	V	T	H	A	Q	D	I
Avian A/duck/Shantou/4912/2001 HA	0	M	E	K	I	V	L	L	L	A	I	V	S	L	V	K	S	D	Q	I	C	I	G	Y	H	A	N	N	S	T	E	Q	V	D	T	I	M	E	K	N	V	T	V	T	H	A	Q	D	I
Avian A/duck/Shantou/700/2002 HA	4	M	E	K	I	V	L	L	L	A	I	V	S	L	V	K	S	D	Q	I	C	I	G	Y	H	A	N	N	S	T	V	Q	V	D	T	I	M	E	K	N	V	T	V	T	H	A	Q	D	I
Avian A/duck/Sleman/BBVW-1003-34368/2007 4	1	M	E	K	I	V	L	L	L	A	I	V	S	L	V	K	S	D	Q	I	C	I	G	Y	H	A	N	N	S	T	E	Q	V	D	T	I	M	E	K	N	V	T	V	T	H	A	Q	D	I
Avian A/duck/Soc Trang/07-25/2007 4	1	M	E	K	I	V	L	L	F	A	I	V	S	L	V	K	S	D	Q	I	C	I	G	Y	H	A	N	N	S	T	E	Q	V	D	T	I	M	E	K	N	V	T	V	T	H	A	Q	D	I
Avian A/duck/Thailand/CU-2/2004 4	1	-	-	-	-	-	-	-	-	-	-	-	-	-	-	-	-	D	Q	I	C	I	G	Y	H	A	N	N	S	T	E	Q	V	D	T	I	M	V	K	N	V	T	V	T	H	A	Q	D	I
Avian A/duck/Thailand/CU-328/07 4	1	M	E	K	I	V	L	L	F	A	I	V	S	L	V	K	S	D	Q	I	C	I	G	Y	H	A	N	N	S	T	E	Q	I	D	T	I	M	E	K	N	V	T	V	T	H	A	Q	D	I
Avian A/duck/Thailand/Kamphaengphet-01/2004 4	1	-	-	-	-	-	-	-	-	-	-	-	-	-	-	-	-	-	-	-	-	-	-	-	-	-	-	-	-	-	-	-	-	-	-	-	-	-	-	-	-	-	-	-	-	-	-	-	-
Avian A/duck/Thailand/Phichit-01/2004 4	1	-	-	-	-	-	-	-	-	-	-	-	-	-	-	-	-	-	-	-	-	-	-	-	-	-	-	-	-	-	-	-	-	-	-	-	-	-	-	-	-	-	-	-	-	-	-	-	-
Avian A/duck/Thailand/Sukhothai-01/2004 4	1	-	-	-	-	-	-	-	-	-	-	-	-	-	-	-	-	-	-	-	-	-	-	-	-	-	-	-	-	-	-	-	-	-	-	-	-	-	-	-	-	-	-	-	-	-	-	-	-
Avian A/duck/Uthaithani/NIAH6-3-0008/2005 4	1	M	E	K	I	V	L	L	F	A	I	V	S	L	V	K	S	D	Q	I	C	I	G	Y	H	A	N	N	S	T	E	Q	V	D	T	I	M	E	K	N	V	T	V	T	H	A	Q	D	I
Avian A/duck/Uthaithani-2-01/2004 4	1	-	-	-	-	-	-	-	-	-	-	-	-	-	-	-	-	-	-	-	-	-	-	-	-	-	-	-	-	-	-	-	-	-	-	-	-	-	-	-	-	-	-	-	-	-	-	-	-
Avian A/duck/Uthaithani-2-02/2004 4	1	-	-	-	-	-	-	-	-	-	-	-	-	-	-	-	-	-	-	-	-	-	-	-	-	-	-	-	-	-	-	-	-	-	-	-	-	-	-	-	-	-	-	-	-	-	-	-	-
Avian A/duck/Viet Nam/19/2005 4	1	M	E	K	I	V	L	L	F	A	I	V	S	L	V	K	S	D	Q	I	C	I	G	Y	H	A	N	N	S	T	E	Q	V	D	T	I	M	E	K	N	V	T	V	T	H	A	Q	D	I
Avian A/duck/Viet Nam/20/2005 4	1	M	E	K	I	V	L	L	F	A	I	V	S	L	V	K	S	D	Q	I	C	I	G	Y	H	A	N	N	S	T	E	Q	V	D	T	I	M	E	K	N	V	T	V	T	H	A	Q	D	I
Avian A/Duck/Viet Nam/367/2005 4	1	M	E	K	I	V	L	L	F	A	I	V	S	L	V	K	S	D	Q	I	C	I	G	Y	H	A	N	N	S	T	E	Q	V	D	T	I	M	E	K	N	V	T	V	T	H	A	Q	D	I
Avian A/Duck/Viet Nam/NCVD01/2005 4	1	M	E	K	I	V	L	L	F	A	I	V	S	L	V	K	S	D	Q	I	C	I	G	Y	H	A	N	N	S	T	E	Q	V	D	T	I	M	E	K	N	V	T	V	T	H	A	Q	D	I
Avian A/Duck/Viet Nam/NCVD04/2005 4	1	M	E	K	I	V	L	L	F	A	I	V	S	L	V	K	S	D	Q	I	C	I	G	Y	H	A	N	N	S	T	E	Q	V	D	T	I	M	E	K	N	V	T	V	T	H	A	Q	D	I
Avian A/Duck/Viet Nam/NCVD05/2005 4	1	M	E	K	I	V	L	L	F	A	I	V	S	L	V	K	S	D	Q	I	C	I	G	Y	H	A	N	N	S	T	E	Q	V	D	T	I	M	E	K	N	V	T	V	T	H	A	Q	D	I
Avian A/Duck/Viet Nam/NCVD06/2005 4	1	M	E	K	I	V	L	L	F	A	I	V	S	L	V	K	S	D	Q	I	C	I	G	Y	H	A	N	N	S	T	E	Q	V	D	T	I	M	E	K	N	V	T	V	T	H	A	Q	D	I
Avian A/Duck/Viet Nam/NCVD07/2005 4	1	M	E	K	I	V	L	L	F	A	I	V	S	L	V	K	S	D	Q	I	C	I	G	Y	H	A	N	N	S	T	E	Q	V	D	T	I	M	E	K	N	V	T	V	T	H	A	Q	D	I
Avian A/Duck/Viet Nam/NCVD08/2005 4	1	M	E	K	I	V	L	L	F	A	I	V	S	L	V	K	S	D	Q	I	C	I	G	Y	H	A	N	N	S	T	E	Q	V	D	T	I	M	E	K	N	V	T	V	T	H	A	Q	D	I
Avian A/duck/Viet Nam/NCVDCDC14/2005 4	1	M	E	K	I	V	L	L	F	A	I	V	S	L	V	K	S	D	Q	I	C	I	G	Y	H	A	N	N	S	T	E	Q	V	D	T	I	M	E	K	N	V	T	V	T	H	A	Q	D	I
Avian A/duck/Viet Nam/TG24-01/2005 4	1	M	E	K	I	V	L	L	F	A	I	V	S	L	V	K	S	D	Q	I	C	I	G	Y	H	A	N	N	S	T	E	Q	V	D	T	I	M	E	K	N	V	T	V	T	H	A	Q	D	I
Avian A/duck/Vietnam/1/2007 4	1	M	E	K	I	V	L	L	F	A	I	V	S	L	V	K	S	D	Q	I	C	I	G	Y	H	A	N	N	S	T	E	Q	V	D	T	I	M	E	K	N	V	T	V	T	H	A	Q	D	I
Avian A/duck/Vietnam/10/2010 HA	2.3	-	-	-	-	-	-	-	-	-	-	-	-	-	-	-	-	-	-	-	-	-	-	-	-	-	-	-	-	-	-	-	-	-	-	-	-	-	-	-	V	T	V	T	H	A	Q	D	I
Avian A/duck/Vietnam/1228/2005 4	1	M	E	K	I	V	L	L	F	A	I	V	S	L	V	K	S	D	Q	I	C	I	G	Y	H	A	N	N	S	T	E	Q	V	D	T	I	M	E	K	N	V	T	V	T	H	A	Q	D	I
Avian A/duck/Vietnam/1231/2005 4	1	M	E	K	I	V	L	L	F	A	I	V	S	L	V	K	S	D	Q	I	C	I	G	Y	H	A	N	N	S	T	E	Q	V	D	T	I	M	E	K	N	V	T	V	T	H	A	Q	D	I
Avian A/duck/Vietnam/1233/2005 4	1	M	K	K	I	V	L	L	F	A	I	V	S	L	V	K	S	D	Q	I	C	I	G	Y	H	A	N	N	S	T	E	Q	V	D	T	I	M	E	K	N	V	T	V	T	H	A	Q	D	I
Avian A/duck/Vietnam/1469/2005 4	1	M	E	K	I	V	L	L	F	A	I	V	S	L	V	K	S	D	Q	I	C	I	G	Y	H	A	N	N	S	T	E	Q	V	D	T	I	M	E	K	N	V	T	V	T	H	A	Q	D	I
Avian A/duck/Vietnam/148/2004 4	1	M	E	K	I	V	L	L	F	A	I	V	S	L	V	K	S	D	Q	I	C	I	G	Y	H	A	N	N	S	T	E	Q	V	D	T	I	M	E	K	N	V	T	V	T	H	A	Q	D	I
Avian A/duck/Vietnam/15/2003 4	1	M	E	K	I	V	L	L	F	A	I	V	S	L	V	K	S	D	Q	I	C	I	G	Y	H	A	N	N	S	T	E	Q	V	D	T	I	M	E	K	N	V	T	V	T	H	A	Q	D	I
Avian A/duck/Vietnam/17/2003 4	1	M	E	K	I	V	L	L	F	A	I	V	S	L	V	K	S	D	Q	I	C	I	G	Y	H	A	N	N	S	T	E	Q	V	D	T	I	M	E	K	N	V	T	V	T	H	A	Q	D	I
Avian A/duck/Vietnam/177/2005 4	1	M	E	K	I	V	L	L	F	A	I	V	S	L	V	K	S	D	Q	I	C	I	G	Y	H	A	N	N	S	T	E	Q	V	D	T	I	M	E	K	N	V	T	V	T	H	A	Q	D	I
Avian A/duck/Vietnam/1771/2005 4	1	M	E	K	I	V	L	L	F	A	I	V	S	L	V	K	S	D	Q	I	C	I	G	Y	H	A	N	N	S	T	E	Q	V	D	T	I	M	E	K	N	V	T	V	T	H	A	Q	D	I
Avian A/duck/Vietnam/18/2007 4	1	M	E	K	I	V	L	L	F	T	I	V	S	L	V	K	S	D	Q	I	C	I	G	Y	H	A	N	N	S	T	E	Q	V	D	T	I	M	E	K	N	V	T	V	T	H	A	Q	D	I
Avian A/duck/Vietnam/2/2007 4	1	M	E	K	I	V	L	L	F	A	I	V	S	L	V	K	S	D	Q	I	C	I	G	Y	H	A	N	N	S	T	E	Q	V	D	T	I	M	E	K	N	V	T	V	T	H	A	Q	D	I
Avian A/duck/Vietnam/219/2004 4	1	M	E	K	I	V	L	L	F	A	I	V	S	L	V	K	S	D	Q	I	C	I	G	Y	H	A	N	N	S	T	E	Q	V	D	T	I	M	E	K	N	V	T	V	T	H	A	Q	D	I
Avian A/duck/Vietnam/220/2004 4	1	M	E	K	I	V	L	L	F	A	I	V	S	L	V	K	S	D	Q	I	C	I	G	Y	H	A	N	N	S	T	E	Q	V	D	T	I	M	E	K	N	V	T	V	T	H	A	Q	D	I
Avian A/duck/Vietnam/258/2004 4	1	-	E	K	I	V	L	L	F	A	I	V	S	L	V	K	S	D	Q	I	C	I	G	Y	H	A	N	N	S	T	E	Q	V	D	T	I	M	E	K	N	V	T	V	T	H	A	Q	D	I
Avian A/duck/Vietnam/286/2005 4	1	M	E	K	I	V	L	L	F	A	I	V	S	L	V	K	S	D	Q	I	C	I	G	Y	H	A	N	N	S	T	E	Q	V	D	T	I	M	E	K	N	V	T	V	T	H	A	Q	D	I
Avian A/duck/Vietnam/3/2010 HA	2.3	-	-	-	-	-	-	-	-	-	-	-	-	-	-	-	-	-	-	-	-	-	-	-	-	-	-	-	-	-	-	-	-	-	-	-	-	-	-	D	V	T	V	T	H	A	Q	D	I
Avian A/duck/Vietnam/317/2005 4	1	M	E	K	I	V	L	L	F	A	I	V	S	L	V	K	S	D	Q	I	C	I	G	Y	H	A	N	N	S	T	E	Q	V	D	T	I	M	E	K	N	V	T	V	T	H	A	Q	D	I
Avian A/duck/Vietnam/34/2007 4	1	M	E	K	I	V	L	L	F	A	I	V	S	L	V	K	S	D	Q	I	C	I	G	Y	H	A	N	N	S	T	E	Q	V	D	T	I	M	E	K	N	V	T	V	T	H	A	Q	D	I
Avian A/duck/Vietnam/367/2005 4	1	M	E	K	I	V	L	L	F	A	I	V	S	L	V	K	S	D	Q	I	C	I	G	Y	H	A	N	N	S	T	E	Q	V	D	T	I	M	E	K	N	V	T	V	T	H	A	Q	D	I
Avian A/duck/Vietnam/4/2010 HA	2.3	-	-	-	-	-	-	-	-	-	-	-	-	-	-	-	-	-	-	-	-	-	-	-	-	-	-	-	-	-	-	-	-	-	-	-	-	-	-	-	V	T	V	T	H	A	Q	D	I
Avian A/duck/Vietnam/40/2004 4	1	M	E	K	I	V	L	L	F	A	I	V	S	L	V	K	S	D	Q	I	C	I	G	Y	H	A	N	N	S	T	E	Q	V	D	T	I	M	E	K	N	V	T	V	T	H	A	Q	D	I
Avian A/duck/Vietnam/48/2004 4	1	M	E	K	I	V	L	L	F	A	I	V	S	L	V	K	S	D	Q	I	C	I	G	Y	H	A	N	N	S	T	E	Q	V	D	T	I	M	E	K	N	V	T	V	T	H	A	Q	D	I
Avian A/duck/Vietnam/5001/2005 4	1	M	E	K	I	V	L	L	F	A	I	V	S	L	V	K	S	D	Q	I	C	I	G	Y	H	A	N	N	S	T	E	Q	V	D	T	I	M	E	K	N	V	T	V	T	H	A	Q	D	I
Avian A/duck/Vietnam/5004/2005 4	1	M	E	K	I	V	L	L	F	A	I	V	S	L	V	K	S	D	Q	I	C	I	G	Y	H	A	N	N	S	T	E	Q	V	D	T	I	M	E	K	N	V	T	V	T	H	A	Q	D	I
Avian A/duck/Vietnam/5082/2005 4	1	M	E	K	I	V	L	L	F	A	I	V	S	L	V	K	S	D	Q	I	C	I	G	Y	H	A	N	N	S	T	E	Q	V	D	T	I	M	E	K	N	V	T	V	T	H	A	Q	D	I
Avian A/duck/Vietnam/543/2005 4	1	M	E	K	I	V	L	L	F	A	I	V	S	L	V	K	S	D	Q	I	C	I	G	Y	H	A	N	N	S	T	E	Q	V	D	T	I	M	E	K	N	V	T	V	T	H	A	Q	D	I
Avian A/duck/Vietnam/557/2005 4	1	M	E	K	I	V	L	L	F	A	I	V	S	L	V	K	S	D	Q	I	C	I	G	Y	H	A	N	N	S	T	E	Q	V	D	T	I	M	E	K	N	V	T	V	T	H	A	Q	D	I
Avian A/duck/Vietnam/6/2007 4	1	M	E	K	I	V	L	L	F	A	I	V	S	L	V	K	S	D	Q	I	C	I	G	Y	H	A	N	N	S	T	E	Q	V	D	T	I	M	E	K	N	V	T	V	T	H	A	Q	D	I
Avian A/duck/Vietnam/7/2007 4	1	M	E	K	I	V	L	L	F	A	I	V	S	L	V	K	S	D	Q	I	C	I	G	Y	H	A	N	N	S	T	E	Q	V	D	T	I	M	E	K	N	V	T	V	T	H	A	Q	D	I
Avian A/duck/Vietnam/7A/2004 4	1	M	E	K	I	V	L	L	F	A	I	V	S	L	V	K	S	D	Q	I	C	I	G	Y	H	A	N	N	S	T	E	Q	V	D	T	I	M	E	K	N	V	T	V	T	H	A	Q	D	I
Avian A/duck/Vietnam/8/2007 4	1	M	E	K	I	V	L	L	F	A	I	V	S	L	V	K	S	D	Q	I	C	I	G	Y	H	A	N	N	S	T	E	Q	V	D	T	I	M	E	K	N	V	T	V	T	H	A	Q	D	I
Avian A/duck/Vietnam/8/2010 HA	2.3	-	-	-	-	-	-	-	-	-	-	-	-	-	-	-	-	-	-	-	-	-	-	-	-	-	-	-	-	-	-	-	-	-	-	-	-	-	-	-	V	T	V	T	H	A	Q	D	I
Avian A/duck/Vietnam/9/2010 HA	2.3	-	-	-	-	-	-	-	-	-	-	-	-	-	-	-	-	-	-	-	-	-	-	-	-	-	-	-	-	-	-	-	-	-	-	-	-	-	-	-	-	-	-	-	-	-	Q	D	I
Avian A/duck/Vietnam/942A/2004 4	1	-	-	-	I	V	L	L	F	A	I	V	S	L	V	K	S	D	Q	I	C	I	G	Y	H	A	N	N	S	T	E	Q	V	D	T	I	M	E	K	N	V	T	V	T	H	A	Q	D	I
Avian A/duck/Vietnam/942B/2004 4	1	M	E	K	I	V	L	L	F	A	I	V	S	L	V	K	S	D	Q	I	C	I	G	Y	H	A	N	N	S	T	E	Q	V	D	T	I	M	E	K	N	V	T	V	T	H	A	Q	D	I
Avian A/duck/Vietnam/An Giang 680B/2005 4	1	M	E	K	I	V	L	L	F	A	I	V	S	L	V	K	S	D	Q	I	C	I	G	Y	H	A	N	N	S	T	E	Q	V	D	T	I	M	E	K	N	V	T	V	T	H	A	Q	D	I
Avian A/duck/Vietnam/CK177/2005 4	1	-	-	-	I	V	L	L	F	A	I	V	S	L	V	K	S	D	Q	I	C	I	G	Y	H	A	N	N	S	T	E	Q	V	D	T	I	M	E	K	N	V	T	V	T	H	A	Q	D	I
Avian A/Duck/Vietnam/Dong Thap 680A/2005 4	1	M	E	K	I	V	L	L	F	A	I	V	S	L	V	K	S	D	Q	I	C	I	G	Y	H	A	N	N	S	T	E	Q	V	D	T	I	M	E	K	N	V	T	V	T	H	A	Q	D	I
Avian A/Duck/Vietnam/Dong Thap 680D/2005 4	1	M	E	K	I	V	L	L	F	A	I	V	S	L	V	K	S	D	Q	I	C	I	G	Y	H	A	N	N	S	T	E	Q	V	D	T	I	M	E	K	N	V	T	V	T	H	A	Q	D	I
Avian A/Duck/Vietnam/Dong Thap 680H/2005 4	1	M	E	K	I	V	L	L	F	A	I	V	S	L	V	K	S	D	Q	I	C	I	G	Y	H	A	N	N	S	T	E	Q	V	D	T	I	M	E	K	N	V	T	V	T	H	A	Q	D	I
Avian A/Duck/Vietnam/Hau Giang680E/2005 4	1	M	E	K	I	V	L	L	F	A	I	V	S	L	V	K	S	D	Q	I	C	I	G	Y	H	A	N	N	S	T	E	Q	V	D	T	I	M	E	R	N	V	T	V	T	H	A	Q	D	I
Avian A/Duck/Vietnam/Hau Giang680F/2005 4	1	M	E	K	I	V	L	L	F	A	I	V	S	L	V	K	S	D	Q	I	C	I	G	Y	H	A	N	N	S	T	E	Q	V	D	T	I	M	E	R	N	V	T	V	T	H	A	Q	D	I
Avian A/duck/Vietnam/MB2/2007 4	1	M	E	K	I	V	L	L	F	A	I	V	S	L	V	K	S	D	Q	I	C	I	G	Y	H	A	N	N	S	T	E	Q	V	D	T	I	M	E	K	N	V	T	V	T	H	A	Q	D	I
Avian A/duck/Vietnam/NCVD01/2005 4	1	-	-	-	-	V	L	L	F	A	I	V	S	L	V	K	S	D	Q	I	C	I	G	Y	H	A	N	N	S	T	E	Q	V	D	T	I	M	E	K	N	V	T	V	T	H	A	Q	D	I
Avian A/duck/Vietnam/NCVD04/2005 4	1	M	E	K	I	V	L	L	F	A	I	V	S	L	V	K	S	D	Q	I	C	I	G	Y	H	A	N	N	S	T	E	Q	V	D	T	I	M	E	K	N	V	T	V	T	H	A	Q	D	I
Avian A/duck/Vietnam/NCVD07/2005 4	1	-	-	-	I	V	L	L	F	A	I	V	S	L	V	K	S	D	Q	I	C	I	G	Y	H	A	N	N	S	T	E	Q	V	D	T	I	M	E	K	N	V	T	V	T	H	A	Q	D	I
Avian A/duck/Vietnam/NCVD08/2005 4	1	M	E	K	I	V	L	L	F	A	I	V	S	L	V	K	S	D	Q	I	C	I	G	Y	H	A	N	N	S	T	E	Q	V	D	T	I	M	E	K	N	V	T	V	T	H	A	Q	D	I
Avian A/duck/Vietnam/NCVD-12/2007 4	1	-	-	-	-	-	-	-	-	-	-	-	-	-	-	-	-	D	Q	I	C	I	G	Y	H	A	N	N	S	T	E	Q	V	D	T	I	M	E	K	N	V	T	V	T	H	A	Q	D	I
Avian A/duck/Vietnam/NCVD-13/2007 4	1	-	-	-	-	-	-	-	-	-	-	-	-	-	-	-	-	D	Q	I	C	I	G	Y	H	A	N	N	S	T	E	Q	V	D	T	I	M	E	K	N	V	T	V	T	H	A	Q	D	I
Avian A/duck/Vietnam/NCVD-16/2007 4	1	-	-	-	-	-	-	-	-	-	-	-	-	-	-	-	-	D	Q	I	C	I	G	Y	H	A	N	N	S	T	E	Q	V	D	T	I	M	E	K	N	V	T	V	T	H	A	Q	D	I
Avian A/duck/Vietnam/NCVD-17/2007 4	1	-	-	-	-	-	-	-	-	-	-	-	-	-	-	-	-	D	Q	I	C	I	G	Y	H	A	N	N	S	T	E	Q	V	D	T	I	M	E	K	N	V	T	V	T	H	A	Q	D	I
Avian A/duck/Vietnam/NCVD-18/2007 4	1	-	-	-	-	-	-	-	-	-	-	-	-	-	-	-	-	D	Q	I	C	I	G	Y	H	A	N	N	S	T	E	Q	V	D	T	I	M	E	K	N	V	T	V	T	H	A	Q	D	I
Avian A/duck/Vietnam/NCVD-19/2007 4	1	-	-	-	-	-	-	-	-	-	-	-	-	-	-	-	-	D	Q	I	C	I	G	Y	H	A	N	N	S	T	E	Q	V	D	T	I	M	E	K	N	V	T	V	T	H	A	Q	D	I
Avian A/duck/Vietnam/NCVD-2/2007 4	1	-	-	-	-	-	-	-	-	-	-	-	-	-	-	-	-	D	Q	I	C	I	G	Y	H	A	N	N	S	T	E	Q	V	D	T	I	M	E	K	N	V	T	V	T	H	A	Q	D	I
Avian A/duck/Vietnam/NCVD-25/2007 4	1	-	-	-	-	-	-	-	-	-	-	-	-	-	-	-	-	D	Q	I	C	I	G	Y	H	A	N	N	S	T	E	Q	V	D	T	I	M	E	K	N	V	T	V	T	H	A	Q	D	I
Avian A/duck/Vietnam/NCVD-30/2007 4	1	-	-	-	-	-	-	-	-	-	-	-	-	-	-	-	-	D	Q	I	C	I	G	Y	H	A	N	N	S	T	E	Q	V	D	T	I	M	E	K	N	V	T	V	T	H	A	Q	D	I
Avian A/duck/Vietnam/NCVD-6/2007 4	1	-	-	-	-	-	-	-	-	-	-	-	-	-	-	-	-	D	Q	I	C	I	G	Y	H	A	N	N	S	T	E	Q	V	D	T	I	M	E	K	N	V	T	V	T	H	A	Q	D	I
Avian A/duck/Vietnam/NCVD-9/2007 4	1	-	-	-	-	-	-	-	-	-	-	-	-	-	-	-	-	D	Q	I	C	I	G	Y	H	A	N	N	S	T	E	Q	V	D	T	I	M	E	K	N	V	T	V	T	H	A	Q	D	I
Avian A/duck/Vietnam/N-TB/2005 4	1	M	E	K	I	V	L	L	F	A	I	V	S	L	V	K	S	D	Q	I	C	I	G	Y	H	A	N	N	S	T	E	Q	V	D	T	I	M	E	K	N	V	T	V	T	H	A	Q	D	I
Avian A/duck/Vietnam/N-XX/2004 4	1	M	E	K	I	V	L	L	F	A	I	V	S	L	V	K	S	D	Q	I	C	I	G	Y	H	A	N	N	S	T	E	Q	V	D	T	I	M	E	K	N	V	T	V	T	H	A	Q	D	I
Avian A/duck/Vietnam/OIE-3002/2011 HA	1	M	E	K	I	V	L	L	F	A	I	V	S	L	V	K	S	D	Q	I	C	I	G	Y	H	A	N	N	S	T	K	Q	V	D	T	I	M	E	K	N	V	T	V	T	H	A	Q	D	I
Avian A/duck/Vietnam/OIE-3509/2011 HA	1	M	E	K	I	V	L	L	F	A	I	V	S	L	V	K	S	D	Q	I	C	I	G	Y	H	A	N	N	S	T	K	Q	V	D	T	I	M	E	K	N	V	T	V	T	H	A	Q	D	I
Avian A/duck/Vietnam/S640/2005 4	1	M	E	K	I	V	L	L	F	A	I	V	S	L	V	K	S	D	Q	I	C	I	G	Y	H	A	N	N	S	T	E	Q	V	D	T	I	M	E	K	N	V	T	V	T	H	A	Q	D	I
Avian A/duck/Vietnam/S654/2005 4	1	M	E	K	I	V	L	L	F	A	I	V	S	L	V	K	S	D	Q	I	C	I	G	Y	H	A	N	N	S	T	E	Q	V	D	T	I	M	E	K	N	V	T	V	T	H	A	Q	D	I
Avian A/Duck/Vietnam/Soc Trang 680C/2005 4	1	M	E	K	I	V	L	L	F	A	I	V	S	L	V	K	S	D	Q	I	C	I	G	Y	H	A	N	N	S	T	E	Q	V	D	T	I	M	E	K	N	V	T	V	T	H	A	Q	D	I
Avian A/duck/Vietnam/ST0970/2009 HA	2.3	M	E	K	I	V	L	L	F	A	I	V	S	L	V	K	S	D	Q	I	C	I	G	Y	H	A	N	N	S	T	E	Q	V	D	T	I	M	E	K	N	V	T	V	T	H	A	Q	D	I
Avian A/duck/Vietnam/TG24-O1/05 4	1	M	E	K	I	V	L	L	F	A	I	V	S	L	V	K	S	D	Q	I	C	I	G	Y	H	A	N	N	S	T	E	Q	V	D	T	I	M	E	K	N	V	T	V	T	H	A	Q	D	I
Avian A/duck/Yunnan/119/2003 4	1	M	E	K	I	V	L	L	F	A	I	V	S	L	V	K	S	D	Q	I	C	I	G	Y	H	A	N	N	S	T	E	Q	V	D	T	I	M	E	K	N	V	T	V	T	H	A	Q	D	I
Avian A/duck/Yunnan/215/2003 4	1	M	E	K	I	V	L	L	F	A	I	V	S	L	V	K	S	D	Q	I	C	I	G	Y	H	A	N	N	S	T	E	Q	V	D	T	I	M	E	K	N	V	T	V	T	H	A	Q	D	I
Avian A/duck/Yunnan/4072/2003 4	2.4	M	E	K	I	V	L	L	L	A	I	V	S	L	V	K	S	D	Q	I	C	I	G	Y	H	A	N	N	S	T	E	Q	V	D	T	I	M	E	K	N	V	T	V	T	H	A	Q	D	I
Avian A/duck/Yunnan/4645/2003 4	2.4	M	E	K	T	V	L	L	L	A	I	V	S	L	V	K	S	D	Q	I	C	I	G	Y	H	A	N	N	S	T	E	Q	V	D	T	I	M	E	K	N	V	T	V	T	H	A	Q	D	I
Avian A/duck/Yunnan/5090/2003 4	2.4	M	E	K	I	V	L	L	L	A	I	V	S	L	V	K	S	D	Q	I	C	I	G	Y	H	A	N	N	S	T	E	Q	V	D	T	I	M	E	K	N	V	T	V	T	H	A	Q	D	I
Avian A/duck/Yunnan/5133/2005 4	7	M	E	K	I	V	L	L	L	A	I	I	S	L	V	K	S	D	Q	I	C	I	G	Y	H	A	N	N	S	T	E	Q	V	D	T	I	M	E	K	N	V	T	V	T	H	A	Q	D	I
Avian A/duck/Yunnan/5169/2003 4	2.4	M	E	K	I	V	L	L	L	A	I	V	S	L	V	K	S	D	Q	I	C	I	G	Y	H	A	N	N	S	T	E	Q	V	D	T	I	M	E	K	N	V	T	V	T	H	A	Q	D	I
Avian A/duck/Yunnan/5236/2005 4	7	-	-	-	-	-	-	-	-	-	-	-	-	-	-	-	S	D	Q	I	C	I	G	Y	H	A	N	N	S	T	E	Q	V	D	T	I	M	E	K	N	V	T	V	T	H	A	Q	D	I
Avian A/duck/Yunnan/5310/2006 4	2.3	M	E	K	I	V	T	L	L	A	I	V	S	L	V	K	S	D	Q	I	C	I	G	Y	H	A	N	N	S	T	E	Q	V	D	T	I	M	E	K	N	V	T	V	T	H	A	Q	D	I
Avian A/duck/Yunnan/5948/2003 4	2.4	M	E	K	I	V	L	L	L	A	I	V	S	L	V	K	S	D	Q	I	C	I	G	Y	H	A	N	N	S	T	E	Q	V	D	T	I	M	E	K	N	V	T	V	T	H	A	Q	D	I
Avian A/duck/Yunnan/6080/2003 4	2.4	M	E	K	I	V	L	L	L	A	I	V	S	L	V	K	S	D	Q	I	C	I	G	Y	H	A	N	N	S	T	E	Q	V	D	T	I	M	E	K	N	V	T	V	T	H	A	Q	D	I
Avian A/duck/Yunnan/6490/2006 4	2.3	M	E	K	I	V	T	L	L	A	I	V	S	L	V	K	S	D	Q	I	C	I	G	Y	H	A	N	N	S	T	E	Q	V	D	T	I	M	E	K	N	V	T	V	T	H	A	Q	D	I
Avian A/duck/Yunnan/6603/2003 4	2.4	M	E	K	I	V	L	L	L	A	I	V	S	L	V	K	S	D	Q	I	C	I	G	Y	H	A	N	N	S	T	E	Q	V	D	T	I	M	E	K	N	V	T	V	T	H	A	Q	D	I
Avian A/duck/Yunnan/662/2003 4	1	M	E	K	I	V	L	L	F	A	I	V	S	L	V	K	S	D	Q	I	C	I	G	Y	H	A	N	N	S	T	E	Q	V	D	T	I	M	E	K	N	V	T	V	T	H	A	Q	D	I
Avian A/duck/Yunnan/862/2002 HA	2.4	M	E	E	I	V	L	L	L	A	I	V	S	L	V	K	S	D	Q	I	C	I	G	Y	H	A	N	N	S	T	E	Q	V	D	T	I	M	E	K	N	V	T	V	T	H	A	Q	D	I
Avian A/duck/Yunnan/971/2002 HA	2.4	M	E	E	I	V	L	L	L	A	I	V	S	L	V	K	S	D	Q	I	C	I	G	Y	H	A	N	N	S	T	E	Q	V	D	T	I	M	E	K	N	V	T	V	T	H	A	Q	D	I
Avian A/duck/Zhejiang/bj/2002 HA	5	M	E	K	I	V	L	L	L	A	I	V	S	L	V	K	S	D	Q	I	C	I	G	Y	H	A	N	N	S	T	E	Q	V	D	T	I	M	E	K	N	V	T	V	T	H	A	Q	D	I
Avian A/egret/Hong Kong/757.2/2002 HA	1	M	E	K	I	V	L	L	F	A	I	V	S	L	V	K	S	D	Q	I	C	I	G	Y	H	A	N	N	S	T	E	Q	V	D	T	I	M	E	K	N	V	T	V	T	H	A	Q	D	I
Avian A/egret/Hong Kong/757.2/2003 4	1	M	E	K	I	V	L	L	F	A	I	V	S	L	V	K	S	D	Q	I	C	I	G	Y	H	A	N	N	S	T	E	Q	V	D	T	I	M	E	K	N	V	T	V	T	H	A	Q	D	I
Avian A/egret/Hong Kong/757.3/2002 HA	1	M	E	K	I	V	L	L	F	A	I	V	S	L	V	K	S	D	Q	I	C	I	G	Y	H	A	N	N	S	T	E	Q	V	D	T	I	M	E	K	N	V	T	V	T	H	A	Q	D	I
Avian A/feral pigeon/HK/862.7/2002 HA	0	M	E	K	I	V	L	L	F	A	I	V	S	L	V	K	S	D	Q	I	C	I	G	C	H	A	N	N	S	T	E	Q	V	D	T	I	M	E	K	N	V	T	V	T	H	A	Q	D	I
Avian A/G.H/HK/793.1/02 HA	1	M	E	K	I	V	L	L	F	A	I	V	S	L	V	K	S	D	Q	I	C	I	G	Y	H	A	N	N	S	T	E	Q	V	D	T	I	M	E	K	N	V	T	V	T	H	A	Q	D	I
Avian A/Gf/HK/38/2002 HA	0	-	-	K	I	V	L	L	L	A	I	V	S	L	V	K	S	D	Q	I	C	I	G	Y	H	A	N	N	S	T	E	Q	V	D	T	I	M	E	K	N	V	T	V	T	H	A	Q	D	I
Avian A/golden pheasant/Thailand/VSMU-21-SPB/2005 4	1	M	E	K	I	V	L	L	F	A	I	V	S	L	V	K	S	D	Q	I	C	I	G	Y	H	A	N	N	S	T	E	Q	V	D	T	I	M	E	K	N	V	T	V	T	H	A	Q	D	I
Avian A/goose/Cambodia/022b/2005 4	1	-	-	-	-	-	-	-	F	A	I	V	S	L	V	K	S	D	Q	I	C	I	G	Y	H	A	N	N	S	T	E	Q	V	D	T	I	M	E	K	N	V	T	V	T	H	A	Q	D	I
Avian A/goose/Cambodia/28/2004 4	1	-	-	-	-	-	-	L	F	A	I	V	S	L	V	K	S	D	Q	I	C	I	G	Y	H	A	N	N	S	T	E	Q	V	D	T	I	M	E	K	N	V	T	V	T	H	A	Q	D	I
Avian A/goose/China/F3/2004 4	0	M	E	R	I	V	L	L	L	A	I	V	S	L	V	K	S	D	Q	I	C	I	G	Y	H	A	N	N	S	T	E	Q	V	D	T	I	M	E	K	N	V	T	V	T	H	A	Q	D	I
Avian A/goose/Fujian/bb/2003 4	4	M	E	K	I	V	L	L	L	A	I	V	S	L	V	K	S	D	Q	I	C	I	G	Y	H	A	N	N	S	T	V	Q	V	D	T	I	M	E	K	N	V	T	V	T	H	A	Q	D	I
Avian A/goose/Guangdong/72/2004 4	9	M	E	K	I	V	L	L	L	A	I	V	S	L	V	K	S	D	Q	I	C	I	G	Y	H	A	N	N	S	T	E	Q	V	D	T	I	M	E	K	N	V	T	V	T	H	A	Q	D	I
Avian A/goose/Guangdong/xb/2001 HA	0	M	E	K	I	V	L	L	L	A	I	V	S	L	V	K	S	D	Q	I	C	I	G	Y	H	A	N	N	S	T	E	Q	V	D	T	I	M	E	K	N	V	T	V	T	H	A	Q	D	I
Avian A/goose/Guiyang/3422/2005 4	2.3	-	-	-	I	V	L	L	L	A	I	V	S	L	V	K	S	D	Q	I	C	I	G	Y	H	A	N	N	S	T	E	Q	V	D	T	I	M	E	K	N	V	T	V	T	H	A	Q	D	I
Avian A/goose/Hong Kong/1032.6/2000 HA	0	M	E	K	I	V	L	L	L	A	I	V	S	L	V	K	S	D	Q	I	C	I	G	Y	H	A	N	N	S	T	E	Q	V	D	T	I	M	E	K	N	V	T	V	T	H	A	Q	D	I
Avian A/goose/Hong Kong/1032.9/2000 HA	0	M	E	K	I	V	L	L	L	A	I	V	S	L	V	K	S	D	Q	I	C	I	G	Y	H	A	N	N	S	T	E	Q	V	D	T	I	M	E	K	N	V	T	V	T	H	A	Q	D	I
Avian A/Goose/Hong Kong/3014.5/2000 HA	0	M	E	K	I	V	L	L	L	A	V	V	S	L	V	K	S	D	Q	I	C	I	G	Y	H	A	N	N	S	T	E	Q	V	D	T	I	M	E	K	N	V	T	V	T	H	A	Q	D	I
Avian A/Goose/Hong Kong/3014.8/2000 HA	0	M	E	K	I	V	L	L	L	A	V	V	S	L	V	K	S	D	Q	I	C	I	G	Y	H	A	N	N	S	T	E	Q	V	D	T	I	M	E	K	N	V	T	V	T	H	A	Q	D	I
Avian A/Goose/Hong Kong/385.3/2000 HA	0	M	E	K	I	V	L	L	L	A	I	V	S	L	V	K	S	D	Q	I	C	I	G	Y	H	A	N	N	S	T	E	Q	V	D	T	I	M	E	K	N	V	T	V	T	H	A	Q	D	I
Avian A/Goose/Hong Kong/385.5/2000 HA	0	M	E	K	I	V	L	L	L	A	I	V	S	L	V	K	S	D	Q	I	C	I	G	Y	H	A	N	N	S	T	E	Q	V	D	T	I	M	E	K	N	V	T	V	T	H	A	Q	D	I
Avian A/goose/Hong Kong/437-6/1999 HA	0	M	E	K	I	V	L	L	L	A	I	V	S	L	V	K	S	D	Q	I	C	I	G	Y	H	A	N	N	S	T	E	Q	V	D	T	I	M	E	K	N	V	T	V	T	H	A	Q	D	I
Avian A/goose/Hong Kong/437-8/1999 HA	0	M	E	K	I	V	L	L	L	A	I	V	S	L	V	K	S	D	Q	I	C	I	G	Y	H	A	N	N	S	T	E	Q	V	D	T	I	M	E	K	N	V	T	V	T	H	A	Q	D	I
Avian A/goose/Hong Kong/485.3/2000 HA	0	M	E	K	I	V	L	L	L	A	I	V	S	L	V	K	S	D	Q	I	C	I	G	Y	H	A	N	N	S	T	E	Q	V	D	T	I	M	E	K	N	V	T	V	T	H	A	Q	D	I
Avian A/goose/Hong Kong/668.1/2001 HA	3	M	E	K	I	V	L	L	L	A	I	V	S	L	V	K	S	D	Q	I	C	I	G	Y	H	A	N	N	S	T	E	Q	V	D	T	I	M	E	K	N	V	T	V	T	H	A	Q	D	I
Avian A/goose/Hong Kong/739.2/2002 HA	1	M	E	K	I	V	L	L	F	A	I	V	S	L	V	K	S	D	Q	I	C	I	G	Y	H	A	N	N	S	T	E	Q	V	D	T	I	M	E	K	N	V	T	V	T	H	A	Q	D	I
Avian A/Goose/Hong Kong/76.1/01 HA	3	-	-	-	-	-	-	-	-	-	-	-	S	L	V	K	S	D	Q	I	C	I	G	Y	H	A	N	N	S	T	E	Q	V	D	T	I	M	E	K	N	V	T	V	T	H	A	Q	D	I
Avian A/Goose/Hong Kong/ww100/01 HA	3	-	-	-	-	-	-	-	-	-	-	-	S	L	V	K	S	D	Q	I	C	I	G	Y	H	A	N	N	S	T	E	Q	V	D	T	I	M	E	K	N	V	T	V	T	H	A	Q	D	I
Avian A/Goose/Hong Kong/ww26/2000 HA	0	M	E	K	I	V	L	L	L	A	I	V	S	L	V	K	S	D	Q	I	C	I	G	Y	H	A	N	N	S	T	E	Q	V	D	T	I	M	E	K	N	V	T	V	T	H	A	Q	D	I
Avian A/Goose/Hong Kong/ww28/2000 HA	0	M	E	K	I	V	L	L	L	A	I	V	S	L	V	K	S	D	Q	I	C	I	G	Y	H	A	N	N	S	T	E	Q	V	D	T	I	M	E	K	N	V	T	V	T	H	A	Q	D	I
Avian A/Goose/Hong Kong/ww491/2000 HA	0	M	E	K	I	V	L	L	L	A	I	V	S	L	V	K	S	D	Q	I	C	I	G	Y	H	A	N	N	S	T	E	Q	V	D	T	I	M	E	K	N	V	T	V	T	H	A	Q	D	I
Avian A/Goose/Huadong/1/2000 HA	0	M	E	K	V	V	L	L	L	A	T	A	S	L	V	K	S	D	Q	I	C	I	G	Y	H	A	N	N	S	T	E	Q	V	D	T	I	M	E	K	N	V	T	V	T	H	A	Q	D	I
Avian A/goose/Huadong/220/2004 4	9	M	E	K	I	V	L	L	L	A	I	V	S	L	V	K	S	D	Q	I	C	I	G	Y	H	A	N	N	S	T	E	Q	V	D	T	I	M	E	K	N	V	T	V	T	H	A	Q	D	I
Avian A/Goose/Shantou/1621/05 4	9	M	E	K	I	V	L	L	L	A	I	V	S	L	V	K	S	D	Q	I	C	I	G	Y	H	A	N	N	S	T	E	Q	V	D	T	I	M	E	K	N	V	T	V	T	H	A	Q	D	I
Avian A/goose/Shantou/18442/2005 4	2.3	-	-	-	-	-	-	-	-	-	-	-	-	-	-	-	-	D	Q	I	C	I	G	Y	H	A	N	N	S	T	E	Q	V	D	T	I	M	E	K	N	V	T	V	T	H	A	Q	D	I
Avian A/goose/Shantou/2216/2005 4	9	M	E	K	I	V	L	L	L	A	I	I	S	L	V	K	S	D	Q	I	C	I	G	Y	H	A	N	N	S	T	E	Q	V	D	T	I	M	E	K	N	V	T	V	T	H	A	Q	D	I
Avian A/goose/Shantou/4325/2001 HA	0	-	E	K	I	V	L	L	L	A	I	V	S	L	V	K	S	D	Q	I	C	I	G	Y	H	A	N	N	S	T	E	Q	V	D	T	I	M	E	K	N	V	T	V	T	H	A	Q	D	I
Avian A/goose/Shantou/4885/2001 HA	0	M	E	K	I	V	L	L	L	A	I	V	S	L	V	K	S	D	Q	I	C	I	G	Y	H	A	N	N	S	T	E	Q	V	D	T	I	M	E	K	N	V	T	V	T	H	A	Q	D	I
Avian A/goose/Shantou/5456/2001 HA	0	M	E	K	I	V	L	L	L	A	I	V	G	L	V	K	S	D	Q	I	C	I	G	Y	H	A	N	N	S	T	E	Q	V	D	T	I	M	E	K	N	V	T	V	T	H	A	Q	D	I
Avian A/goose/Shantou/753/2002 HA	4	M	E	K	I	V	L	L	L	A	I	V	S	L	V	K	S	D	Q	I	C	I	G	Y	H	A	N	N	S	T	V	Q	V	D	T	I	M	E	K	N	V	T	V	T	H	A	Q	D	I
Avian A/goose/Viet Nam/113/2001 HA	3	-	-	-	-	-	-	-	-	-	-	-	-	-	-	-	-	D	Q	I	C	I	G	Y	H	A	N	N	S	T	E	Q	V	D	T	I	M	E	K	N	V	T	V	T	H	A	Q	D	I
Avian A/goose/Viet Nam/324/2001 HA	3	-	-	-	-	-	-	-	-	-	-	-	-	-	-	-	-	D	Q	I	C	I	G	Y	H	A	N	N	S	T	E	Q	V	D	T	I	M	E	K	N	V	T	V	T	H	A	Q	D	I
Avian A/goose/Yunnan/3315/2005 4	7	-	-	-	I	V	L	L	L	A	I	I	S	L	V	K	S	D	Q	I	C	I	G	Y	H	A	N	N	S	T	E	Q	V	D	T	I	M	E	K	N	V	T	V	T	H	A	Q	D	I
Avian A/goose/Yunnan/5539/2005 4	2.3	-	-	-	-	-	-	-	-	-	-	-	-	-	-	-	-	D	Q	I	C	I	G	Y	H	A	N	N	S	T	E	Q	V	D	T	I	M	E	K	N	V	T	V	T	H	A	Q	D	I
Avian A/gray-crowed crane/Thailand/VSMU-4-CBI/2005 4	1	M	E	K	I	V	L	L	F	A	I	V	S	L	V	K	S	D	Q	I	C	I	G	Y	H	A	N	N	S	T	E	Q	V	D	T	I	M	E	K	N	V	T	V	T	H	A	Q	D	I
Avian A/great barbet/Thailand/VSMU-2-CBI/2005 4	1	M	E	K	I	V	L	L	F	A	I	V	S	L	V	K	S	D	Q	I	C	I	G	Y	H	A	N	N	S	T	E	Q	V	D	T	I	M	E	K	N	V	T	V	T	H	A	Q	D	I
Avian A/green peafowl/Thailand/VSMU-3-CBI/2005 4	1	M	E	K	I	V	L	L	F	A	I	V	S	L	V	K	S	D	Q	I	C	I	G	Y	H	A	N	N	S	T	E	Q	V	D	T	I	M	E	K	N	V	T	V	T	H	A	Q	D	I
Avian A/grey heron/HK/861.1/2002 HA	1	M	E	K	I	V	L	L	F	A	I	V	S	L	V	K	S	D	Q	I	C	I	G	Y	H	A	N	N	S	T	E	Q	V	D	T	I	M	E	K	N	V	T	V	T	H	A	Q	D	I
Avian A/Gs/Thailand/79/2004 4	1	M	E	K	I	V	L	L	F	A	I	V	S	L	V	K	S	D	Q	I	C	I	G	Y	H	A	N	N	S	T	E	Q	V	D	T	I	M	E	K	N	V	T	V	T	H	A	Q	D	I
Avian A/Hatay/2004/ 4	1	M	E	K	I	V	L	L	L	A	I	V	S	L	V	K	S	D	Q	I	C	I	G	Y	H	A	N	N	S	T	E	Q	V	D	T	I	M	E	K	N	V	T	V	T	H	A	Q	D	I
Avian A/heron/Cambodia/TM068/2011 HA	1	-	-	-	-	-	-	-	-	-	-	-	-	-	-	-	S	D	Q	I	C	I	G	Y	H	A	N	N	S	T	K	Q	V	D	T	I	M	E	K	N	V	T	V	T	H	A	Q	D	I
Avian A/kalij pheasant/Thailand/CU-4/2004 4	1	M	E	K	I	V	L	L	L	A	I	V	S	L	V	K	S	D	Q	I	C	I	G	Y	H	A	N	N	S	S	E	Q	V	D	T	I	M	E	K	N	V	T	V	T	H	A	Q	D	I
Avian A/Kalij pheasant/Thailand/vsmu-1/2008 HA	1	M	E	K	I	V	L	L	F	A	I	V	S	L	V	K	S	D	Q	I	C	I	G	Y	H	A	N	N	S	T	E	Q	V	D	T	I	M	E	K	N	V	T	V	T	H	A	Q	D	I
Avian A/Kalji Pheasant/Bangkok/Thailand/CU-18/04 4	1	M	E	K	I	V	L	L	F	A	I	V	S	L	V	K	S	D	Q	I	C	I	G	Y	H	A	N	N	S	T	E	Q	V	D	T	I	M	E	K	N	V	T	V	T	H	A	Q	D	I
Avian A/large-billed crow/Hong Kong/2512/2006 4	2.3	-	-	-	-	-	-	-	-	-	-	-	-	-	-	-	-	-	-	-	-	-	-	-	-	-	-	-	S	T	E	Q	V	D	T	I	M	E	K	N	V	T	V	T	H	A	Q	D	I
Avian A/little egret/Hong Kong/718/2006 4	2.3	M	E	K	I	V	L	L	F	A	I	V	S	L	V	K	S	D	Q	I	C	I	G	Y	H	A	N	N	S	T	E	Q	V	D	T	I	M	E	R	N	V	T	V	T	H	A	Q	D	I
Avian A/little grebe/Switzerland/V330/2006 4	2.2	M	E	K	I	V	L	L	F	A	I	V	S	L	V	K	S	D	Q	I	C	I	G	Y	H	A	N	N	S	T	E	Q	V	D	T	I	M	E	R	N	V	T	V	T	H	A	Q	D	I
Avian A/little grebe/Thailand/Phichit-01/2004 4	1	M	E	K	I	V	L	L	F	A	I	V	S	L	V	K	S	D	Q	I	C	I	G	Y	H	A	N	N	S	T	E	Q	V	D	T	I	M	E	K	N	V	T	V	T	H	A	Q	D	I
Avian A/littlecuckoo-dove/Tak-2-01/2004 4	1	-	-	-	-	-	-	-	-	-	-	-	-	-	-	-	-	-	-	-	-	-	-	-	-	-	-	-	-	-	-	-	-	-	-	-	-	-	-	-	-	-	-	-	-	-	-	-	-
Avian A/Mallard duck/Vietnam/133/2004 4	1	M	E	K	I	V	L	L	F	A	I	V	S	L	V	K	S	D	Q	I	C	I	G	Y	H	A	N	N	S	T	E	Q	V	D	T	I	M	E	K	N	V	T	V	T	H	A	Q	D	I
Avian A/mallard/Bavaria/1/2006 4	2.2	M	E	K	I	V	L	L	L	A	I	I	S	L	V	K	S	D	Q	I	C	I	G	Y	H	A	N	N	S	T	E	Q	V	D	T	I	M	E	K	N	V	T	V	T	H	A	Q	D	I
Avian A/mallard/Guangxi/wt/2004 4	9	M	E	K	I	V	L	L	L	A	I	V	S	L	V	K	S	D	Q	I	C	I	G	Y	H	A	N	N	S	T	E	Q	V	D	T	I	M	E	K	N	V	T	V	T	H	A	Q	D	I
Avian A/mallard/Italy/835/2006 4	2.2	M	E	K	I	V	L	L	F	A	I	V	S	L	V	K	S	D	Q	I	C	I	G	Y	H	A	N	N	S	T	E	Q	V	D	T	I	M	E	R	N	V	T	V	T	H	A	Q	D	I
Avian A/mallard/PA/454069-9/2006 4	2.2	M	E	R	I	V	L	L	F	A	I	V	S	L	V	K	S	D	Q	I	C	I	G	Y	H	A	N	N	S	T	E	Q	V	D	T	I	M	E	R	N	V	T	V	T	H	A	Q	D	I
Avian A/mallard/Switzerland/V537/2006 4	2.2	M	E	K	I	V	L	L	F	A	I	V	S	L	V	K	S	D	Q	I	C	I	G	Y	H	A	N	N	S	T	E	Q	V	D	T	I	M	E	K	N	V	T	V	T	H	A	Q	D	I
Avian A/mallard/Vietnam/16/2003 4	1	M	E	K	I	V	L	L	F	A	I	V	S	L	V	K	S	D	Q	I	C	I	G	Y	H	A	N	N	S	T	E	Q	V	D	T	I	M	E	K	N	V	T	V	T	H	A	Q	D	I
Avian A/mallard/Vietnam/21/2003 4	1	M	E	K	I	V	L	L	F	A	I	V	S	L	V	K	S	D	Q	I	C	I	G	Y	H	A	N	N	S	T	E	Q	V	D	T	I	M	E	K	N	V	T	V	T	H	A	Q	D	I
Avian A/mallard/Vietnam/3/2003 4	1	M	E	K	I	V	L	L	F	A	I	V	S	L	V	K	S	D	Q	I	C	I	G	Y	H	A	N	N	S	T	E	Q	V	D	T	I	M	E	K	N	V	T	V	T	H	A	Q	D	I
Avian A/mallard/Vietnam/347/2005 4	1	M	E	K	I	V	L	L	F	A	I	V	S	L	V	K	S	D	Q	I	C	I	G	Y	H	A	N	N	S	T	E	Q	V	D	T	I	M	E	K	N	V	T	V	T	H	A	Q	D	I
Avian A/mallard/Vietnam/352/2005 4	1	M	E	K	I	V	L	L	F	A	I	V	S	L	V	K	S	D	Q	I	C	I	G	Y	H	A	N	N	S	T	E	Q	V	D	T	I	M	E	K	N	V	T	V	T	H	A	Q	D	I
Avian A/marabou stork/Cambodia/TM068/2011 HA	1	M	E	K	I	V	L	L	F	A	I	V	S	L	V	K	S	D	Q	I	C	I	G	Y	H	A	N	N	S	T	K	Q	V	D	T	I	M	E	K	N	V	T	V	T	H	A	Q	D	I
Avian A/migratory duck/Jiangxi/1653/2005 4	9	M	E	K	I	V	L	L	L	A	I	V	S	L	V	K	S	D	Q	I	C	I	G	Y	H	A	N	N	S	T	E	Q	V	D	T	I	M	E	K	N	V	T	V	T	H	A	Q	D	I
Avian A/migratory duck/Jiangxi/1657/2005 4	9	M	E	K	I	V	L	L	L	A	I	V	S	L	V	K	S	D	Q	I	C	I	G	Y	H	A	N	N	S	T	E	Q	V	D	T	I	M	E	K	N	V	T	V	T	H	A	Q	D	I
Avian A/migratory duck/Jiangxi/1701/2005 4	9	M	E	K	I	V	L	L	L	A	I	V	S	L	V	K	S	D	Q	I	C	I	G	Y	H	A	N	N	S	T	E	Q	V	D	T	I	M	E	K	N	V	T	V	T	H	A	Q	D	I
Avian A/moorhen/Thailand/CU-317/06 4	1	M	E	K	I	V	L	L	F	A	I	V	S	L	V	K	S	D	Q	I	C	I	G	Y	H	A	N	N	S	T	E	Q	V	D	T	I	M	E	K	N	V	T	V	T	H	A	Q	D	I
Avian A/moorhen/Thailand/CU-318/06 4	1	M	E	K	I	V	L	L	F	A	I	V	S	L	V	K	S	D	Q	I	C	I	G	Y	H	A	N	N	S	T	E	Q	V	D	T	I	M	E	R	N	V	T	V	T	H	A	Q	D	I
Avian A/munia/Hong Kong/2454/2006 4	2.3	M	E	K	I	V	L	L	L	A	I	V	S	L	V	K	S	D	Q	I	C	I	G	Y	H	A	N	N	S	T	E	Q	V	D	T	I	M	E	K	N	V	T	V	T	H	A	Q	D	I
Avian A/Muscovy duck/Ca Mau/07-04/2007 4	1	M	E	K	V	V	L	L	F	A	I	V	S	L	V	K	S	D	Q	I	C	I	G	Y	H	A	N	N	S	T	E	Q	V	D	T	I	M	E	K	N	V	T	V	T	H	A	Q	D	I
Avian A/Muscovy Duck/Jakarta/HABWIN/2006 4	2.1	M	E	K	I	V	L	L	L	A	I	I	S	L	V	K	S	D	Q	I	C	I	G	Y	H	A	N	N	S	T	E	Q	V	D	T	I	M	E	K	N	V	T	V	T	H	A	Q	D	I
Avian A/muscovy duck/Thailand/Tak-01/2004 4	1	-	-	-	-	-	-	-	-	-	-	-	-	-	-	-	-	-	-	-	-	-	-	-	-	-	-	-	-	-	-	-	-	-	-	-	-	-	-	-	-	-	-	-	-	-	-	-	-
Avian A/Muscovy Duck/Viet Nam/NCVD02/2005 4	1	M	E	K	I	V	L	L	F	A	I	V	S	L	V	K	S	D	Q	I	C	I	G	Y	H	A	N	N	S	T	E	Q	V	D	T	I	M	E	K	N	V	T	V	T	H	A	Q	D	I
Avian A/Muscovy duck/Vietnam/1455/2006 4	2.3	M	E	K	I	V	L	L	L	A	I	I	S	L	V	K	S	D	Q	I	C	I	G	Y	H	A	N	N	S	T	E	Q	V	D	T	I	M	E	K	N	V	T	V	T	H	A	Q	D	I
Avian A/Muscovy duck/Vietnam/33/2007 4	1	M	E	K	I	V	L	L	F	A	I	V	S	L	V	K	S	D	Q	I	C	I	G	Y	H	A	N	N	S	T	E	Q	V	D	T	I	M	E	K	N	V	T	V	T	H	A	Q	D	I
Avian A/Muscovy duck/Vietnam/4/2007 4	1	M	E	K	I	V	L	L	F	A	I	V	S	L	V	K	S	D	Q	I	C	I	G	Y	H	A	N	N	S	T	E	Q	V	D	T	I	M	E	K	N	V	T	V	T	H	A	Q	D	I
Avian A/Muscovy Duck/Vietnam/Ben Tre 342/2006 4	2.3	M	E	K	I	V	L	L	L	A	I	V	S	L	V	K	S	D	Q	I	C	I	G	Y	H	A	N	N	S	T	E	Q	V	D	T	I	M	E	K	N	V	T	V	T	H	A	Q	D	I
Avian A/muscovy duck/Vietnam/MdGL/2004 4	1	-	-	-	-	-	-	-	-	-	-	-	-	-	-	-	-	-	-	-	-	-	-	-	-	-	-	-	-	-	-	-	-	-	-	-	-	-	-	-	-	-	-	-	-	-	-	-	-
Avian A/muscovy duck/Vietnam/NCVD02/2005 4	1	M	E	K	I	V	L	L	F	A	I	V	S	L	V	K	S	D	Q	I	C	I	G	Y	H	A	N	N	S	T	E	Q	V	D	T	I	M	E	K	N	V	T	V	T	H	A	Q	D	I
Avian A/Muscovy duck/Vietnam/NCVD-11/2007 4	1	-	-	-	-	-	-	-	-	-	-	-	-	-	-	-	-	D	Q	I	C	I	G	Y	H	A	N	N	S	T	E	Q	V	D	T	I	M	E	K	N	V	T	V	T	H	A	Q	D	I
Avian A/Muscovy duck/Vietnam/NCVD-23/2007 4	1	-	-	-	-	-	-	-	-	-	-	-	-	-	-	-	-	D	Q	I	C	I	G	Y	H	A	N	N	S	T	E	Q	V	D	T	I	M	E	K	N	V	T	V	T	H	A	Q	D	I
Avian A/Muscovy duck/Vietnam/NCVD-29/2007 4	1	-	-	-	-	-	-	-	-	-	-	-	-	-	-	-	-	D	Q	I	C	I	G	Y	H	A	N	N	S	T	E	Q	V	D	T	I	M	E	K	N	V	T	V	T	H	A	Q	D	I
Avian A/Muscovy duck/Vietnam/NCVD-4/2007 4	1	-	-	-	-	-	-	-	-	-	-	-	-	-	-	-	-	D	Q	I	C	I	G	Y	H	A	N	N	S	T	E	Q	V	D	T	I	M	E	K	N	V	T	V	T	H	A	Q	D	I
Avian A/Muscovy duck/Vietnam/NCVD-5/2007 4	1	-	-	-	-	-	-	-	-	-	-	-	-	-	-	-	-	D	Q	I	C	I	G	Y	H	A	N	N	S	T	E	Q	V	D	T	I	M	E	K	N	V	T	V	T	H	A	Q	D	I
Avian A/muscovy duck/Vietnam/OIE-3312/2011 HA	1	M	E	K	I	V	L	L	F	A	I	V	C	L	V	K	S	D	Q	I	C	I	G	Y	H	A	N	N	S	T	K	Q	V	D	T	I	M	E	K	N	V	T	V	T	H	A	Q	D	I
Avian A/muscovy duck/Vietnam/OIE-3314/2011 HA	1	M	E	K	I	V	L	L	F	A	I	V	S	L	V	K	S	D	Q	I	C	I	G	Y	H	A	N	N	S	T	K	Q	V	D	T	I	M	E	K	N	V	T	V	T	H	A	Q	D	I
Avian A/mute swan/Aktau/1460/2006 4	2.2	M	E	K	I	V	L	L	F	A	I	V	S	L	V	K	S	D	Q	I	C	I	G	Y	H	A	N	N	S	T	E	Q	V	D	T	I	M	E	K	N	V	T	V	T	H	A	Q	D	I
Avian A/mute swan/Bavaria/12/2006 4	2.2	M	E	K	I	V	L	L	F	A	I	V	S	L	V	K	S	D	Q	I	C	I	G	Y	H	A	N	N	S	T	E	Q	V	D	T	I	M	E	K	N	V	T	V	T	H	A	Q	D	I
Avian A/mute swan/France/06299/2006 4	2.2	M	E	K	I	V	L	L	F	A	I	V	S	L	V	K	S	D	Q	I	C	I	G	Y	H	A	N	N	S	T	E	Q	V	D	T	I	M	E	K	N	V	T	V	T	H	A	Q	D	I
Avian A/mute swan/France/06303/2006 4	2.2	M	E	K	I	V	L	L	F	V	I	V	S	L	V	K	S	D	Q	I	C	I	G	Y	H	A	N	N	S	T	E	Q	V	D	T	I	M	E	K	N	V	T	V	T	H	A	Q	D	I
Avian A/mute swan/France/06631a/2006 4	2.2	-	-	K	I	V	L	L	F	A	I	V	S	L	V	K	S	D	Q	I	C	I	G	Y	H	A	N	N	S	T	E	Q	V	D	T	I	M	E	K	N	V	T	V	T	H	A	Q	D	I
Avian A/mute swan/Germany/R65/06 4	2.2	M	E	K	I	V	L	L	F	V	I	V	S	L	V	K	S	D	Q	I	C	I	G	Y	H	A	N	N	S	T	E	Q	V	D	T	I	M	E	K	N	V	T	V	T	H	A	Q	D	I
Avian A/mute swan/Germany/R797/06 4	2.2	M	E	K	I	V	L	L	F	A	I	V	S	L	V	K	S	D	Q	I	C	I	G	Y	H	A	N	N	S	T	E	Q	V	D	T	I	M	E	K	N	V	T	V	T	H	A	Q	D	I
Avian A/mute swan/Germany/R854/06 4	2.2	M	E	K	I	V	L	L	F	V	I	V	S	L	V	K	S	D	Q	I	C	I	G	Y	H	A	N	N	S	T	E	Q	V	D	T	I	M	E	K	N	V	T	V	T	H	A	Q	D	I
Avian A/mute swan/Hungary/3472/2006 4	2.2	M	E	K	I	V	L	L	F	A	I	V	S	L	V	K	S	D	Q	I	C	I	G	Y	H	A	N	N	S	T	E	Q	V	D	T	I	M	E	K	N	V	T	V	T	H	A	Q	D	I
Avian A/mute swan/Hungary/4571/2006 4	2.2	M	E	K	I	V	L	L	F	V	I	V	S	L	V	K	S	D	Q	I	C	I	G	Y	H	A	N	N	S	T	E	Q	V	D	T	I	M	E	K	N	V	T	V	T	H	A	Q	D	I
Avian A/mute swan/MI/451072-2/2006 4	2.2	-	E	K	I	V	L	L	F	A	I	V	S	L	V	K	S	D	Q	I	C	I	G	Y	H	A	N	N	S	T	E	Q	V	D	T	I	M	E	K	N	V	T	V	T	H	A	Q	D	I
Avian A/mute swan/Michigan/451072/2006 4	2.2	M	E	K	I	V	L	L	F	A	I	V	S	L	V	K	S	D	Q	I	C	I	G	Y	H	A	N	N	S	T	E	Q	V	D	T	I	M	E	K	N	V	T	V	T	H	A	Q	D	I
Avian A/mute swan/Sweden/V827/2006 4	2.2	M	E	K	I	V	L	L	F	A	I	V	S	L	V	K	S	D	Q	I	C	I	G	Y	H	A	N	N	S	T	E	Q	V	D	T	I	M	E	K	N	V	T	V	T	H	A	Q	D	I
Avian A/mute swan/Switzerland/V68/2006 4	2.2	M	E	K	I	V	L	L	F	A	I	V	S	L	V	K	S	D	Q	I	C	I	G	Y	H	A	N	N	S	T	E	Q	V	D	T	I	M	E	R	N	V	T	V	T	H	A	Q	D	I
Avian A/Mynas/Ranong/Thailand/CU-209/04 4	1	M	E	K	I	V	L	L	F	A	I	A	S	L	V	K	S	D	Q	I	C	I	G	Y	H	A	N	N	S	T	E	Q	V	D	T	I	M	E	K	N	V	T	V	T	H	A	Q	D	I
Avian A/openbill stork/Thailand/VSMU-12-BKK/2003 4	1	M	E	K	I	V	L	L	F	A	I	V	S	L	V	K	S	D	Q	I	C	I	G	Y	H	A	N	N	S	T	E	Q	V	D	T	I	M	E	K	N	V	T	V	T	H	A	Q	D	I
Avian A/open-bill stork/Thailand/VSMU-15-ATG/2005 4	1	M	E	K	I	V	L	L	F	A	I	V	S	L	V	K	S	D	Q	I	C	I	G	Y	H	A	N	N	S	T	E	Q	V	D	T	I	M	E	K	N	V	T	V	T	H	A	Q	D	I
Avian A/open-bill stork/Thailand/VSMU-20-AYA/2004 4	1	M	E	K	I	V	L	L	F	A	I	V	S	L	V	K	S	D	Q	I	C	I	G	Y	H	A	N	N	S	T	E	Q	V	D	T	I	M	E	K	N	V	T	V	T	H	A	Q	D	I
Avian A/open-bill stork/Thailand/VSMU-29-NSN/2005 4	1	M	E	K	I	V	L	L	F	A	I	V	S	L	V	K	S	D	Q	I	C	I	G	Y	H	A	N	N	S	T	E	Q	V	D	T	I	M	E	K	N	V	T	V	T	H	A	Q	D	I
Avian A/open-bill stork/Thailand/VSMU-2-NSN/2004 4	1	M	E	K	I	V	L	L	F	A	I	V	S	L	V	K	S	D	Q	I	C	I	G	Y	H	A	N	N	S	T	E	Q	V	D	T	I	M	E	K	N	V	T	V	T	H	A	Q	D	I
Avian A/openbill stork/Thailand/VSMU-4-NSN/2004 4	1	M	E	K	I	V	L	L	F	A	I	V	S	L	V	K	S	D	Q	I	C	I	G	Y	H	A	N	N	S	T	E	Q	V	D	T	I	M	E	K	N	V	T	V	T	H	A	Q	D	I
Avian A/openbill stork/Thailand/VSMU-5-NSN/2004 4	1	M	E	K	I	V	L	L	F	A	I	V	S	L	V	K	S	D	Q	I	C	I	G	Y	H	A	N	N	S	T	E	Q	V	D	T	I	M	E	K	N	V	T	V	T	H	A	Q	D	I
Avian A/openbill stork/Thailand/VSMU-6-BKK/2004 4	1	M	E	K	I	V	L	L	F	A	I	V	S	L	V	K	S	D	Q	I	C	I	G	Y	H	A	N	N	S	T	E	Q	V	D	T	I	M	E	K	N	V	T	V	T	H	A	Q	D	I
Avian A/openbill stork/Thailand/VSMU-8-BKK/2004 4	1	M	E	K	I	V	L	L	F	A	I	V	S	L	V	K	S	D	Q	I	C	I	G	Y	H	A	N	N	S	T	E	Q	V	D	T	I	M	E	K	N	V	T	V	T	H	A	Q	D	I
Avian A/open-bill stork/Thailand/VSMU-9-BKK/2004 4	1	M	E	K	I	V	L	L	F	A	I	V	S	L	V	K	S	D	Q	I	C	I	G	Y	H	A	N	N	S	T	E	Q	V	D	T	I	M	E	K	N	V	T	V	T	H	A	Q	D	I
Avian A/open-billed stork/Bangkok/LBD0111F/04 4	1	M	E	K	I	V	L	L	F	A	I	V	S	L	V	K	S	D	Q	I	C	I	G	Y	H	A	N	N	S	T	E	Q	V	D	T	I	M	E	K	N	V	T	V	T	H	A	Q	D	I
Avian A/open-billed stork/Bangkok/LBD0511F/04 4	1	M	E	K	I	V	L	L	F	A	I	V	S	L	V	K	S	D	Q	I	C	I	G	Y	H	A	N	N	S	T	E	Q	V	D	T	I	M	E	K	N	V	T	V	T	H	A	Q	D	I
Avian A/open-billed stork/Nakhonsawan/BBA0627May/05 4	1	M	E	K	I	V	L	L	F	A	I	V	S	L	V	K	S	D	Q	I	C	I	G	Y	H	A	N	N	S	T	E	Q	V	D	T	I	M	E	K	N	V	T	V	T	H	A	Q	D	I
Avian A/open-billed stork/Nakhonsawan/BBA2611M/05 4	1	M	E	K	I	V	L	L	F	A	I	V	S	L	V	K	S	D	Q	I	C	I	G	Y	H	A	N	N	S	T	E	Q	V	D	T	I	M	E	K	N	V	T	V	T	H	A	Q	D	I
Avian A/open-billed stork/Nakhonsawan/BBA2811M/05 4	1	M	E	K	I	V	L	L	F	A	I	V	S	L	V	K	S	D	Q	I	C	I	G	Y	H	A	N	N	S	T	E	Q	V	D	T	I	M	E	K	N	V	T	V	T	H	A	Q	D	I
Avian A/open-billed stork/Nakhonsawan/BBA2911M/05 4	1	M	E	K	I	V	L	L	F	A	I	V	S	L	V	K	S	D	Q	I	C	I	G	Y	H	A	N	N	S	T	E	Q	V	D	T	I	M	E	K	N	V	T	V	T	H	A	Q	D	I
Avian A/open-billed stork/Nakhonsawan/BBA3011M/2005 4	1	M	E	K	I	V	L	L	F	A	I	V	S	L	V	K	S	D	H	I	C	I	G	Y	H	A	N	N	S	T	E	Q	V	D	T	I	M	E	K	N	V	T	V	T	H	A	Q	D	I
Avian A/open-billed stork/Nakhonsawan/BBD0104F/2004 4	1	M	E	K	I	V	L	L	F	A	I	V	S	L	V	K	S	D	Q	I	C	I	G	Y	H	A	N	N	S	T	E	Q	V	D	T	I	M	E	K	N	V	T	V	T	H	A	Q	D	I
Avian A/open-billed stork/Nakhonsawan/BBD0404F/2004 4	1	M	E	K	I	V	L	L	F	A	I	V	S	L	V	K	S	D	Q	I	C	I	G	Y	H	A	N	N	S	T	E	Q	V	D	T	I	M	E	K	N	V	T	V	T	H	A	Q	D	I
Avian A/open-billed stork/Nakhonsawan/BBD1221J/05 4	1	M	E	K	I	V	L	L	F	A	I	V	S	L	V	K	S	D	Q	I	C	I	G	Y	H	A	N	N	S	T	E	Q	V	D	T	I	M	E	K	N	V	T	V	T	H	A	Q	D	I
Avian A/open-billed stork/Nakhonsawan/BBD1421J/05 4	1	M	E	K	I	V	L	L	F	A	I	V	S	L	V	K	S	D	Q	I	C	I	G	Y	H	A	N	N	S	T	E	Q	V	D	T	I	M	E	K	N	V	T	V	T	H	A	Q	D	I
Avian A/open-billed stork/Nakhonsawan/BBD1521J/2005 4	1	M	E	K	I	V	L	L	F	A	I	V	S	L	V	K	S	D	Q	I	C	I	G	Y	H	A	N	N	S	T	E	Q	V	D	T	I	M	E	K	N	V	T	V	T	H	A	Q	D	I
Avian A/open-billed stork/Nakhonsawan/BBD1621J/05 4	1	M	E	K	I	V	L	L	F	A	I	V	S	L	V	K	S	D	Q	I	C	I	G	Y	H	A	N	N	S	T	E	Q	V	D	T	I	M	E	K	N	V	T	V	T	H	A	Q	D	I
Avian A/open-billed stork/Nakhonsawan/BBD1721J/05 4	1	M	E	K	I	V	L	L	F	A	I	V	S	L	V	K	S	D	Q	I	C	I	G	Y	H	A	N	N	S	T	E	Q	V	D	T	I	M	E	K	N	V	T	V	T	H	A	Q	D	I
Avian A/open-billed stork/Nakhonsawan/BBD1821J/05 4	1	M	E	K	I	V	L	L	F	A	I	V	S	L	V	K	S	D	Q	I	C	I	G	Y	H	A	N	N	S	T	E	Q	V	D	T	I	M	E	K	N	V	T	V	T	H	A	Q	D	I
Avian A/open-billed stork/Nakhonsawan/BBD2316F/05 4	1	M	E	K	I	V	L	L	F	A	I	V	S	L	V	K	S	D	Q	I	C	I	G	Y	H	A	N	N	S	T	E	Q	V	D	T	I	M	E	K	N	V	T	V	T	H	A	Q	D	I
Avian A/open-billed stork/Nakhonsawan/BBD2416F/05 4	1	M	E	K	I	M	L	L	F	A	I	V	S	L	V	K	S	D	Q	I	C	I	G	Y	H	A	N	N	S	T	E	Q	V	D	T	I	M	E	K	N	V	T	V	T	H	A	Q	D	I
Avian A/open-billed stork/Nakhonsawan/BBD2616F/2005 4	1	M	E	K	I	V	L	L	F	A	I	V	S	L	V	K	S	D	Q	I	C	I	G	Y	H	A	N	N	S	T	E	Q	V	D	T	I	M	E	K	N	V	T	V	T	H	A	Q	D	I
Avian A/open-billed stork/Nakhonsawan/BBD3009M/05 4	1	M	E	K	I	V	L	L	F	A	I	V	S	L	V	K	S	D	Q	I	C	I	G	Y	H	A	N	N	S	T	E	Q	V	D	T	I	M	E	K	N	V	T	V	T	H	A	Q	D	I
Avian A/open-billed stork/Nakhonsawan/BBD3209M/05 4	1	M	E	K	I	V	L	L	F	A	I	V	S	L	V	K	S	D	Q	I	C	I	G	Y	H	A	N	N	S	T	E	Q	V	D	T	I	M	E	K	N	V	T	V	T	H	A	Q	D	I
Avian A/open-billed stork/Nakhonsawan/BBD3509M/05 4	1	M	E	K	I	V	L	L	F	A	I	V	S	L	V	K	S	D	Q	I	C	I	G	Y	H	A	N	N	S	T	E	Q	V	D	T	I	M	E	K	N	V	T	V	T	H	A	Q	D	I
Avian A/open-billed stork/Nakhonsawan/BBD3516M/05 4	1	M	E	K	I	V	L	L	F	A	I	V	S	L	V	K	S	D	Q	I	C	I	G	Y	H	A	N	N	S	T	E	Q	V	D	T	I	M	E	K	N	V	T	V	T	H	A	Q	D	I
Avian A/open-billed stork/Nakhonsawan/BBD3616M/05 4	1	M	E	K	I	V	L	L	F	A	I	V	S	L	V	K	S	D	Q	I	C	I	G	Y	H	A	N	N	S	T	E	Q	V	D	T	I	M	E	K	N	V	T	V	T	H	A	Q	D	I
Avian A/open-billed stork/Nakhonsawan/BBD4011M/05 4	1	M	E	K	I	V	L	L	F	A	I	V	S	L	V	K	S	D	Q	I	C	I	G	Y	H	A	N	N	S	T	E	Q	V	D	T	I	M	E	K	N	V	T	V	T	H	A	Q	D	I
Avian A/open-billed stork/Nakhonsawan/BBD4211M/05 4	1	M	E	K	I	V	L	L	F	A	I	V	S	L	V	K	S	D	Q	I	C	I	G	Y	H	A	N	N	S	T	E	Q	V	D	T	I	M	E	K	N	V	T	V	T	H	A	Q	D	I
Avian A/open-billed stork/Nakhonsawan/BBD4411M/05 4	1	M	E	K	I	V	L	L	F	A	I	V	S	L	V	K	S	D	Q	I	C	I	G	Y	H	A	N	N	S	T	E	Q	V	D	T	I	M	E	K	N	V	T	V	T	H	A	Q	D	I
Avian A/open-billed stork/Suphanburi/TSD0912F/2004 4	1	M	E	K	I	V	L	L	F	A	I	V	S	L	V	K	S	D	Q	I	C	I	G	Y	H	A	N	N	S	T	E	Q	V	D	T	I	M	E	K	N	V	T	V	T	H	A	Q	D	I
Avian A/open-billed stork/Thailand/CU-2/2004 4	1	-	-	-	-	-	-	-	-	-	-	V	S	L	V	K	S	D	Q	I	C	I	G	Y	H	A	N	N	S	T	E	Q	V	D	T	I	M	E	K	N	V	T	V	T	H	A	Q	D	I
Avian A/open-billed Stork/Thailand/VSMU-15-ATG/2005 4	1	M	E	K	I	V	L	L	F	A	I	V	S	L	V	K	S	D	Q	I	C	I	G	Y	H	A	N	N	S	T	E	Q	V	D	T	I	M	E	K	N	V	T	V	T	H	A	Q	D	I
Avian A/ostrich/Nigeria/1047-25/2006 4	2.2	M	E	K	I	V	L	L	F	A	I	V	S	L	V	K	S	D	Q	I	C	I	G	Y	H	A	N	N	S	T	E	Q	V	D	T	I	M	E	K	N	V	T	V	T	H	A	Q	D	I
Avian A/Ostrich/Samut Prakan/Thailand/CU-19/04 4	1	M	E	K	I	V	L	L	F	A	I	V	S	L	V	K	S	D	Q	I	C	I	G	Y	H	A	N	N	S	T	E	Q	V	D	T	I	M	E	K	N	V	T	V	T	H	A	Q	D	I
Avian A/ostrich/Samut Prakan/Thailand/CU-31/04 4	1	M	E	K	I	V	L	L	F	A	I	V	S	L	V	K	S	D	Q	I	C	I	G	Y	H	A	N	N	S	T	E	Q	V	D	T	I	M	E	K	N	V	T	V	T	H	A	Q	D	I
Avian A/ostrich/Suzhou/097/2003 4	1	M	E	K	I	V	L	L	L	A	I	V	S	L	V	K	S	D	Q	I	C	I	G	Y	H	A	N	N	S	T	E	Q	V	D	T	I	M	E	K	N	V	T	V	T	H	A	Q	D	I
Avian A/owl/Constanta/RO-AI-351/2006 4	2.2	M	E	K	I	V	L	L	F	A	I	V	S	L	V	K	S	D	Q	I	C	I	G	Y	H	A	N	N	S	T	E	Q	V	D	T	I	M	E	K	N	V	T	V	T	H	A	Q	D	I
Avian A/parrot/Guangdong/C99/2005 4	2.3	M	E	K	I	V	L	L	L	A	I	V	S	L	V	K	S	D	Q	I	C	I	G	Y	H	A	N	N	S	T	E	Q	V	D	T	I	M	E	K	N	V	T	V	T	H	A	Q	D	I
Avian A/partridge/Shantou/1075/2002 HA	9	-	-	-	-	-	-	-	-	-	-	-	S	L	V	K	S	D	Q	I	C	I	G	Y	H	A	N	N	S	T	E	Q	V	D	T	I	M	E	K	N	V	T	V	T	H	A	Q	D	I
Avian A/partridge/Shantou/2886/2003 4	3	M	E	K	I	M	L	L	L	A	I	V	S	L	V	K	S	D	Q	I	C	I	G	Y	H	A	N	N	S	T	V	Q	V	D	T	I	M	E	K	N	V	T	V	T	H	A	Q	D	I
Avian A/partridge/Shantou/478/2002 HA	4	-	-	-	-	-	L	L	L	A	I	L	S	L	V	K	S	D	Q	I	C	I	G	Y	H	A	N	N	S	T	V	Q	V	D	T	I	M	E	K	N	V	T	V	T	H	A	Q	D	I
Avian A/partridge/Thailand/Sukhothai-01/2004 4	1	-	-	-	-	-	-	-	-	-	-	-	-	-	-	-	-	-	-	-	-	-	-	-	-	-	-	-	-	-	-	-	-	-	-	-	-	-	-	-	-	-	-	-	-	-	-	-	-
Avian A/partridge/Thailand/Uttaradit-01/2004 4	1	-	-	-	-	-	-	-	-	-	-	-	-	-	-	-	-	-	-	-	-	-	-	-	-	-	-	-	-	-	-	-	-	-	-	-	-	-	-	-	-	-	-	-	-	-	-	-	-
Avian A/peacock/Denmark/60295/06 4	2.2	M	E	K	I	V	L	L	F	A	I	V	S	L	V	K	S	D	Q	I	C	I	G	Y	H	A	N	N	S	T	E	Q	V	D	T	I	M	E	K	N	V	T	V	T	H	A	Q	D	I
Avian A/peregrine falcon/HK/D0028/2004 4	9	M	E	K	I	V	L	L	L	A	I	V	S	L	V	K	S	D	Q	I	C	I	G	Y	H	A	N	N	S	T	E	Q	V	D	T	I	M	E	K	N	V	T	V	T	H	A	Q	D	I
Avian A/peregrine falcon/Hong Kong/5211/2006 4	2.2	M	E	K	I	V	L	L	F	A	I	V	S	L	V	K	S	D	Q	I	C	I	G	Y	H	A	N	N	S	T	E	Q	V	D	T	I	M	E	K	N	V	T	V	T	H	A	Q	D	I
Avian A/Peregrine falcon/Slovakia/Vh242/2006 4	2.2	M	E	K	I	V	L	L	F	A	I	V	S	L	V	K	S	D	Q	I	C	I	G	Y	H	A	N	N	S	T	E	Q	V	D	T	I	M	E	K	N	V	T	V	T	H	A	Q	D	I
Avian A/Peregrine falcon/Slovakia/Vh246/06 4	2.2	-	-	-	-	-	L	L	F	A	I	V	S	L	V	K	S	D	Q	I	C	I	G	Y	H	A	N	N	S	T	E	Q	V	D	T	I	M	E	K	N	V	T	V	T	H	A	Q	D	I
Avian A/peregrine/Denmark/6632/06 4	2.2	M	E	K	I	V	L	L	F	A	I	V	S	L	V	K	S	D	Q	I	C	I	G	Y	H	A	N	N	S	T	E	Q	V	D	T	I	M	E	K	N	V	T	V	T	H	A	Q	D	I
Avian A/Ph/HK/675.14/02 HA	0	M	E	K	I	V	L	L	L	A	I	V	S	L	V	K	S	D	Q	I	C	I	G	Y	H	A	N	N	S	T	E	Q	V	D	T	I	M	E	K	N	V	T	V	T	H	A	Q	D	I
Avian A/Pheasant/HongKong/FY155/01 HA	3	M	E	K	I	V	L	L	L	A	I	V	S	L	V	K	S	D	Q	I	C	I	G	Y	H	A	N	N	S	T	E	Q	V	D	T	I	M	E	K	N	V	T	V	T	H	A	Q	D	I
Avian A/Pheasant/HongKong/FY155/01-MB HA	3	M	E	K	I	V	L	L	L	A	I	V	S	L	V	K	S	D	Q	I	C	I	G	Y	H	A	N	N	S	T	E	Q	V	D	T	I	M	E	K	N	V	T	V	T	H	A	Q	D	I
Avian A/pheasant/Shantou/2239/2006 4	2.3	M	E	K	I	V	L	L	F	A	I	V	S	L	V	K	S	D	Q	I	C	I	G	Y	H	A	N	N	S	T	E	Q	V	D	T	I	M	E	R	N	V	T	V	T	H	A	Q	D	I
Avian A/pheasant/Shantou/3535/2003 4	3	M	E	K	I	M	L	L	L	A	I	V	S	L	V	K	S	D	Q	I	C	I	G	Y	H	A	N	N	S	T	V	Q	V	D	T	I	M	E	K	N	V	T	V	T	H	A	Q	D	I
Avian A/pheasant/Shantou/40/2003 4	1	M	E	K	I	V	L	L	F	A	I	V	S	L	V	K	S	D	Q	I	C	I	G	Y	H	A	N	N	S	T	E	Q	V	D	T	I	M	E	K	N	V	T	V	T	H	A	Q	D	I
Avian A/pheasant/Shantou/4567/2002 HA	9	M	E	K	I	V	L	L	L	A	I	V	S	L	V	K	S	D	Q	I	C	I	G	Y	H	A	N	N	S	T	E	Q	V	D	T	I	M	E	K	N	V	T	V	T	H	A	Q	D	I
Avian A/pied magpie/Liaoning/7/2006 4	2.2	M	E	K	I	V	L	L	F	A	I	V	S	L	V	K	S	D	Q	I	C	I	G	Y	H	A	N	N	S	T	E	Q	V	D	T	I	M	E	R	N	V	T	V	T	H	A	Q	D	I
Avian A/Pigeon/Hong Kong/SF215/01 HA	3	-	-	-	-	-	-	-	-	-	-	-	S	L	V	K	S	D	Q	I	C	I	G	Y	H	A	N	N	S	T	E	Q	V	D	T	I	M	E	K	N	V	T	V	T	H	A	Q	D	I
Avian A/pigeon/Nigeria/VRD370/2006 4	2.2	M	E	K	I	V	L	L	F	A	I	V	S	L	V	K	S	D	Q	I	C	I	G	Y	H	A	N	N	S	T	E	Q	V	D	T	I	M	E	R	N	V	T	V	T	H	A	Q	D	I
Avian A/pigeon/Samut Prakan/Thailand/CU-202/04 4	1	M	E	K	I	V	L	L	F	A	I	A	S	L	V	K	S	D	Q	I	C	I	G	Y	H	A	N	N	S	T	E	Q	V	D	T	I	M	E	K	N	V	T	V	T	H	A	Q	D	I
Avian A/pigeon/Thailand/1B/2004 4	1	M	E	K	I	V	L	L	F	A	I	V	S	L	V	K	S	D	Q	I	C	I	G	Y	H	A	N	N	S	T	E	Q	V	D	T	I	M	E	K	N	V	T	V	T	H	A	Q	D	I
Avian A/pigeon/Thailand/KU-03/04 4	1	M	E	K	I	V	L	L	F	A	I	V	S	L	V	K	S	D	Q	I	C	I	G	Y	H	A	N	N	S	T	E	Q	V	D	T	I	M	E	K	N	V	T	V	T	H	A	Q	D	I
Avian A/pigeon/Thailand/Uttaradit-01/2004 4	1	M	E	K	I	V	L	L	F	A	I	V	S	L	V	K	S	D	Q	I	C	I	G	Y	H	A	N	N	S	T	E	Q	V	D	T	I	M	E	K	N	V	T	V	T	H	A	Q	D	I
Avian A/pigeon/Thailand/VSMU-11-KRI/2005 4	1	M	E	K	I	V	L	L	F	A	I	V	S	L	V	K	N	D	Q	I	C	I	G	Y	H	A	N	N	S	T	E	Q	V	D	T	I	M	E	K	N	V	T	V	T	H	A	Q	D	I
Avian A/pigeon/Thailand/VSMU-13-KRI/2005 4	1	M	E	K	I	V	L	L	F	A	I	V	S	L	V	K	S	D	Q	I	C	I	G	Y	H	A	N	N	S	T	E	Q	V	D	T	I	M	E	K	N	V	T	V	T	H	A	Q	D	I
Avian A/pigeon/Thailand/VSMU-25-BKK/2005 4	1	M	E	K	I	V	L	L	F	A	I	V	S	L	V	K	S	D	Q	I	C	I	G	Y	H	A	N	N	S	T	E	Q	V	D	T	I	M	E	K	N	V	T	V	T	H	A	Q	D	I
Avian A/pigeon/Thailand/VSMU-7-NPT/2004 4	1	M	E	K	I	V	L	L	F	A	I	V	S	L	V	K	S	D	Q	I	C	I	G	Y	H	A	N	N	S	T	E	Q	V	D	T	I	M	E	K	N	V	T	V	T	H	A	Q	D	I
Avian A/pigeon/Zhejiang/17/2005 4	2.3	-	-	-	-	-	-	-	-	-	-	-	-	-	-	-	-	D	Q	I	C	I	G	Y	H	A	N	N	S	T	E	Q	V	D	T	I	M	E	K	N	V	T	V	T	H	A	Q	D	I
Avian A/pochard/Germany/R348/06 4	2.2	-	-	-	I	V	L	L	F	A	I	V	S	L	V	K	S	D	Q	I	C	I	G	Y	H	A	N	N	S	T	E	Q	V	D	T	I	M	E	R	N	V	T	V	T	H	A	Q	D	I
Avian A/Qa/Thailand/57/2004 4	1	M	E	K	I	V	L	L	F	A	I	V	S	L	V	K	S	D	Q	I	C	I	G	Y	H	A	N	N	S	T	E	Q	V	D	T	I	M	E	K	N	V	T	V	T	H	A	Q	D	I
Avian A/Quail/Central Java/SMRG/2006 4	2.1	M	E	K	I	V	L	L	F	A	I	V	S	L	V	K	S	D	Q	I	C	I	G	Y	H	A	N	N	S	T	E	Q	V	D	T	I	M	E	K	N	V	T	V	T	H	A	Q	D	I
Avian A/Quail/Hong Kong/SF203/01 HA	3	-	-	-	-	-	-	-	-	-	-	-	S	L	V	K	S	D	Q	I	C	I	G	Y	H	A	N	N	S	T	E	Q	V	D	T	I	M	E	K	N	V	T	V	T	H	A	Q	D	I
Avian A/Quail/Jakarta/JU1/2006 4	2.1	-	-	-	-	V	L	L	F	A	I	V	S	L	V	K	S	D	Q	I	C	I	G	Y	H	A	N	N	S	T	E	Q	V	D	T	I	M	E	K	N	V	T	V	T	H	A	Q	D	I
Avian A/quail/Korea/KJ4/2006 4	2.2	M	E	K	I	V	L	L	F	A	I	V	S	L	V	K	S	D	Q	I	C	I	G	Y	H	A	N	N	S	T	E	Q	V	D	T	I	M	E	K	N	V	T	V	T	H	A	Q	D	I
Avian A/quail/Malaysia/6309/2004 4	1	M	E	K	I	V	L	L	F	A	I	V	S	L	V	K	S	D	Q	I	C	I	G	Y	H	A	N	N	S	T	E	Q	V	D	T	I	M	E	K	N	V	T	V	T	H	A	Q	D	I
Avian A/quail/Nakhon Pathom/NIAH7562/2005 4	1	M	E	K	I	V	L	L	F	A	I	V	S	L	V	K	S	D	Q	I	C	I	G	Y	H	A	N	N	S	T	E	Q	V	D	T	I	M	E	K	N	V	T	V	T	H	A	Q	D	I
Avian A/quail/Phathumthani/NIAH2711/2004 4	1	M	E	K	I	V	L	L	F	A	I	V	S	L	V	K	S	D	Q	I	C	I	G	Y	H	A	N	N	S	T	E	Q	V	D	T	I	M	E	K	N	V	T	V	T	H	A	Q	D	I
Avian A/quail/Shantou/3054/2002 HA	1	M	E	K	I	V	L	L	L	A	I	V	S	L	V	K	S	D	Q	I	C	I	G	Y	H	A	N	N	S	T	E	Q	V	D	T	I	M	E	K	N	V	T	V	T	H	A	Q	D	I
Avian A/quail/Shantou/3071/2002 HA	1	-	-	-	-	-	-	-	-	-	-	V	S	L	V	K	S	D	Q	I	C	I	G	Y	H	A	N	N	S	T	E	Q	V	D	T	I	M	E	K	N	V	T	V	T	H	A	Q	D	I
Avian A/quail/Shantou/5164/2001 HA	0	-	-	-	-	-	-	-	-	-	-	V	S	L	V	K	S	D	Q	I	C	I	G	Y	H	A	N	N	S	T	E	Q	V	D	T	I	M	E	K	N	V	T	V	T	H	A	Q	D	I
Avian A/quail/Tasikmalaya/BPPV4/2004 4	2.1	M	E	K	I	V	L	L	L	A	I	V	S	L	V	K	S	D	Q	I	C	I	G	Y	H	A	N	N	S	T	E	Q	V	D	T	I	M	E	K	N	V	T	V	T	H	A	Q	D	I
Avian A/quail/Thailand/CU-320/06 4	1	M	E	K	I	V	L	L	F	A	I	V	S	L	V	K	S	D	Q	I	C	I	G	Y	H	A	N	N	S	T	E	Q	V	D	T	I	M	E	K	N	V	T	V	T	H	A	Q	D	I
Avian A/quail/Thailand/CU-330/06 4	1	M	E	K	I	V	L	L	F	A	I	V	S	L	V	K	S	D	Q	I	C	I	G	Y	H	A	N	N	S	T	E	Q	V	D	T	I	M	E	K	N	V	T	V	T	H	A	Q	D	I
Avian A/quail/Thailand/Nakhon Pathom/QA-161/2005 4	1	M	E	K	I	V	L	L	F	A	I	V	S	L	V	K	S	D	Q	I	C	I	G	Y	H	A	N	N	S	T	E	Q	V	D	T	I	M	E	K	N	V	T	V	T	H	A	Q	D	I
Avian A/quail/Thailand/Phichit-01/2004 4	1	M	E	K	I	V	L	L	F	A	I	V	S	L	V	K	S	D	Q	I	C	I	G	Y	H	A	N	N	S	T	E	Q	V	D	T	I	M	E	K	N	V	T	V	T	H	A	Q	D	I
Avian A/quail/Viet Nam/TG-007B/2004 4	1	M	E	K	I	V	L	L	F	A	I	V	S	L	V	K	S	D	Q	I	C	I	G	Y	H	A	N	N	S	T	E	Q	V	D	T	I	M	E	K	N	V	T	V	T	H	A	Q	D	I
Avian A/quail/Vietnam/1/2010 HA	2.3	-	-	-	-	-	-	-	-	-	-	-	-	-	-	-	-	-	-	-	-	-	-	-	-	-	-	-	-	-	-	-	-	-	-	-	-	-	-	-	V	T	V	T	H	A	Q	D	I
Avian A/quail/Vietnam/177/2004 4	1	M	E	K	I	V	L	F	F	A	I	V	S	L	V	K	S	D	Q	I	C	I	G	Y	H	A	N	N	S	T	E	Q	V	D	T	I	M	E	K	N	V	T	V	T	H	A	Q	D	I
Avian A/quail/Vietnam/282/2005 4	1	M	E	K	I	M	L	L	F	A	I	V	S	L	V	K	S	D	Q	I	C	I	G	Y	H	A	N	N	S	T	E	Q	V	D	T	I	M	E	K	N	V	T	V	T	H	A	Q	D	I
Avian A/quail/Vietnam/36/04 4	1	M	E	K	I	V	L	L	F	A	I	V	S	L	V	K	S	D	Q	I	C	I	G	Y	H	A	N	N	S	T	E	Q	V	D	T	I	M	E	K	N	V	T	V	T	H	A	Q	D	I
Avian A/quail/Vietnam/7B/2004 4	1	M	E	K	I	V	L	L	F	A	I	V	S	L	V	K	S	D	Q	I	C	I	G	Y	H	A	N	N	S	T	E	Q	V	D	T	I	M	E	K	N	V	T	V	T	H	A	Q	D	I
Avian A/rollers/Bangkok/Thailand/CU-26/04 4	1	-	-	-	-	-	L	L	L	A	I	V	S	L	V	K	S	D	Q	I	C	I	G	Y	H	A	N	N	S	T	E	Q	V	D	T	I	M	E	K	N	V	T	V	T	H	A	Q	D	I
Avian A/ruddy turnstone/DE/509531/2007 4	2.2	M	E	K	I	V	I	A	L	A	I	I	S	I	V	K	G	D	Q	I	C	I	G	Y	H	A	N	N	S	T	E	Q	V	D	T	I	M	E	K	N	V	T	V	T	H	A	Q	D	I
Avian A/ruddy turnstone/Delaware/103/2007 4	2.2	M	E	K	I	V	I	A	L	A	I	I	S	I	V	K	G	D	Q	I	C	I	G	Y	H	A	N	N	S	T	E	Q	V	D	T	I	M	E	K	N	V	T	V	T	H	A	Q	D	I
Avian A/SCk/HK/YU100/2002 HA	0	M	E	K	I	V	L	L	L	A	I	V	S	L	V	K	S	D	Q	I	C	I	G	Y	H	A	N	N	S	T	E	Q	V	D	T	I	M	E	K	N	V	T	V	T	H	A	Q	D	I
Avian A/Silky Chicken/Hong Kong/SF189/01 HA	3	-	-	-	-	-	-	-	-	-	-	-	S	L	V	K	S	D	Q	I	C	I	G	Y	H	A	N	N	S	T	E	Q	V	D	T	I	M	E	K	N	V	T	V	T	H	A	Q	D	I
Avian A/silky chicken/Shantou/4071/2002 HA	1	M	E	K	I	V	L	L	F	A	I	V	S	L	V	K	S	D	Q	I	C	I	G	Y	H	A	N	N	S	T	E	Q	V	D	T	I	M	E	K	N	V	T	V	T	H	A	Q	D	I
Avian A/silky chicken/Shantou/540/2003 4	9	-	-	-	I	V	L	L	L	A	I	V	S	L	V	K	S	D	Q	I	C	I	G	Y	H	A	N	N	S	T	E	Q	V	D	T	I	M	E	K	N	V	T	V	T	H	A	Q	D	I
Avian A/Silver Pheasant/Thailand/VSMU-1-CBI/2005 4	1	M	E	K	I	V	L	L	F	A	I	V	S	L	V	K	S	D	Q	I	C	I	G	Y	H	A	N	N	S	T	E	Q	V	D	T	I	M	E	K	N	V	T	V	T	H	A	Q	D	I
Avian A/sparrow/Phang-Nga/Thailand/CU-203/04 4	1	M	E	K	I	V	L	L	F	A	I	A	S	L	V	K	S	D	Q	I	C	I	G	Y	H	A	N	N	S	T	E	Q	V	D	T	I	M	E	K	N	V	T	V	T	H	A	Q	D	I
Avian A/sparrow/Thailand/Phitsanulok-01/2004 4	1	M	E	K	I	V	L	L	F	A	I	V	S	L	V	K	S	D	Q	I	C	I	G	Y	H	A	N	N	S	T	E	Q	V	D	T	I	M	E	K	N	V	T	V	T	H	A	Q	D	I
Avian A/swan/Guangxi/307/2004 4	9	M	E	K	I	V	L	L	L	A	I	V	S	L	V	K	S	D	Q	I	C	I	G	Y	H	A	N	N	S	T	E	Q	V	D	T	I	M	E	K	N	V	T	V	T	H	A	Q	D	I
Avian A/teal/Germany/WV632/2005 4	2.2	M	E	K	I	V	L	L	L	A	I	V	N	L	V	K	S	D	Q	I	C	I	G	Y	H	A	N	N	S	T	E	Q	V	D	T	I	M	E	K	N	V	T	V	T	H	A	Q	D	I
Avian A/tree sparrow/Henan/2/2004 4	7	M	E	K	I	V	L	L	L	A	I	V	S	L	V	K	S	D	Q	I	C	I	G	Y	H	A	N	N	S	T	E	Q	V	D	T	I	M	E	K	N	V	T	V	T	H	A	Q	D	I
Avian A/tree sparrow/Henan/3/2004 4	7	M	E	K	I	V	L	L	L	A	I	V	S	L	V	K	S	D	Q	I	C	I	G	Y	H	A	N	N	S	T	E	Q	V	D	T	I	M	E	K	N	V	T	V	T	H	A	Q	D	I
Avian A/tree sparrow/HK/864/2002 HA	0	-	-	-	-	-	-	-	-	-	-	-	-	-	-	-	-	-	-	-	-	-	-	-	H	A	N	N	S	T	E	Q	V	D	T	I	M	E	K	N	V	T	V	T	H	A	Q	D	I
Avian A/tree sparrow/Rachaburi/VSMU-16-RBR/2005 4	1	M	E	K	I	V	L	L	F	A	I	V	S	L	V	K	S	D	Q	I	C	I	G	Y	H	A	N	N	S	T	E	Q	V	D	T	I	M	E	K	N	V	T	V	T	H	A	Q	D	I
Avian A/tree sparrow/Thailand/VSMU-12-KRI/2005 4	1	M	E	K	I	V	L	L	F	A	I	V	S	L	V	K	S	D	Q	I	C	I	G	Y	H	A	N	N	S	T	E	Q	V	D	T	I	M	E	K	N	V	T	V	T	H	A	Q	D	I
Avian A/tree sparrow/Thailand/VSMU-14-KRI/2005 4	1	M	E	K	I	V	L	L	F	A	I	V	S	L	V	K	S	D	Q	I	C	I	G	Y	H	A	N	N	S	T	E	Q	V	D	T	I	M	E	K	N	V	T	V	T	H	A	Q	D	I
Avian A/tree sparrow/Thailand/VSMU-16-RBR/2005 4	1	M	E	K	I	V	L	L	F	A	I	V	S	L	V	K	S	D	Q	I	C	I	G	Y	H	A	N	N	S	T	E	Q	V	D	T	I	M	E	K	N	V	T	V	T	H	A	Q	D	I
Avian A/turkey/Kedaton/BPPV3/2004 4	2.1	M	E	K	I	V	L	L	L	A	I	V	S	L	V	K	S	D	Q	I	C	I	G	Y	H	A	N	N	S	T	E	Q	V	D	T	I	M	E	K	N	V	T	V	T	H	A	Q	D	I
Avian A/waterfowl/Hong Kong/378.5/2001 HA	3	M	E	K	I	V	L	L	L	A	I	I	S	L	V	K	S	D	Q	I	C	I	G	Y	H	A	N	N	S	T	E	Q	V	D	T	I	M	E	K	N	V	T	V	T	H	A	Q	D	I
Avian A/white peafowl/Bangkok/Thailand/CU-16/04 4	1	M	E	K	I	V	L	L	F	A	I	V	S	L	V	K	S	D	Q	I	C	I	G	Y	H	A	N	N	S	T	E	Q	V	D	T	I	M	E	K	N	V	T	V	T	H	A	Q	D	I
Avian A/white peafowl/Bangkok/Thailand/CU-29/04 4	1	M	E	K	I	V	L	L	F	A	I	V	S	L	V	K	S	D	Q	I	C	I	G	Y	H	A	N	N	S	T	E	Q	V	D	T	I	M	E	K	N	V	T	V	T	H	A	Q	D	I
Avian A/white peafowl/Thailand/CU-11/2004 4	1	-	-	-	-	-	-	-	-	-	-	-	-	L	V	K	C	H	Q	I	C	I	G	Y	H	A	N	N	S	T	E	Q	V	D	T	I	M	E	K	N	V	T	V	T	H	A	Q	D	I
Avian A/wild bird/Vietnam/434/2005 4	1	M	E	K	I	V	L	L	F	A	I	V	S	L	V	K	S	D	Q	I	C	I	G	Y	H	A	N	N	S	T	E	Q	V	D	T	I	M	E	K	N	V	T	V	T	H	A	Q	D	I
Avian A/wild duck/Guangdong/314/2004 4	9	M	E	K	I	V	L	L	L	A	I	V	S	L	V	K	S	D	Q	I	C	I	G	Y	H	A	N	N	S	T	E	Q	V	D	T	I	M	E	K	N	V	T	V	T	H	A	Q	D	I
Canine A/dog/Thailand-Suphanburi/KU-08/04 4	1	M	E	K	I	V	L	L	F	A	I	V	S	L	V	K	S	D	Q	I	C	I	G	Y	H	A	N	N	S	T	E	Q	V	D	T	I	M	E	K	N	V	T	V	T	H	A	Q	D	I
Cat A/cat/Thailand/KU-02/04 4	1	M	E	K	I	V	L	L	F	A	I	V	S	L	V	K	S	D	Q	I	C	I	G	Y	H	A	N	N	S	T	E	Q	V	D	T	I	M	E	K	N	V	T	V	T	H	A	Q	D	I
Environment A/environment/Cambodia/C425D/2011 HA	1	M	E	K	I	V	L	L	F	A	I	V	S	L	V	K	S	D	Q	I	C	I	G	Y	H	A	N	N	S	T	K	Q	V	D	T	I	M	E	K	N	V	T	V	T	H	A	Q	D	I
Environment A/environment/Cambodia/C429D/2011 HA	1	M	E	K	I	V	L	L	F	A	I	V	S	L	V	K	S	D	Q	I	C	I	G	Y	H	A	N	N	S	T	K	Q	V	D	T	I	M	E	K	N	V	T	V	T	H	A	Q	D	I
Environment A/environment/Cambodia/C433W/2011 HA	1	M	E	K	I	V	L	L	F	A	I	V	S	L	V	K	S	D	Q	I	C	I	G	Y	H	A	N	N	S	T	K	Q	V	D	T	I	M	E	K	N	V	T	V	T	H	A	Q	D	I
Environment A/environment/Cambodia/C453W/2011 HA	1	M	E	K	I	V	L	L	F	A	I	V	S	L	V	K	S	D	Q	I	C	I	G	Y	H	A	N	N	S	T	K	Q	V	D	T	I	M	E	K	N	V	T	V	T	H	A	Q	D	I
Environment A/environment/Cambodia/C53W/2011 HA	1	M	E	K	I	V	L	L	F	A	I	V	S	L	V	K	S	D	H	I	C	I	G	Y	H	A	N	N	S	T	K	Q	V	D	T	I	M	E	K	N	V	T	V	T	H	A	Q	D	I
Environment A/environment/Cambodia/C57W/2011 HA	1	M	E	K	I	V	L	L	F	A	I	V	S	L	V	K	S	D	Q	I	C	I	G	Y	H	A	N	N	S	T	K	Q	V	D	T	I	M	E	K	N	V	T	V	T	H	A	Q	D	I
Environment A/environment/Cambodia/C85W/2011 HA	1	M	E	K	I	V	L	L	F	A	I	V	S	L	V	K	S	D	Q	I	C	I	G	Y	H	A	N	N	S	T	K	Q	V	D	T	I	M	E	K	N	V	T	V	T	H	A	Q	D	I
Environment A/environment/Chang Sha/25/2009 HA	2.3	M	E	K	I	V	L	L	F	A	T	I	S	L	V	K	S	D	H	I	C	I	G	Y	H	A	N	N	S	T	E	Q	V	D	T	I	M	E	K	N	V	T	V	T	H	A	Q	D	I
Environment A/environment/Hong Kong/437-10/99 HA	0	M	E	K	I	V	L	L	L	A	I	V	S	L	V	K	S	D	Q	I	C	I	G	Y	H	A	N	N	S	T	E	Q	V	D	T	I	M	E	K	N	V	T	V	T	H	A	Q	D	I
Environment A/environment/Hong Kong/437-4/99 HA	0	M	E	K	I	V	L	L	L	A	I	V	S	L	V	K	S	D	Q	I	C	I	G	Y	H	A	N	N	S	T	E	Q	V	D	T	I	M	E	K	N	V	T	V	T	H	A	Q	D	I
Environment A/environment/Hong Kong/437-6/99 HA	0	M	E	K	I	V	L	L	L	A	I	V	S	L	V	K	S	D	Q	I	C	I	G	Y	H	A	N	N	S	T	E	Q	V	D	T	I	M	E	K	N	V	T	V	T	H	A	Q	D	I
Environment A/environment/Hong Kong/437-8/99 HA	0	M	E	K	I	V	L	L	L	A	I	V	S	L	V	K	S	D	Q	I	C	I	G	Y	H	A	N	N	S	T	E	Q	V	D	T	I	M	E	K	N	V	T	V	T	H	A	Q	D	I
Environment A/environment/Hong Kong/674.15/2002 HA	0	M	E	K	I	V	L	L	L	A	I	V	S	L	V	K	S	D	Q	I	C	I	G	Y	H	A	N	N	S	T	E	Q	V	D	T	I	M	E	K	N	V	T	V	T	H	A	Q	D	I
Environment A/environment/Hunan/1-12/2007 4	7	M	E	K	I	V	L	L	L	A	I	I	G	L	V	K	S	D	Q	I	C	V	G	Y	H	A	N	N	S	T	E	Q	V	D	T	I	M	E	K	N	V	A	V	T	H	A	Q	D	L
Environment A/environment/Hunan/1-35/2007 4	7	M	E	K	I	V	L	L	L	A	I	I	G	L	V	K	S	D	Q	I	C	V	G	Y	H	A	N	N	S	T	E	Q	V	D	T	I	M	E	K	N	V	T	V	T	H	A	Q	D	I
Environment A/environment/Hunan/2-1/2007 4	7	M	E	K	I	V	L	L	L	A	I	I	G	L	V	K	S	D	Q	I	C	V	G	Y	H	A	N	N	S	T	E	Q	V	D	T	I	M	E	K	N	V	T	V	T	H	A	Q	D	I
Environment A/environment/Hunan/2-16/2007 4	7	M	E	K	I	V	L	L	L	A	I	I	G	L	V	K	S	D	Q	I	C	I	G	Y	H	A	N	N	S	T	E	Q	V	D	T	I	M	E	K	N	V	T	V	T	H	A	Q	D	I
Environment A/environment/Viet Nam/1203/2004 4	1	M	E	K	I	V	L	L	F	A	I	V	S	L	V	K	S	D	Q	I	C	I	G	Y	H	A	N	N	S	T	E	Q	V	D	T	I	M	E	K	N	V	T	V	T	H	A	Q	D	I
Environment A/environment/Viet Nam/NCVDCDC59/2005 4	1	M	E	K	I	V	L	I	F	A	I	V	S	L	V	K	S	D	Q	I	C	I	G	Y	H	A	N	N	S	T	E	Q	V	D	T	I	M	E	K	N	V	T	V	T	H	A	Q	D	I
Human A/Cambodia/408008/2005 4	1	M	E	K	I	V	L	L	F	A	I	V	S	L	V	K	S	D	Q	I	C	I	G	Y	H	A	N	N	S	T	E	Q	V	D	T	I	M	E	R	N	V	T	V	T	H	A	Q	D	I
Human A/Cambodia/P0322095/2005 4	1	M	E	K	I	V	L	L	F	A	V	V	S	L	V	K	S	D	Q	I	C	I	G	Y	H	A	N	N	S	T	E	Q	V	D	T	I	M	E	K	N	V	T	V	T	H	A	Q	D	I
Human A/Cambodia/R0405050/2007 4	1	M	E	K	I	V	L	L	F	A	I	V	S	L	V	K	S	D	Q	I	C	I	G	Y	H	A	N	N	S	T	E	Q	V	D	T	I	M	E	K	N	V	T	V	T	H	A	Q	D	I
Human A/Cambodia/S1211394/2008 HA	1	M	E	K	I	V	L	L	F	A	I	V	S	L	V	E	S	D	Q	I	C	I	G	Y	H	A	N	N	S	T	E	Q	V	D	T	I	M	E	K	N	V	T	V	T	H	A	Q	D	I
Human A/Cambodia/U0417030/2010 HA	1	M	E	K	I	V	L	L	F	A	I	V	S	L	V	K	S	D	Q	I	C	I	G	Y	H	A	N	N	S	T	K	Q	V	D	T	I	M	E	K	N	V	T	V	T	H	A	Q	D	I
Human A/Cambodia/V0203306/2011 HA	1	M	E	K	I	V	L	L	F	A	I	V	S	L	V	K	S	D	Q	I	C	I	G	Y	H	A	N	N	S	T	K	Q	V	D	T	I	M	E	K	N	V	T	V	T	H	A	Q	D	I
Human A/Cambodia/V0219301/2011 HA	1	M	E	K	I	V	L	L	F	A	I	V	S	L	V	K	S	D	Q	I	C	I	G	Y	H	A	N	N	S	T	K	Q	V	D	T	I	M	E	K	N	V	T	V	T	H	A	Q	D	I
Human A/Cambodia/V0401301/2011 HA	1	M	E	K	I	V	L	L	F	V	I	V	N	L	V	K	S	D	Q	I	C	I	G	Y	H	A	N	N	S	T	E	Q	V	D	T	I	M	E	K	N	V	T	V	T	H	A	Q	D	I
Human A/Cambodia/V0417301/2011 HA	1	M	E	K	I	V	L	L	F	A	I	V	S	L	V	K	S	D	Q	I	C	I	G	Y	H	A	N	N	S	T	K	Q	V	D	T	I	M	E	K	N	V	T	V	T	H	A	Q	D	I
Human A/Cambodia/V0606311/2011 HA	1	M	E	K	I	V	L	L	F	V	I	V	N	L	V	K	S	D	Q	I	C	I	G	Y	H	A	N	N	S	T	E	Q	V	D	T	I	M	E	K	N	V	T	V	T	H	A	Q	D	I
Human A/Cambodia/V0719348/2011 HA	1	M	E	K	I	V	L	L	F	T	I	V	S	L	V	K	S	D	Q	I	C	I	G	Y	H	A	N	N	S	T	K	Q	V	D	T	I	M	E	K	N	V	T	V	T	H	A	Q	D	I
Human A/Cambodia/V0813302/2011 HA	1	M	E	K	I	V	L	L	F	T	I	V	S	L	V	K	S	D	Q	I	C	I	G	Y	H	A	N	N	S	T	K	Q	V	D	T	I	M	E	K	N	V	T	V	T	H	A	Q	D	I
Human A/Cambodia/W0112303/2012 HA	1	M	E	K	I	V	L	L	F	A	I	V	S	L	V	K	S	D	Q	I	C	I	G	Y	H	A	N	N	S	T	K	Q	V	D	T	I	M	E	K	N	V	T	V	T	H	A	Q	D	I
Human A/Egypt/N01360/2010 HA	2.2	M	E	K	I	V	L	L	L	A	I	V	S	L	V	K	S	D	Q	I	C	I	G	Y	H	A	N	N	S	T	E	Q	V	D	T	I	M	E	K	N	V	T	V	T	H	A	Q	D	I
Human A/Hanoi/03/2004 4	1	-	-	-	-	-	-	-	-	-	-	-	-	-	-	-	-	-	-	-	-	-	-	-	-	-	-	-	-	-	-	-	-	-	-	-	-	-	-	-	-	-	-	-	-	-	-	-	-
Human A/HK/212/03 4	1	M	E	K	I	V	L	L	F	A	I	V	S	L	V	K	S	D	Q	I	C	I	G	Y	H	A	N	N	S	T	E	Q	V	D	T	I	M	E	K	N	V	T	V	T	H	A	Q	D	I
Human A/Hong Kong/213/2003 4	1	-	-	-	-	-	-	-	-	-	-	-	-	-	-	-	-	-	-	-	-	-	-	-	H	A	N	N	W	T	E	Q	V	D	T	I	M	E	K	N	V	T	V	T	H	A	Q	D	I
Human A/Hong Kong/378.1/2001 HA	3	M	E	K	I	V	L	L	L	A	I	V	S	L	V	K	S	D	Q	I	C	I	G	Y	H	A	N	N	S	T	E	L	V	D	T	I	M	E	K	N	V	T	V	T	H	A	Q	D	I
Human A/Hong Kong/483/1997 HA	0	M	E	K	I	V	L	L	L	A	T	V	S	L	V	K	S	D	Q	I	C	I	G	Y	H	A	N	N	S	T	E	Q	V	D	T	I	M	E	K	N	V	T	V	T	H	A	Q	D	I
Human A/Hong Kong/514/97 HA	0	-	-	-	-	-	-	-	-	-	-	-	-	-	-	-	-	D	Q	I	C	I	G	Y	H	A	N	N	S	T	E	Q	V	D	T	I	M	E	K	N	V	T	V	T	H	A	Q	D	I
Human A/Hubei/1/2010 HA	2.3	M	E	K	I	V	L	L	F	A	T	I	S	L	V	K	S	D	H	I	C	I	G	Y	H	A	N	N	S	T	E	Q	V	D	T	I	M	E	K	N	V	T	V	T	H	A	Q	D	I
Human A/India/m777/2007 4	1	M	E	K	I	V	L	L	F	A	I	V	S	L	V	K	S	D	Q	I	C	I	G	Y	H	A	N	N	S	T	E	Q	V	D	T	I	M	E	K	N	V	T	V	T	H	A	Q	D	I
Human A/Prachinburi/6231/2004 4	1	M	E	K	I	V	L	L	F	A	I	V	S	L	V	K	S	D	Q	I	C	I	G	Y	H	A	N	N	S	T	E	Q	V	D	T	I	M	E	K	N	V	T	V	T	H	A	Q	D	I
Human A/Sichuan/2/2006 4	2.3	M	E	K	I	V	L	L	L	A	I	I	G	L	V	K	S	D	Q	I	C	I	G	Y	H	A	N	N	S	T	E	Q	V	D	T	I	M	E	K	N	I	T	V	T	H	A	Q	D	I
Human A/Sichuan/3/2006 4	2.3	M	E	K	I	V	L	L	L	A	I	I	G	L	V	K	S	D	Q	I	C	V	G	Y	H	A	N	N	S	T	E	Q	V	D	T	I	M	E	K	N	V	T	V	T	H	A	Q	D	I
Human A/Thailand/1(KAN-1)/2004 4	1	M	E	K	I	V	L	L	F	A	I	V	S	L	V	K	S	D	Q	I	C	I	G	Y	H	A	N	N	S	T	E	Q	V	D	T	I	M	E	K	N	V	T	V	T	H	A	Q	D	I
Human A/Thailand/1(KAN-1A)/2004 4	1	M	E	K	I	V	L	L	F	A	I	V	S	L	V	K	S	D	Q	I	C	I	G	Y	H	A	N	N	S	T	E	Q	V	D	T	I	M	E	K	N	V	T	V	T	H	A	Q	D	I
Human A/Thailand/16/2004 4	1	M	E	K	I	V	L	L	F	A	I	V	S	L	V	K	S	D	Q	I	C	I	G	Y	H	A	N	N	S	T	E	Q	V	D	T	I	M	E	K	N	V	T	V	T	H	A	Q	D	I
Human A/Thailand/2(SP-33)/2004 4	1	M	E	K	I	V	L	L	F	A	I	V	S	L	V	K	S	D	Q	I	C	I	G	Y	H	A	N	N	S	T	E	Q	V	D	T	I	M	E	K	N	V	T	V	T	H	A	Q	D	I
Human A/Thailand/3(SP-83)/2004 4	1	M	E	K	I	V	L	L	F	A	I	V	S	L	V	K	S	D	Q	I	C	I	G	Y	H	A	N	N	S	T	E	Q	V	D	T	I	M	E	K	N	V	T	V	T	H	A	Q	D	I
Human A/Thailand/4(SP-528)/2004 4	1	M	E	K	I	V	L	L	F	A	I	V	S	L	V	K	S	D	Q	I	C	I	G	Y	H	A	N	N	S	T	E	Q	V	D	T	I	M	E	K	N	V	T	V	T	H	A	Q	D	I
Human A/Thailand/5(KK-494)/2004 4	1	M	E	K	I	V	L	L	F	A	I	V	S	L	V	K	S	D	Q	I	C	I	G	Y	H	A	N	N	S	T	E	Q	V	D	T	I	M	E	K	N	V	T	V	T	H	A	Q	D	I
Human A/Thailand/676/2005 4	1	M	E	K	I	V	L	L	F	A	I	V	S	L	V	K	S	D	Q	I	C	I	G	Y	H	A	N	N	S	T	E	Q	V	D	T	I	M	E	K	N	V	T	V	T	H	A	Q	D	I
Human A/Thailand/HA20/2005 4	1	M	E	K	I	V	L	L	F	A	I	V	S	L	V	K	S	D	Q	I	C	I	G	Y	H	A	N	N	S	T	E	Q	V	D	T	I	M	E	K	N	V	T	V	T	H	A	Q	D	I
Human A/Thailand/Kan353/2004 4	1	M	E	K	I	V	L	L	F	A	I	V	S	L	V	K	S	D	Q	I	C	I	G	Y	H	A	N	N	S	T	E	Q	V	D	T	I	M	E	K	N	V	T	V	T	H	A	Q	D	I
Human A/Thailand/LFPN-2004/2004 4	1	M	E	K	I	V	L	L	L	A	I	V	S	L	V	K	S	D	Q	I	C	I	G	Y	H	A	N	N	S	T	E	Q	V	D	T	I	M	E	K	N	V	T	V	T	H	A	Q	D	I
Human A/Thailand/NBL1/2006 4	1	M	E	K	I	V	L	L	L	A	I	I	G	L	V	K	S	D	Q	I	C	V	G	Y	H	A	N	N	S	T	E	Q	V	D	T	I	M	E	K	N	V	T	V	T	H	A	Q	D	I
Human A/Thailand/NK165/2005 4	1	-	-	R	I	V	L	L	F	A	I	V	S	L	V	K	S	D	Q	I	C	I	G	Y	H	A	N	N	S	T	E	Q	V	D	T	I	M	E	K	N	V	T	V	T	H	A	Q	D	I
Human A/Thailand/NKNP/2005 4	1	-	-	-	-	-	-	-	F	C	I	V	S	L	V	K	V	I	R	F	A	L	V	T	M	S	F	N	S	T	E	Q	V	D	T	I	M	E	K	N	V	T	V	T	H	A	Q	D	I
Human A/Thailand/RPFE/2005 4	2.2	M	E	K	I	V	L	L	F	A	I	V	S	L	V	K	S	D	Q	I	C	I	G	Y	H	A	N	N	S	T	E	Q	V	D	T	I	M	E	K	N	V	T	V	T	H	A	Q	D	I
Human A/Thailand/RPNP/2005 4	1	-	-	-	-	-	-	-	-	-	-	-	-	L	V	K	S	D	Q	I	C	I	G	Y	H	A	N	L	S	T	E	R	V	D	T	I	R	E	K	N	V	T	V	T	H	A	Q	D	I
Human A/Thailand/SP83/2004 4	1	M	E	K	I	V	L	L	F	A	I	V	S	L	V	K	S	D	Q	I	C	I	G	Y	H	A	N	N	S	T	E	Q	V	D	T	I	M	E	K	N	V	T	V	T	H	A	Q	D	I
Human A/Thailand/WRAIR1720H/2004 4	1	M	E	K	I	V	L	L	F	A	I	V	S	L	V	K	S	D	Q	I	C	I	G	Y	H	A	N	N	S	T	E	Q	V	D	T	I	M	E	K	N	V	T	V	T	H	A	Q	D	I
Human A/Thailand/WRAIR1721H/2004 4	1	M	E	K	I	V	L	L	F	A	I	V	S	L	V	K	S	D	Q	I	C	I	G	Y	H	A	N	N	S	T	E	Q	V	D	T	I	M	E	K	N	V	T	V	T	H	A	Q	D	I
Human A/Thailand/WRAIR1722H/2004 4	1	M	E	K	I	V	L	L	F	A	I	V	S	L	V	K	S	D	Q	I	C	I	G	Y	H	A	N	N	S	T	E	Q	V	D	T	I	M	E	K	N	V	T	V	T	H	A	Q	D	I
Human A/Thailand/WRAIR1723H/2004 4	1	M	E	K	I	V	L	L	F	A	I	V	S	L	V	K	S	D	Q	I	C	I	G	Y	H	A	N	N	S	T	E	Q	V	D	T	I	M	E	K	N	V	T	V	T	H	A	Q	D	I
Human A/Thailand/WRAIR1724H/2004 4	1	M	E	K	I	V	L	L	F	A	I	V	S	L	V	K	S	D	Q	I	C	I	G	Y	H	A	N	N	S	T	E	Q	V	D	T	I	M	E	K	N	V	T	V	T	H	A	Q	D	I
Human A/Turkey/12/2006 4	2.2	M	E	K	I	V	L	L	L	A	I	I	G	L	V	K	S	D	Q	I	C	V	G	Y	H	A	N	N	S	T	E	Q	V	D	T	I	M	E	K	N	V	T	V	T	H	A	Q	D	I
Human A/Viet Nam/1194/2004 4	1	M	E	K	I	V	L	L	F	A	I	V	S	L	V	K	S	D	Q	I	C	I	G	Y	H	A	N	N	S	T	E	Q	V	D	T	I	M	E	K	N	V	T	V	T	H	A	Q	D	I
Human A/Viet Nam/1203/2004 4	1	M	E	K	I	V	L	L	F	A	I	V	S	L	V	K	S	D	Q	I	C	I	G	Y	H	A	N	N	S	T	E	Q	V	D	T	I	M	E	K	N	V	T	V	T	H	A	Q	D	I
Human A/Viet Nam/1204/2004 4	1	M	E	K	I	V	L	L	F	A	I	V	S	L	V	K	S	D	Q	I	C	I	G	Y	H	A	N	N	S	T	E	Q	V	D	T	I	M	E	K	N	V	T	V	T	H	A	Q	D	I
Human A/Viet Nam/3046/2004 4	1	M	E	K	I	V	L	L	F	A	I	V	S	L	V	K	S	D	Q	I	C	I	G	Y	H	A	N	N	S	T	E	Q	V	D	T	I	M	E	K	N	V	T	V	T	H	A	Q	D	I
Human A/Viet Nam/3062/2004 4	1	M	E	K	I	V	L	L	F	A	I	V	S	L	V	K	S	D	Q	I	C	I	G	Y	H	A	N	N	S	T	E	Q	V	D	T	I	M	E	K	N	V	T	V	T	H	A	Q	D	I
Human A/Viet Nam/3212/2004 4	1	-	-	-	-	-	-	-	-	-	-	-	-	-	-	-	-	-	-	-	-	-	-	-	-	-	-	-	-	-	-	Q	V	D	T	I	M	E	K	N	V	T	V	T	H	A	Q	D	I
Human A/Viet Nam/HN30408/2005 4	1	M	E	K	I	V	L	L	F	A	I	V	S	L	V	K	S	D	Q	I	C	I	G	Y	H	A	N	N	S	T	E	Q	V	D	T	I	M	E	K	N	V	T	V	T	H	A	Q	D	I
Human A/Viet Nam/JP14/2005 4	1	M	E	K	I	V	L	L	F	A	I	V	S	L	V	K	S	D	Q	I	C	I	G	Y	H	A	N	N	S	T	E	Q	V	D	T	I	M	E	K	N	V	T	V	T	H	A	Q	D	I
Human A/Viet Nam/JP178/2004 4	1	M	E	K	I	V	L	L	F	A	I	V	S	L	V	K	S	D	Q	I	C	I	G	Y	H	A	N	N	S	T	E	Q	V	D	T	I	M	E	K	N	V	T	V	T	H	A	Q	D	I
Human A/Viet Nam/JP4207/2005 4	1	M	E	K	I	V	L	L	F	A	I	V	S	L	V	K	S	D	Q	I	C	I	G	Y	H	A	N	N	S	T	E	Q	V	D	T	I	M	E	K	N	V	T	V	T	H	A	Q	D	I
Human A/Vietnam/CL01/2004 4	1	M	E	K	I	V	L	L	F	A	I	V	S	L	V	K	S	D	Q	I	C	I	G	Y	H	A	N	N	S	T	E	Q	V	D	T	I	M	E	K	N	V	T	V	T	H	A	Q	D	I
Human A/Vietnam/CL105/2005 4	1	M	E	K	I	V	L	L	F	A	I	V	S	L	V	K	S	D	Q	I	C	I	G	Y	H	A	N	N	S	T	E	Q	V	D	T	I	M	E	K	N	V	T	V	T	H	A	Q	D	I
Human A/Vietnam/CL115/2005 4	1	M	E	K	I	V	L	L	F	A	I	V	S	L	V	K	S	D	Q	I	C	I	G	Y	H	A	N	N	S	T	E	Q	V	D	T	I	M	E	K	N	V	T	V	T	H	A	Q	D	I
Human A/Vietnam/CL17/2004 4	1	-	-	-	-	-	-	-	-	-	-	-	-	-	-	-	-	-	-	-	-	-	-	-	-	-	-	-	-	-	-	-	-	D	T	I	M	E	K	N	V	T	V	T	H	A	Q	D	I
Human A/Vietnam/CL20/2004 4	1	M	E	K	I	V	L	L	F	A	I	V	S	L	V	K	S	D	Q	I	C	I	G	Y	H	A	N	N	S	T	E	Q	V	D	T	I	M	E	K	N	V	T	V	T	H	A	Q	D	I
Human A/Vietnam/CL2009/2005 4	1	M	E	K	I	V	L	L	F	A	I	V	S	L	V	K	S	D	Q	I	C	I	G	Y	H	A	N	N	S	T	E	Q	V	D	T	I	M	E	K	N	V	T	V	T	H	A	Q	D	I
Human A/Vietnam/CL26/2004 4	1	M	E	K	I	V	L	L	F	A	I	V	S	L	V	K	S	D	Q	I	C	I	G	Y	H	A	N	N	S	T	E	Q	V	D	T	I	M	E	K	N	V	T	V	T	H	A	Q	D	I
Human A/Vietnam/CL36/2004 4	1	M	E	K	I	V	L	L	F	A	I	V	S	L	V	K	S	D	Q	I	C	I	G	Y	H	A	N	N	S	T	E	Q	V	D	T	I	M	E	K	N	V	T	V	T	H	A	Q	D	I
Human A/Vietnam/HN30262IIIM3/2004 4	1	M	E	K	T	V	L	L	F	A	I	V	S	L	V	K	S	D	Q	I	C	I	G	Y	H	A	N	N	S	T	E	Q	V	D	T	I	M	E	K	N	V	T	V	T	H	A	Q	D	I
Human A/Vietnam/PEV16T/2005 4	1	-	-	-	-	-	-	-	-	-	-	-	-	-	-	-	-	-	-	-	-	-	-	-	-	-	-	-	-	-	-	-	-	D	T	I	M	E	K	N	V	T	V	T	H	A	Q	D	I
Human A/Vietnam/UT30259/2004 4	1	M	E	K	I	V	L	L	F	A	I	V	S	L	V	K	S	D	Q	I	C	I	G	Y	H	A	N	N	S	T	E	Q	V	D	T	I	M	E	K	N	V	T	V	T	H	A	Q	D	I
Human A/Vietnam/UT3028/2003 4	1	M	E	K	I	V	L	L	F	A	I	V	S	L	V	K	S	D	Q	I	C	I	G	Y	H	A	N	N	S	T	E	Q	V	D	T	I	M	E	K	N	V	T	V	T	H	A	Q	D	I
Human A/Vietnam/UT3028II/2003 4	1	M	E	K	I	V	L	L	F	A	I	V	S	L	V	K	S	D	Q	I	C	I	G	Y	H	A	N	N	S	T	E	Q	V	D	T	I	M	E	K	N	V	T	V	T	H	A	Q	D	I
Human A/Vietnam/UT3030/2003 4	1	M	E	K	I	V	L	L	F	A	I	V	S	L	V	K	S	D	Q	I	C	I	G	Y	H	A	N	N	S	T	E	Q	V	D	T	I	M	E	K	N	V	T	V	T	H	A	Q	D	I
Human A/Vietnam/UT3035/2003 4	1	M	E	K	I	V	L	L	F	A	I	V	S	L	V	K	S	D	Q	I	C	I	G	Y	H	A	N	N	S	T	E	Q	V	D	T	I	M	E	K	N	V	T	V	T	H	A	Q	D	I
Human A/Vietnam/UT3035/2003 4	1	M	E	K	I	V	L	L	F	A	I	V	S	L	V	K	S	D	Q	I	C	I	G	Y	H	A	N	N	S	T	E	Q	V	D	T	I	M	E	K	N	V	T	V	T	H	A	Q	D	I
Human A/Vietnam/UT3040/2004 4	1	M	E	K	I	V	L	L	F	A	I	V	S	L	V	K	S	D	Q	I	C	I	G	Y	H	A	N	N	S	T	E	Q	V	D	T	I	M	E	K	N	V	T	V	T	H	A	Q	D	I
Human A/Vietnam/UT30408III/2005 4	1	M	E	K	I	V	L	L	F	A	I	V	S	L	V	K	S	D	Q	I	C	I	G	Y	H	A	N	N	S	T	E	Q	V	D	T	I	M	E	K	N	V	T	V	T	H	A	Q	D	I
Human A/Vietnam/UT3040II/2004 4	1	M	E	K	I	V	L	L	F	A	I	V	S	L	V	K	S	D	Q	I	C	I	G	Y	H	A	N	N	S	T	E	Q	V	D	T	I	M	E	K	N	V	T	V	T	H	A	Q	D	I
Human A/Vietnam/UT3047III/2004 4	1	M	E	K	I	V	L	L	F	A	I	V	S	L	V	K	S	D	Q	I	C	I	G	Y	H	A	N	N	S	T	E	Q	V	D	T	I	M	E	K	N	V	T	V	T	H	A	Q	D	I
Human A/Vietnam/UT3062/2004 4	1	M	E	K	I	V	L	L	F	A	I	V	S	L	V	K	S	D	Q	I	C	I	G	Y	H	A	N	N	S	T	E	Q	V	D	T	I	M	E	K	N	V	T	V	T	H	A	Q	D	I
Human A/Xinjiang/1/2006 4	2.3	M	E	K	I	V	L	L	L	A	I	I	G	L	V	K	S	D	Q	I	C	V	G	Y	H	A	N	N	S	T	E	Q	V	D	T	I	M	E	K	N	V	T	V	T	H	A	Q	D	I
Leopard A/clouded leopard/Chonburi/AI-1216A/2004 4	1	M	E	K	I	V	L	L	F	A	I	V	S	L	V	K	S	D	Q	I	C	I	G	Y	H	A	N	N	S	T	E	Q	V	D	T	I	M	E	K	N	V	T	V	T	H	A	Q	D	I
Leopard A/clouded leopard/Thailand/KU-11/2004 4	1	-	-	-	-	-	-	L	F	A	I	V	S	L	V	K	S	D	Q	I	C	I	G	Y	H	A	N	N	S	T	E	Q	V	D	T	I	M	E	K	N	V	T	V	T	H	A	Q	D	I
Leopard A/leopard/Suphanburi/Thailand/Leo-1/04 4	1	M	E	K	I	V	L	L	F	A	I	V	S	L	V	K	S	D	Q	I	C	I	G	Y	H	A	N	N	S	T	E	Q	V	D	T	I	M	E	K	N	V	T	V	T	H	A	Q	D	I
Swine A/swine/Anhui/cb/2004 4	7	-	-	-	-	-	-	-	-	-	-	-	-	-	-	-	-	-	-	-	-	-	-	-	Q	Q	P	H	S	T	E	Q	V	D	T	I	M	E	K	N	V	T	V	T	H	A	Q	D	I
Swine A/swine/Guangxi/wz/2004 4	9	M	E	K	I	V	L	L	L	A	I	V	S	L	V	K	S	D	Q	I	C	I	G	Y	H	A	N	N	S	T	E	Q	V	D	T	I	M	E	K	N	V	A	V	T	H	A	Q	D	I
Swine A/swine/Henan/wy/2004 4	9	M	E	K	I	V	L	L	L	A	I	V	S	L	V	K	S	D	Q	I	C	I	G	Y	H	A	N	N	S	T	E	Q	V	D	T	I	M	E	K	N	V	A	V	T	H	A	Q	D	I
Tiger A/tiger/Suphanburi/Thailand/Ti-1/04 4	1	M	E	K	I	V	L	L	F	A	I	V	S	L	V	K	S	D	Q	I	C	I	G	Y	H	A	N	N	S	T	E	Q	V	D	T	I	M	E	K	N	V	T	V	T	H	A	Q	D	I
Tiger A/tiger/Thailand/CU-T3/2004 4	1	M	E	K	I	V	L	L	F	A	I	V	S	L	V	K	S	D	Q	I	C	I	G	Y	H	A	N	N	S	T	E	Q	V	D	T	I	M	E	K	N	V	T	V	T	H	A	Q	D	I
Tiger A/tiger/Thailand/CU-T4/04 4	1	M	E	K	I	V	L	L	F	A	I	V	S	L	V	K	S	D	Q	I	C	I	G	Y	H	A	N	N	S	T	E	Q	V	D	T	I	M	E	K	N	V	T	V	T	H	A	Q	D	I
Tiger A/tiger/Thailand/CU-T5/04 4	1	M	E	K	I	V	L	L	F	A	I	V	S	L	V	K	S	D	Q	I	C	I	G	Y	H	A	N	N	S	T	E	Q	V	D	T	I	M	E	K	N	V	T	V	T	H	A	Q	D	I
Tiger A/tiger/Thailand/CU-T6/04 4	1	M	E	K	I	V	L	L	F	A	I	V	S	L	V	K	S	D	Q	I	C	I	G	Y	H	A	N	N	S	T	E	Q	V	D	T	I	M	E	K	N	V	T	V	T	H	A	Q	D	I
Tiger A/tiger/Thailand/CU-T7/2004 4	1	M	E	K	I	V	L	L	F	A	I	V	S	L	V	K	S	D	Q	I	C	I	G	Y	H	A	N	N	S	T	E	Q	V	D	T	I	M	E	K	N	V	T	V	T	H	A	Q	D	I
Tiger A/tiger/Thailand/CU-T8/04 4	1	M	E	K	I	V	L	L	F	A	I	V	S	L	V	K	S	D	Q	I	C	I	G	Y	H	A	N	N	S	T	E	Q	V	D	T	I	M	E	K	N	V	T	V	T	H	A	Q	D	I
Tiger A/tiger/Thailand/VSMU-11-SPB/2004 4	1	M	E	K	I	V	L	L	F	A	I	V	S	L	V	K	S	D	Q	I	C	I	G	Y	H	A	N	N	S	T	E	Q	V	D	T	I	M	E	K	N	V	T	V	T	H	A	Q	D	I
Tiger A/Tiger/Thailand/VSMU-1-SPB/2004 4	1	M	E	K	I	V	L	L	F	A	I	V	S	L	V	K	S	D	Q	I	C	I	G	Y	H	A	N	N	S	T	E	Q	V	D	T	I	M	E	K	N	V	T	V	T	H	A	Q	D	I
Tiger A/tiger/Thailand/VSMU-23-CBI/2004 4	1	M	E	K	I	V	L	L	F	A	I	V	S	L	V	K	S	D	Q	I	C	I	G	Y	H	A	N	N	S	T	E	Q	V	D	T	I	M	E	K	N	V	T	V	T	H	A	Q	D	I
Unknown A/unknown/Prachinburi (Thailand)/6231/2004 4	1	M	E	K	I	V	L	L	F	A	I	V	S	L	V	K	S	D	Q	I	C	I	G	Y	H	A	N	N	S	T	E	Q	V	D	T	I	M	E	K	N	V	T	V	T	H	A	Q	D	I
Avian A/chicken/Fujian/1/2007 4	2.3	M	E	K	I	V	L	L	L	A	I	V	S	L	V	K	S	D	Q	I	C	I	G	Y	H	A	N	N	S	T	E	Q	V	D	T	I	M	E	K	N	V	T	V	T	H	A	Q	D	I
Avian A/chicken/Vietnam/18082/2009 HA	2.3	M	E	K	I	V	L	L	L	A	I	I	S	L	V	K	S	D	Q	I	C	I	G	Y	H	A	N	N	S	T	E	Q	V	D	T	I	M	E	K	N	V	T	V	T	H	A	Q	D	I
Avian A/chicken/Vietnam/18083/2009 HA	2.3	M	E	K	I	V	L	L	L	A	I	I	S	L	V	K	S	D	Q	I	C	I	G	Y	H	A	N	N	S	T	E	Q	V	D	T	I	M	E	K	N	V	T	V	T	H	A	Q	D	I
Avian A/chicken/Vietnam/18105/2009 HA	2.3	M	E	K	I	V	L	L	L	A	I	I	S	L	V	K	S	D	Q	I	C	I	G	Y	H	A	N	N	S	T	E	Q	V	D	T	I	M	E	K	N	V	T	V	T	H	A	Q	D	I
Avian A/chicken/Vietnam/18106/2009 HA	2.3	M	E	K	I	V	L	L	L	A	I	I	S	L	V	K	S	D	Q	I	C	I	G	Y	H	A	N	N	S	T	E	Q	V	D	T	I	M	E	K	N	V	T	V	T	H	A	Q	D	I
Avian A/chicken/Vietnam/18129/2009 HA	2.3	M	E	K	I	V	L	L	L	A	I	I	S	L	V	K	S	D	Q	I	C	I	G	Y	H	A	N	N	S	T	E	Q	V	D	T	I	M	E	K	N	V	T	V	T	H	A	Q	D	I
Avian A/chicken/Vietnam/27262/2009 HA	2.3	M	E	K	I	V	L	L	L	A	I	I	S	L	V	K	S	D	Q	I	C	I	G	Y	H	A	N	N	S	T	E	Q	V	D	T	I	M	E	K	N	V	T	V	T	H	A	Q	D	I
Avian A/chicken/Vietnam/27270/2009 HA	2.3	M	E	K	I	V	L	L	L	A	I	I	S	L	V	K	S	D	Q	I	C	I	G	Y	H	A	N	N	S	T	E	Q	V	D	T	I	M	E	K	N	V	T	V	T	H	A	Q	D	I
Avian A/chicken/Vietnam/27306/2009 HA	2.3	M	E	K	I	V	L	L	L	A	I	I	S	L	V	K	S	D	Q	I	C	I	G	Y	H	A	N	N	S	T	E	Q	V	D	T	I	M	E	K	N	V	T	V	T	H	A	Q	D	I
Avian A/chicken/Vietnam/27309/2009 HA	2.3	M	E	K	I	V	L	L	L	A	I	I	S	L	V	K	S	D	Q	I	C	I	G	Y	H	A	N	N	S	T	E	Q	V	D	T	I	M	E	K	N	V	T	V	T	H	A	Q	D	I
Avian A/chicken/Vietnam/27310/2009 HA	2.3	M	E	K	I	V	L	L	L	A	I	I	S	L	V	K	S	D	Q	I	C	I	G	Y	H	A	N	N	S	T	E	Q	V	D	T	I	M	E	K	N	V	T	V	T	H	A	Q	D	I
Avian A/chicken/Vietnam/27319/2009 HA	2.3	M	E	K	I	V	L	L	L	A	I	I	S	L	V	K	S	D	Q	I	C	I	G	Y	H	A	N	N	S	T	E	Q	V	D	T	I	M	E	K	N	V	T	V	T	H	A	Q	D	I
Avian A/chicken/Vietnam/NCVD-20/2007 4	2.3	-	-	-	-	-	-	-	-	-	-	-	-	-	-	-	-	D	Q	I	C	I	G	Y	H	A	N	N	S	T	E	Q	V	D	T	I	M	E	K	N	V	T	V	T	H	A	Q	D	I
Avian A/duck/Hunan/11/2007 4	2.3	M	E	K	I	V	L	L	L	A	I	V	S	L	V	K	S	D	Q	I	C	I	G	Y	H	A	N	N	S	T	E	Q	V	D	T	I	M	E	K	N	V	T	V	T	H	A	Q	D	I
Avian A/duck/Vietnam/NCVD-1/2007 4	1	-	-	-	-	-	-	-	-	-	-	-	-	-	-	-	-	D	Q	I	C	I	G	Y	H	A	N	N	S	T	E	Q	V	D	T	I	M	E	K	N	V	T	V	T	H	A	Q	D	I
Avian A/duck/Vietnam/NCVD-7/2007 4	1	-	-	-	-	-	-	-	-	-	-	-	-	-	-	-	-	D	Q	I	C	I	G	Y	H	A	N	N	S	T	E	Q	V	D	T	I	M	E	K	N	V	T	V	T	H	A	Q	D	I
Avian A/peregrine falcon/Hong Kong/2142/2008 HA	2.3	M	E	K	I	V	L	L	L	A	I	A	S	L	V	K	S	D	Q	I	C	I	G	Y	H	A	N	N	S	T	E	Q	V	D	T	I	M	E	K	N	V	T	V	T	H	A	Q	D	I
Avian A/peregrine falcon/Hong Kong/810/2009 HA	2.3	M	E	K	I	M	F	L	L	A	I	V	S	L	V	K	G	D	Q	I	C	I	G	Y	H	A	N	N	S	T	E	Q	V	D	T	I	M	E	K	N	V	T	V	T	H	A	Q	D	I
Avian A/quail/Thailand/CU-331/06 4	1	M	E	K	I	V	L	L	L	A	I	V	S	L	V	K	S	D	Q	I	C	I	G	Y	H	A	N	N	S	T	E	Q	V	D	T	I	M	E	K	N	V	T	V	T	H	A	Q	D	I
Human A/Fujian/1/2007 4	2.3	M	E	K	I	V	L	L	L	A	I	V	S	L	V	K	S	D	Q	I	C	I	G	Y	H	A	N	N	S	T	E	Q	V	D	T	I	M	E	K	N	V	T	V	T	H	A	Q	D	I
Human A/Vietnam/UT31412II/2008 HA	2.3	M	E	K	I	V	L	L	L	A	I	I	S	L	V	K	S	D	Q	I	C	I	G	Y	H	A	N	N	S	T	E	Q	V	D	T	I	M	E	K	N	V	T	V	T	H	A	Q	D	I
Swine A/swine/East Java/UT6005/2006 4	2.1	M	E	K	I	V	L	L	L	A	I	V	S	L	V	K	S	D	Q	I	C	I	G	Y	H	A	N	N	S	T	E	Q	V	D	T	I	M	E	K	N	V	T	V	T	H	A	Q	D	I
Swine A/swine/North Sumatra/UT6004/2006 4	2.1	M	E	K	I	V	L	L	L	A	I	V	S	L	V	K	S	D	Q	I	C	I	G	Y	H	A	N	N	S	T	E	Q	V	D	T	I	M	E	K	N	V	T	V	T	H	A	Q	D	I
Swine A/swine/South Kalimantan/UT6015/2006 4	2.1	M	E	K	I	V	L	L	L	A	I	V	S	L	V	K	S	D	Q	I	C	I	G	Y	H	A	N	N	S	T	E	Q	V	D	T	I	M	E	K	N	V	T	V	T	H	A	Q	D	I
Avian A/baikal teal/Korea/Q34/2011 HA	2.3	M	E	K	I	V	L	L	F	T	T	I	S	L	V	K	S	D	H	I	C	I	G	Y	H	A	N	N	S	T	E	Q	V	D	T	I	M	E	K	N	V	T	V	T	H	A	Q	D	I
Avian A/baikal teal/Korea/Q524/2010 HA	2.3	M	E	K	I	V	L	L	F	T	T	I	S	L	V	K	S	D	H	I	C	I	G	Y	H	A	N	N	S	T	E	Q	V	D	T	I	M	E	K	N	V	T	V	T	H	A	Q	D	I
Avian A/bar-headed goose/Mongolia/X25/2009 HA	2.3	M	E	K	I	V	L	L	F	A	T	I	S	L	V	K	S	D	H	I	C	I	G	Y	H	A	N	N	S	T	E	Q	V	D	T	I	M	E	K	N	V	T	V	T	H	A	Q	D	I
Avian A/bar-headed goose/Mongolia/X53/2009 HA	2.3	M	E	K	I	V	L	L	F	A	T	I	S	L	V	K	S	D	H	I	C	I	G	Y	H	A	N	N	S	T	E	Q	V	D	T	I	M	E	K	N	V	T	V	T	H	A	Q	D	I
Avian A/bar-headed goose/Mongolia/X54/2009 HA	2.3	M	E	K	I	V	L	L	F	A	T	I	S	L	V	K	S	D	H	I	C	I	G	Y	H	A	N	N	S	T	E	Q	V	D	T	I	M	E	K	N	V	T	V	T	H	A	Q	D	I
Avian A/bar-headed goose/Qinghai/1/2010 HA	2.3	M	E	K	I	V	L	L	F	T	T	I	S	L	V	K	S	D	H	I	C	I	G	Y	H	A	N	N	S	T	E	Q	V	D	T	I	M	E	K	N	V	T	V	T	H	A	Q	D	I
Avian A/bean goose/Tyva/10/2009 HA	2.3	M	E	K	I	V	L	L	F	A	T	I	S	L	V	K	S	D	H	I	C	I	G	Y	H	A	N	N	S	T	E	Q	V	D	T	I	M	E	K	N	V	T	V	T	H	A	Q	D	I
Avian A/black headed gull/Hong Kong/07035-1/2011 HA	2.3	M	E	K	I	V	L	L	F	A	I	V	N	L	V	K	S	D	H	I	C	I	G	Y	H	A	N	N	S	T	E	Q	V	D	T	I	M	E	K	N	V	T	V	T	H	A	Q	D	I
Avian A/blackbird/Hunan/1/2004 4	6	M	E	K	I	V	L	L	L	A	I	V	S	L	V	K	S	D	Q	I	C	I	G	Y	H	A	N	N	S	T	E	Q	V	D	T	I	M	E	K	N	V	T	V	T	H	A	Q	D	V
Avian A/black-crowned night heron/Hong Kong/659/2008 HA	2.3	M	E	K	I	V	L	L	F	A	I	V	S	L	V	K	S	D	H	I	C	I	G	Y	H	A	N	N	S	T	E	Q	V	D	T	I	M	E	K	N	V	T	V	T	H	A	Q	D	I
Avian A/brown-headed gull/Qinghai/1/2009 HA	2.3	M	E	K	I	V	L	L	F	A	T	I	S	L	F	K	S	D	H	I	C	I	G	Y	H	A	N	N	S	T	E	Q	V	D	T	I	M	E	K	N	V	T	V	T	H	A	Q	D	I
Avian A/brown-headed gull/Qinghai/2/2009 HA	2.3	M	E	K	I	V	L	L	F	A	T	I	S	L	V	K	S	D	H	I	C	I	G	Y	H	A	N	N	S	T	E	Q	V	D	T	I	M	E	K	N	V	T	V	T	H	A	Q	D	I
Avian A/chicken/Aichi/T1/2011 HA	2.3	M	E	K	I	V	L	L	F	T	T	I	S	L	V	K	S	D	H	I	C	I	G	Y	H	A	N	N	S	T	E	Q	V	D	T	I	M	E	K	N	V	T	V	T	H	A	Q	D	I
Avian A/chicken/Angthong/NIAH101204/2007 4	1	M	E	K	I	V	L	L	F	A	I	V	S	L	V	K	S	D	Q	I	C	I	G	Y	H	A	N	N	S	T	E	Q	V	D	T	I	M	E	K	K	V	T	V	T	H	A	Q	D	I
Avian A/chicken/Bangladesh/11rs1984-16/2011 HA	2.3	-	-	-	-	-	-	-	-	-	A	I	S	L	V	K	S	D	H	I	C	I	G	Y	H	A	N	N	S	T	K	Q	V	D	T	I	M	E	K	N	V	T	V	T	H	A	Q	D	I
Avian A/chicken/Bangladesh/11rs1984-17/2011 HA	2.3	-	-	-	-	-	-	-	-	A	A	I	S	L	V	K	S	D	H	I	C	I	G	Y	H	A	N	N	S	T	K	Q	V	D	T	I	M	E	K	N	V	T	V	T	H	A	Q	D	I
Avian A/chicken/Bangladesh/11rs1984-18/2011 HA	2.3	-	-	-	-	-	-	-	-	A	A	I	S	L	V	K	S	D	H	I	C	I	G	Y	H	A	N	N	S	T	K	Q	V	D	T	I	M	E	K	N	V	T	V	T	H	A	Q	D	I
Avian A/chicken/Bangladesh/11rs1984-19/2011 HA	2.3	-	-	-	-	-	-	-	-	A	A	I	S	L	V	K	S	D	H	I	C	I	G	Y	H	A	N	N	S	T	K	Q	V	D	T	I	M	E	K	N	V	T	V	T	H	A	Q	D	I
Avian A/chicken/Bangladesh/11rs1984-22/2011 HA	2.3	-	-	-	-	-	-	-	-	A	A	I	S	L	V	K	S	D	H	I	C	I	G	Y	H	A	N	N	S	T	K	Q	V	D	T	I	M	E	K	N	V	T	V	T	H	A	Q	D	I
Avian A/chicken/Bangladesh/11rs1984-33/2011 HA	2.3	-	-	-	-	-	-	-	-	A	A	I	S	L	V	K	S	D	H	I	C	I	G	Y	H	A	N	N	S	T	K	Q	V	D	T	I	M	E	K	N	V	T	V	T	H	A	Q	D	I
Avian A/chicken/Bangladesh/11rs1984-34/2011 HA	2.3	-	-	-	-	-	L	L	L	A	A	I	S	L	V	K	S	D	H	I	C	I	G	Y	H	A	N	N	S	T	K	Q	V	D	T	I	M	E	K	N	V	T	V	T	H	A	Q	D	I
Avian A/chicken/Bangladesh/11rs1984-40/2011 HA	2.3	-	-	-	-	-	-	-	-	A	A	I	S	L	V	K	S	D	H	I	C	I	G	Y	H	A	N	N	S	T	K	Q	V	D	T	I	M	E	K	N	V	T	V	T	H	A	Q	D	I
Avian A/chicken/Bangladesh/11rs1984-43/2011 HA	2.3	-	-	-	-	-	-	-	-	A	A	I	S	L	V	K	S	D	H	I	C	I	G	Y	H	A	N	N	S	T	K	Q	V	D	T	I	M	E	K	N	V	T	V	T	H	A	Q	D	I
Avian A/chicken/Bangladesh/11rs1984-45/2011 HA	2.3	-	-	-	-	-	-	-	-	A	A	I	S	L	V	K	S	D	H	I	C	I	G	Y	H	A	N	N	S	T	K	Q	V	D	T	I	M	E	K	N	V	T	V	T	H	A	Q	D	I
Avian A/chicken/EastKalimantan/UT511/2010 HA	2.1	M	E	K	I	V	L	L	L	A	I	V	S	L	V	K	S	D	Q	I	C	I	G	Y	H	A	N	N	S	T	E	Q	V	D	T	I	M	E	K	N	V	T	V	T	H	A	Q	D	I
Avian A/chicken/Guangdong/191/04 4	2.3	M	E	K	I	V	L	L	L	A	I	I	S	L	V	K	S	D	Q	I	C	I	G	Y	H	A	N	N	S	T	E	Q	V	D	T	I	M	E	K	N	V	T	V	T	H	A	Q	D	I
Avian A/chicken/Guangxi/3791/2005 4	2.3	M	E	K	I	V	L	L	L	A	I	V	N	L	V	K	S	D	Q	I	C	I	G	Y	H	A	N	N	S	T	E	Q	V	D	T	I	M	E	K	N	V	T	V	T	H	A	Q	D	I
Avian A/chicken/Hebei/A-8/2009 HA	7	M	E	K	I	V	L	L	L	A	I	I	G	L	V	K	S	D	Q	I	C	V	G	Y	H	A	N	N	S	T	E	Q	V	D	T	I	M	E	K	N	V	T	V	T	H	A	Q	D	I
Avian A/chicken/Huabei/0513/2007 4	2.3	M	E	K	I	V	L	L	F	A	I	V	S	P	V	K	S	D	H	I	C	I	G	Y	H	A	N	N	S	T	E	Q	V	D	T	I	M	E	K	N	V	T	V	T	H	A	Q	D	I
Avian A/chicken/Huadong/4/2008 HA	2.3	M	E	K	I	V	L	L	L	A	I	I	G	L	V	K	S	D	Q	I	C	I	G	Y	H	A	N	N	S	T	E	Q	V	D	T	I	M	E	K	N	V	T	V	T	H	V	Q	D	I
Avian A/chicken/Hunan/8/2008 HA	2.3	M	E	K	I	V	L	L	F	A	I	V	S	L	V	K	S	D	H	I	C	I	G	Y	H	A	N	N	S	T	E	Q	V	D	T	I	M	E	K	N	V	T	V	T	H	A	Q	D	I
Avian A/chicken/India/CA0301/2011 HA	2.3	M	E	K	I	V	L	L	F	A	A	I	S	L	V	K	S	D	H	I	C	I	G	Y	H	A	N	N	S	T	K	Q	V	D	T	I	M	E	K	N	V	T	V	T	H	A	Q	D	I
Avian A/chicken/India/CA0302/2011 HA	2.3	M	E	K	I	V	L	L	F	A	A	I	S	L	V	K	S	D	H	I	C	I	G	Y	H	A	N	N	S	T	K	Q	V	D	T	I	M	E	K	N	V	T	V	T	H	A	Q	D	I
Avian A/chicken/India/CA0303/2011 HA	2.3	M	E	K	I	V	L	L	F	A	A	I	S	L	V	K	S	D	H	I	C	I	G	Y	H	A	N	N	S	T	K	Q	V	D	T	I	M	E	K	N	V	T	V	T	H	A	Q	D	I
Avian A/chicken/India/CL03485/2011 HA	2.2	M	E	K	I	V	L	L	F	A	A	I	S	L	V	K	S	D	H	I	C	I	G	Y	H	A	N	N	S	T	K	Q	V	D	T	I	M	E	K	N	V	T	V	T	H	A	Q	D	I
Avian A/chicken/India/TR0383/2011 HA	2.2	M	E	K	I	V	L	V	F	A	A	I	S	L	V	K	S	D	H	I	C	I	G	Y	H	A	N	N	S	T	K	Q	V	D	T	I	M	E	K	N	V	T	V	T	H	A	Q	D	I
Avian A/chicken/Jiangsu/18/2008 HA	7	M	E	K	I	V	L	L	L	A	I	I	G	L	V	K	S	D	Q	I	C	V	G	Y	H	A	N	N	S	T	E	Q	V	D	T	I	M	E	K	N	V	T	V	T	H	A	Q	D	I
Avian A/chicken/Jiangsu/k0402/2010 HA	2.3	M	E	K	I	V	L	L	F	A	T	I	S	L	V	K	S	D	H	I	C	I	G	Y	H	A	N	N	S	T	E	Q	V	D	T	I	M	E	K	N	V	T	V	T	H	A	Q	D	I
Avian A/chicken/Korea/Asan90/2011 HA	2.3	M	E	K	I	V	L	L	F	T	T	I	S	L	V	K	S	D	H	I	C	I	G	Y	H	A	N	N	S	T	E	Q	V	D	T	I	M	E	K	N	V	T	V	T	H	A	Q	D	I
Avian A/chicken/Korea/Gimje/2008 HA	2.3	M	E	K	I	V	L	L	F	A	I	V	S	L	V	K	S	D	H	I	C	I	G	Y	H	A	N	N	S	T	E	Q	V	D	T	I	M	E	K	N	V	T	V	T	H	A	Q	D	I
Avian A/chicken/Korea/IC546/2011 HA	2.3	M	E	K	I	V	L	L	F	T	T	I	S	L	V	K	S	D	H	I	C	I	G	Y	H	A	N	N	S	T	E	Q	V	D	T	I	M	E	K	N	V	T	V	T	H	A	Q	D	I
Avian A/chicken/Korea/Iksan/2010 HA	2.3	M	E	K	I	V	L	L	F	T	T	I	S	L	V	K	S	D	H	I	C	I	G	Y	H	A	N	N	S	T	E	Q	V	D	T	I	M	E	K	N	V	T	V	T	H	A	Q	D	I
Avian A/chicken/Korea/ISQ250/2008 HA	2.3	M	E	K	I	V	L	L	F	A	I	V	S	L	V	K	S	D	H	I	C	I	G	Y	H	A	N	N	S	T	E	Q	V	D	T	I	M	E	K	N	V	T	V	T	H	A	Q	D	I
Avian A/chicken/Korea/PT412/2011 HA	2.3	M	E	K	I	V	L	L	F	T	T	I	S	L	V	K	S	D	H	I	C	I	G	Y	H	A	N	N	S	T	E	Q	V	D	T	I	M	E	K	N	V	T	V	T	H	A	Q	D	I
Avian A/chicken/Korea/SJ378/2011 HA	2.3	M	E	K	I	V	L	L	F	T	T	I	S	L	V	K	S	D	H	I	C	V	G	Y	H	A	N	N	S	T	E	Q	V	D	T	I	M	E	K	N	V	T	V	T	H	A	Q	D	I
Avian A/chicken/Korea/USQ284/2008 HA	2.3	M	E	K	I	V	L	L	F	A	I	V	S	L	V	K	S	D	H	I	C	I	G	Y	H	A	N	N	S	T	E	Q	V	D	T	I	M	E	K	N	V	T	V	T	H	A	Q	D	I
Avian A/chicken/Korea/YAQ173/2008 HA	2.3	M	E	K	I	V	L	L	F	A	I	V	S	L	V	K	S	D	H	I	C	I	G	Y	H	A	N	N	S	T	E	Q	V	D	T	I	M	E	K	N	V	T	V	T	H	A	Q	D	I
Avian A/chicken/Korea/YS171/2011 HA	2.3	M	E	K	I	V	L	L	F	T	T	I	S	L	V	K	S	D	H	I	C	I	G	Y	H	A	N	N	S	T	E	Q	V	D	T	I	M	E	K	N	V	T	V	T	H	A	Q	D	I
Avian A/chicken/Laos/7192/2004 4	1	M	E	K	I	V	L	L	F	A	I	V	S	L	V	K	S	D	Q	I	C	I	G	Y	H	A	N	N	S	T	E	Q	V	D	T	I	M	E	K	N	V	T	V	T	H	A	Q	D	I
Avian A/chicken/Laos/LPQ001/2008 HA	2.3	M	E	K	I	V	L	L	F	A	I	I	S	L	V	K	S	D	H	I	C	I	G	Y	H	A	N	N	S	T	E	Q	V	D	T	I	M	E	K	N	V	T	V	T	H	A	Q	D	I
Avian A/chicken/Laos/OX005/2008 HA	2.3	M	E	K	I	V	L	L	F	A	I	V	S	L	V	K	S	D	H	I	C	I	G	Y	H	A	N	N	S	T	E	Q	V	D	T	I	M	E	K	N	V	T	V	T	H	A	Q	D	I
Avian A/chicken/Laos/XDM006/2008 HA	2.3	M	E	R	I	V	L	L	F	A	I	I	S	L	V	K	S	D	H	I	C	I	G	Y	H	A	N	N	S	T	E	Q	V	D	T	I	M	E	K	N	V	T	V	T	H	A	Q	D	I
Avian A/chicken/Mie/1/2011 HA	2.3	M	E	K	I	V	L	L	F	T	T	I	S	L	V	K	S	D	H	I	C	I	G	Y	H	A	N	N	S	T	E	Q	V	D	T	I	M	E	K	N	V	T	V	T	H	A	Q	D	I
Avian A/chicken/Miyazaki/M6/2011 HA	2.3	M	E	K	I	V	L	L	F	T	T	I	S	L	V	K	S	D	H	I	C	I	G	Y	H	A	N	N	S	T	E	Q	V	D	T	I	M	E	K	N	V	T	V	T	H	A	Q	D	I
Avian A/chicken/Nepal/105/2010 HA	2.3	M	E	K	I	V	L	L	F	A	T	I	S	L	V	K	S	D	H	I	C	I	G	Y	H	A	N	N	S	T	E	Q	V	D	T	I	M	E	K	N	V	T	V	T	H	A	Q	D	I
Avian A/chicken/Nepal/111/2010 HA	2.3	M	E	K	I	V	L	L	F	A	T	I	S	L	V	K	S	D	H	I	C	I	G	Y	H	A	N	N	S	T	E	Q	V	D	T	I	M	E	K	N	V	T	V	T	H	A	Q	D	I
Avian A/chicken/Nepal/115/2010 HA	2.3	M	E	K	I	V	L	L	F	A	T	I	S	L	V	K	S	D	H	I	C	I	G	Y	H	A	N	N	S	T	E	Q	V	D	T	I	M	E	K	N	V	T	V	T	H	A	Q	D	I
Avian A/chicken/Nepal/2-53/2010 HA	2.3	M	E	K	I	V	L	L	F	A	T	I	S	L	V	K	S	D	H	I	C	I	G	Y	H	A	N	N	S	T	E	Q	V	D	T	I	M	E	K	N	V	T	V	T	H	A	Q	D	I
Avian A/chicken/Nepal/5-1cl/2010 HA	2.3	M	E	K	I	V	L	L	F	A	T	I	S	L	V	K	S	D	H	I	C	I	G	Y	H	A	N	N	S	T	E	Q	V	D	T	I	M	E	K	N	V	T	V	T	H	A	Q	D	I
Avian A/chicken/Nepal/81/2010 HA	2.3	M	E	K	I	V	L	L	F	A	T	I	S	L	V	K	S	D	H	I	C	I	G	Y	H	A	N	N	S	T	E	Q	V	D	T	I	M	E	K	N	V	T	V	T	H	A	Q	D	I
Avian A/chicken/Nepal/A135/2010 HA	2.3	M	E	K	I	V	L	L	F	A	T	I	S	L	V	K	S	D	H	I	C	I	G	Y	H	A	N	N	S	T	E	Q	V	D	T	I	M	E	K	N	V	T	V	T	H	A	Q	D	I
Avian A/chicken/Nepal/A136/2010 HA	2.3	M	E	K	I	V	L	L	F	A	T	I	S	L	V	K	S	D	H	I	C	I	G	Y	H	A	N	N	S	T	E	Q	V	D	T	I	M	E	K	N	V	T	V	T	H	A	Q	D	I
Avian A/chicken/Primorje/1/2008 HA	2.3	M	E	K	I	V	L	L	F	A	I	V	S	L	V	K	S	D	H	I	C	I	G	Y	H	A	N	N	S	T	E	Q	V	D	T	I	M	E	K	N	V	T	V	T	H	A	Q	D	I
Avian A/chicken/Primorsky/85/2008 HA	2.3	M	E	K	I	V	L	L	F	A	I	V	S	L	V	K	S	D	H	I	C	I	G	Y	H	A	N	N	S	T	E	Q	V	D	T	I	M	E	K	N	V	T	V	T	H	A	Q	D	I
Avian A/chicken/Sagaing/295/2010 HA	2.3	M	E	K	I	V	L	L	F	A	T	I	S	L	V	K	S	D	H	I	C	I	G	Y	H	A	N	N	S	T	E	Q	V	D	T	I	M	E	K	N	V	T	V	T	H	A	Q	D	I
Avian A/chicken/SouthKalimantan/UT521/2010 HA	2.1	M	E	K	I	V	L	L	L	A	I	V	S	L	V	K	S	D	Q	I	C	I	G	Y	H	A	N	N	S	T	E	Q	V	D	T	I	M	E	K	N	V	T	V	T	H	A	Q	D	I
Avian A/chicken/Viet Nam/14/2005 4	2.3	M	E	K	I	V	L	L	L	A	I	V	S	L	V	K	S	D	Q	I	C	I	G	Y	H	A	N	N	S	T	E	Q	V	D	T	I	M	E	K	N	V	T	V	T	H	A	Q	D	I
Avian A/chicken/Viet Nam/17/2005 4	2.3	M	E	K	I	V	L	L	L	A	I	V	S	L	V	K	S	D	Q	I	C	I	G	Y	H	A	N	N	S	T	E	Q	V	D	T	I	M	E	K	N	V	T	V	T	H	A	Q	D	I
Avian A/chicken/Viet Nam/TMU009/2008 HA	2.3	M	E	K	I	V	L	L	F	A	I	V	S	L	V	K	S	D	H	I	C	I	G	Y	H	A	N	N	S	T	E	Q	V	D	T	I	M	E	K	N	V	T	V	T	H	A	Q	D	I
Avian A/chicken/Vietnam/20346/2009 HA	2.3	M	E	K	I	V	L	L	F	A	I	V	S	L	V	K	S	D	H	I	C	I	G	Y	H	A	N	N	S	T	E	Q	V	D	T	I	M	E	K	N	V	T	V	T	H	A	Q	D	I
Avian A/chicken/Vietnam/20388/2009 HA	2.3	M	E	K	I	V	L	L	F	A	I	V	S	L	V	K	S	D	H	I	C	I	G	Y	H	A	N	N	S	T	E	Q	V	D	T	I	M	E	K	N	V	T	V	T	H	A	Q	D	I
Avian A/chicken/Vietnam/20389/2009 HA	2.3	M	E	K	I	V	L	L	F	A	I	V	S	L	V	K	S	D	H	I	C	I	G	Y	H	A	N	N	S	T	E	Q	V	D	T	I	M	E	K	N	V	T	V	T	H	A	Q	D	I
Avian A/chicken/Vietnam/20390/2009 HA	2.3	M	E	K	I	V	L	L	F	A	I	V	S	L	V	K	S	D	H	I	C	I	G	Y	H	A	N	N	S	T	E	Q	V	D	T	I	M	E	K	N	V	T	V	T	H	A	Q	D	I
Avian A/chicken/Vietnam/20392/2009 HA	2.3	M	E	K	I	V	L	L	F	A	I	V	S	L	V	K	S	D	H	I	C	I	G	Y	H	A	N	N	S	T	E	Q	V	D	T	I	M	E	K	N	V	T	V	T	H	A	Q	D	I
Avian A/chicken/Vietnam/20395/2009 HA	2.3	M	E	K	I	V	L	L	F	A	I	V	S	L	V	K	S	D	H	I	C	I	G	Y	H	A	N	N	S	T	E	Q	V	D	T	I	M	E	K	N	V	T	V	T	H	A	Q	D	I
Avian A/chicken/Vietnam/20396/2009 HA	2.3	M	E	K	I	V	L	L	F	A	I	V	S	L	V	K	S	D	H	I	C	I	G	Y	H	A	N	N	S	T	E	Q	V	D	T	I	M	E	K	N	V	T	V	T	H	A	Q	D	I
Avian A/chicken/Vietnam/27265/2009 HA	2.3	M	E	K	I	V	L	L	F	A	I	V	S	L	V	K	S	D	H	I	C	I	G	Y	H	A	N	N	S	T	E	Q	V	D	T	I	M	E	K	N	V	T	V	T	H	A	Q	D	I
Avian A/chicken/Vietnam/NCVD-093/2008 HA	7	M	E	K	I	V	L	L	L	A	I	I	G	L	V	K	S	D	Q	I	C	V	G	Y	H	A	N	N	S	T	E	Q	V	D	T	I	M	E	K	N	I	T	V	T	H	A	Q	D	I
Avian A/chicken/Vietnam/NCVD-swab15/2008 HA	7	M	E	K	I	V	L	L	L	T	I	I	G	L	V	N	S	D	Q	I	C	V	G	Y	H	A	N	N	S	T	E	Q	V	D	T	I	M	E	K	N	V	T	V	T	H	A	Q	D	I
Avian A/chicken/Vietnam/NCVD-swab17/2008 HA	7	M	E	K	I	V	L	L	L	A	I	I	G	L	V	K	G	D	Q	I	C	V	G	Y	H	A	N	N	S	T	E	Q	V	D	T	I	M	E	K	N	V	T	V	T	H	A	Q	D	I
Avian A/chicken/Vietnam/NCVD-swab18/2008 HA	7	M	E	K	I	V	L	L	L	A	I	I	G	L	V	K	G	D	Q	I	C	V	G	Y	H	A	N	N	S	T	E	Q	V	D	T	I	M	E	K	N	V	T	V	T	H	A	Q	D	I
Avian A/chicken/Vietnam/TY25/2005 4	2.3	M	E	K	I	V	L	L	L	A	I	V	S	L	V	K	S	D	Q	I	C	I	G	Y	H	A	N	N	S	T	E	Q	V	D	T	I	M	E	K	N	V	T	V	T	H	A	Q	D	I
Avian A/chicken/Vietnam/TY31/2005 4	2.3	M	E	K	I	V	L	L	L	A	I	V	S	L	V	K	S	D	Q	I	C	I	G	Y	H	A	N	N	S	T	E	Q	V	D	T	I	M	E	K	N	V	T	V	T	H	A	Q	D	I
Avian A/common buzzard/Bulgaria/38WB/2010 HA	2.3	-	-	-	-	-	-	-	-	-	-	-	-	-	-	-	-	D	H	I	C	I	G	Y	H	A	N	N	S	T	E	Q	V	D	T	I	M	E	K	N	V	T	V	T	H	A	Q	D	I
Avian A/common buzzard/Hong Kong/9213/2007 4	2.3	M	E	K	I	V	L	L	F	A	I	V	S	L	V	K	S	D	H	I	C	I	G	Y	H	A	N	N	S	T	E	Q	V	D	T	I	M	E	K	N	V	T	V	T	H	A	Q	D	I
Avian A/common goldeneye/Mongolia/X59/2009 HA	2.3	M	E	K	I	V	L	L	F	A	T	I	S	L	V	K	S	D	H	I	C	I	G	Y	H	A	N	N	S	T	E	Q	V	D	T	I	M	E	K	N	V	T	V	T	H	A	Q	D	I
Avian A/common goldeneye/Mongolia/X60/2009 HA	2.3	M	E	K	I	V	L	L	F	A	T	I	S	L	V	K	S	D	H	I	C	I	G	Y	H	A	N	N	S	T	E	Q	V	D	T	I	M	E	K	N	V	T	V	T	H	A	Q	D	I
Avian A/common kestrel/Korea/Q197/2011 HA	2.3	M	E	K	I	V	L	L	F	A	I	V	S	L	V	K	S	D	H	I	C	I	G	Y	H	A	N	N	S	T	E	Q	V	D	T	I	M	E	K	N	V	T	V	T	H	A	Q	D	I
Avian A/common magpie/Hong Kong/5052/2007 4	2.3	-	-	-	-	-	L	L	F	A	I	V	S	L	V	K	S	D	H	I	C	I	G	Y	H	A	N	N	S	T	E	Q	V	D	T	I	M	E	K	N	V	T	V	T	H	A	Q	D	I
Avian A/common pochard/Shimane/5502B024/2011 HA	2.3	M	E	K	I	V	L	L	F	T	T	I	S	L	V	K	S	D	H	I	C	I	G	Y	H	A	N	N	S	T	E	Q	V	D	T	I	M	E	K	N	V	T	V	T	H	A	Q	D	I
Avian A/crested myna/Hong Kong/1178/2009 HA	2.3	M	E	K	I	V	L	L	F	A	I	V	S	L	V	K	S	D	H	I	C	I	G	Y	H	A	N	N	S	T	E	Q	V	D	T	I	M	E	K	N	V	T	V	T	H	A	Q	D	I
Avian A/crow/Bangladesh/11rs1984-11/2011 HA	2.3	-	-	-	-	V	L	L	F	A	A	I	S	L	V	K	S	D	H	I	C	I	G	Y	H	A	N	N	S	T	K	Q	V	D	T	I	M	E	K	N	V	T	V	T	H	A	Q	D	I
Avian A/crow/Bangladesh/11rs1984-12/2011 HA	2.3	-	-	-	I	V	L	L	F	A	A	I	S	L	V	K	S	D	H	I	C	I	G	Y	H	A	N	N	S	T	K	Q	V	D	T	I	M	E	K	N	V	T	V	T	H	A	Q	D	I
Avian A/crow/Bangladesh/11rs1984-13/2011 HA	2.3	-	-	-	-	V	L	L	F	A	A	I	S	L	V	K	S	D	H	I	C	I	G	Y	H	A	N	N	S	T	K	Q	V	D	T	I	M	E	K	N	V	T	V	T	H	A	Q	D	I
Avian A/crow/Bangladesh/11rs1984-14/2011 HA	2.3	-	-	-	I	V	L	L	F	A	A	I	S	L	V	K	S	D	H	I	C	I	G	Y	H	A	N	N	S	T	K	Q	V	D	T	I	M	E	K	N	V	T	V	T	H	A	Q	D	I
Avian A/crow/Bangladesh/11rs1984-15/2011 HA	2.3	-	-	-	-	-	-	-	-	A	A	I	S	L	V	K	S	D	H	I	C	I	G	Y	H	A	N	N	S	T	K	Q	V	D	T	I	M	E	K	N	V	T	V	T	H	A	Q	D	I
Avian A/Daurian starling/Hong Kong/1532/2007 4	2.2	M	E	K	I	V	L	L	F	A	I	V	S	L	V	K	S	D	H	I	C	I	G	Y	H	A	N	N	S	T	E	Q	V	D	T	I	M	E	K	N	V	T	V	T	H	A	Q	D	I
Avian A/Dk/ST/4003/2003 4	1	M	E	K	I	V	L	L	L	A	I	V	S	L	A	K	S	D	Q	I	C	I	G	Y	H	A	N	N	S	T	E	Q	V	D	T	I	M	E	K	N	V	T	V	T	H	A	Q	D	I
Avian A/duck/Guangxi/3741/2005 4	2.3	M	E	K	I	V	L	L	L	A	I	V	N	L	V	K	S	D	Q	I	C	I	G	Y	H	A	N	N	S	T	E	Q	V	D	T	I	M	E	K	N	V	T	V	T	H	A	Q	D	I
Avian A/duck/Guangxi/3819/2005 4	2.3	M	E	K	I	V	L	L	L	A	I	V	N	L	V	K	S	D	Q	I	C	I	G	Y	H	A	N	N	S	T	E	Q	V	D	T	I	M	E	K	N	V	T	V	T	H	A	Q	D	I
Avian A/duck/Hokkaido/WZ101/2010 HA	2.3	M	E	K	I	V	L	L	F	T	T	I	S	L	V	K	S	D	H	I	C	I	G	Y	H	A	N	N	S	T	E	Q	V	D	T	I	M	E	K	N	V	T	V	T	H	A	Q	D	I
Avian A/duck/Hokkaido/WZ83/2010 HA	2.3	M	E	K	I	V	L	L	F	T	T	I	S	L	V	K	S	D	H	I	C	I	G	Y	H	A	N	N	S	T	E	Q	V	D	T	I	M	E	K	N	V	T	V	T	H	A	Q	D	I
Avian A/duck/Hunan/3/2007 4	2.3	M	E	K	I	V	L	L	F	A	I	V	S	L	V	K	S	D	H	I	C	I	G	Y	H	A	N	N	S	T	E	Q	V	D	T	I	M	E	K	N	V	T	V	T	H	A	Q	D	I
Avian A/duck/Hunan/70/2004 4	2.3	M	E	K	I	V	L	L	L	A	I	V	S	L	V	K	S	D	Q	I	C	I	G	Y	H	A	N	N	S	T	E	Q	V	D	T	I	M	E	K	N	V	T	V	T	H	A	Q	D	I
Avian A/duck/Hunan/8/2008 HA	2.3	M	E	K	I	V	L	L	F	A	I	V	S	L	V	K	S	D	H	I	C	I	G	Y	H	A	N	N	S	T	E	Q	V	D	T	I	M	E	K	N	V	T	V	T	H	A	Q	D	I
Avian A/duck/India/02AF1/2011 HA	2.2	M	E	K	I	V	L	L	F	A	A	I	S	L	V	K	S	D	H	I	C	I	G	Y	H	A	N	N	S	T	K	Q	V	D	T	I	M	E	K	N	V	T	V	T	H	A	Q	D	I
Avian A/duck/India/02CA10/2011 HA	2.2	M	E	K	I	V	L	L	F	A	A	I	S	L	V	K	S	D	H	I	C	I	G	Y	H	A	N	N	S	T	K	Q	V	D	T	I	M	E	K	N	V	T	V	T	H	A	Q	D	I
Avian A/duck/Korea/AS117/2011 HA	2.3	M	E	K	I	V	L	L	F	T	T	I	S	L	V	K	S	D	H	I	C	I	G	Y	H	A	N	N	S	T	E	Q	V	D	T	I	M	E	K	N	V	T	V	T	H	A	Q	D	I
Avian A/duck/Korea/Cheonan/2010 HA	2.3	M	E	K	I	V	L	L	F	A	T	I	S	L	V	K	S	D	H	I	C	I	G	Y	H	A	N	N	S	T	E	Q	V	D	T	I	M	E	K	N	V	T	V	T	H	A	Q	D	I
Avian A/duck/Korea/IC360/2011 HA	2.3	M	E	K	I	V	L	L	F	T	T	I	S	L	V	K	S	D	H	I	C	V	G	Y	H	A	N	N	S	T	E	Q	V	D	T	I	M	E	K	N	V	T	V	T	H	A	Q	D	I
Avian A/duck/Korea/JEQ149/2008 HA	2.3	M	E	K	I	V	L	L	F	A	I	V	S	L	V	K	S	D	H	I	C	I	G	Y	H	A	N	N	S	T	E	Q	V	D	T	I	M	E	K	N	V	T	V	T	H	A	Q	D	I
Avian A/duck/Korea/NJ83/2011 HA	2.3	M	E	K	I	V	L	L	F	T	T	I	S	L	V	K	S	D	H	I	C	I	G	Y	H	A	N	N	S	T	E	Q	V	D	T	I	M	E	K	N	V	T	V	T	H	A	Q	D	I
Avian A/duck/Korea/YA54/2011 HA	2.3	M	E	K	I	V	L	L	F	T	T	I	S	L	V	K	S	D	H	I	C	I	G	Y	H	A	N	N	S	T	E	Q	V	D	T	I	M	E	K	N	V	T	V	T	H	A	Q	D	I
Avian A/duck/Lao/463/2010 HA	2.3	M	E	K	I	M	L	L	F	A	T	I	S	L	V	K	S	D	H	I	C	I	G	Y	H	A	N	N	S	T	E	Q	V	D	T	I	M	E	K	N	V	T	V	T	H	A	Q	N	I
Avian A/duck/Lao/469/2010 HA	2.3	M	E	K	I	M	L	L	F	A	T	I	S	L	V	K	S	D	H	I	C	I	G	Y	H	A	N	N	S	T	E	Q	V	D	T	I	M	E	K	N	V	T	V	T	H	A	Q	N	I
Avian A/duck/Lao/471/2010 HA	2.3	M	E	K	I	M	L	L	F	A	T	I	S	L	V	K	S	D	H	I	C	I	G	Y	H	A	N	N	S	T	E	Q	V	D	T	I	M	E	K	N	V	T	V	T	H	A	Q	N	I
Avian A/duck/Nepal/DTS22/2010 HA	2.3	M	E	K	I	V	L	L	F	A	T	I	S	L	V	K	S	D	H	I	C	I	G	Y	H	A	N	N	S	T	E	Q	V	D	T	I	M	E	K	N	V	T	V	T	H	A	Q	D	I
Avian A/duck/Nepal/DTS24/2010 HA	2.3	M	E	K	I	V	L	L	F	A	T	I	S	L	V	K	S	D	H	I	C	I	G	Y	H	A	N	N	S	T	E	Q	V	D	T	I	M	E	K	N	V	T	V	T	H	A	Q	D	I
Avian A/duck/Quangngai/1037/2011 HA	2.3	M	E	K	I	V	F	L	F	A	T	I	S	L	V	K	S	D	H	I	C	I	G	Y	H	A	N	N	S	T	E	Q	V	D	T	I	M	E	K	N	V	T	V	T	H	A	Q	D	I
Avian A/duck/Shantou/4610/2003 4	1	-	-	-	I	V	L	L	L	A	I	L	S	L	A	K	S	D	Q	I	C	I	G	Y	H	A	N	N	S	T	E	Q	V	D	T	I	M	E	K	N	V	T	V	T	H	A	Q	D	I
Avian A/duck/Thailand/CU-329/07 4	1	M	E	K	I	V	L	L	F	A	I	V	S	L	V	K	S	D	Q	I	C	I	G	Y	H	A	N	N	S	T	E	Q	I	D	T	I	M	E	K	N	V	T	V	T	H	A	Q	D	I
Avian A/duck/Viet Nam/12/2005 4	2.3	M	E	K	I	V	L	L	L	A	I	V	S	L	V	K	S	D	Q	I	C	I	G	Y	H	A	N	N	S	T	E	Q	V	D	T	I	M	E	K	N	V	T	V	T	H	A	Q	D	I
Avian A/duck/Vietnam/27329/2009 HA	2.3	M	E	K	I	V	L	L	F	A	I	V	S	L	V	K	S	D	H	I	C	I	G	Y	H	A	N	N	S	T	E	Q	V	D	T	I	M	E	K	N	V	T	V	T	H	A	Q	D	I
Avian A/duck/Vietnam/27339/2009 HA	2.3	M	E	K	I	V	L	L	F	A	I	V	S	L	V	K	S	D	H	I	C	I	G	Y	H	A	N	N	S	T	E	Q	V	D	T	I	M	E	K	N	V	T	V	T	H	A	Q	D	I
Avian A/duck/Vietnam/27354/2009 HA	2.3	M	E	K	I	V	L	L	F	A	I	V	S	L	V	K	S	D	H	I	C	I	G	Y	H	A	N	N	S	T	E	Q	V	D	T	I	M	E	K	N	V	T	V	T	H	A	Q	D	I
Avian A/duck/Vietnam/27372/2009 HA	2.3	M	E	K	I	V	L	L	F	A	I	V	S	L	V	K	S	D	H	I	C	I	G	Y	H	A	N	N	S	T	E	Q	V	D	T	I	M	E	K	N	V	T	V	T	H	A	Q	D	I
Avian A/duck/Vietnam/27373/2009 HA	2.3	M	E	K	I	V	L	L	F	A	I	V	S	L	V	K	S	D	H	I	C	I	G	Y	H	A	N	N	S	T	E	Q	V	D	T	I	M	E	K	N	V	T	V	T	H	A	Q	D	I
Avian A/duck/Vietnam/27374/2009 HA	2.3	M	E	K	I	V	L	L	F	A	I	V	S	L	V	K	S	D	H	I	C	I	G	Y	H	A	N	N	S	T	E	Q	V	D	T	I	M	E	K	N	V	T	V	T	H	A	Q	D	I
Avian A/duck/Vietnam/27386/2009 HA	2.3	M	E	K	I	V	L	L	F	A	I	V	S	L	V	K	S	D	H	I	C	I	G	Y	H	A	N	N	S	T	E	Q	V	D	T	I	M	E	K	N	V	T	V	T	H	A	Q	D	I
Avian A/duck/Vietnam/376/2005 4	1	M	E	K	I	V	L	L	F	A	I	V	S	L	V	K	S	D	Q	I	C	I	G	Y	H	A	N	N	S	T	E	Q	V	D	T	I	M	E	K	N	V	T	V	T	H	A	Q	D	I
Avian A/duck/Vietnam/568/2005 4	2.3	M	E	K	I	V	L	L	L	A	I	V	S	L	V	K	S	D	Q	I	C	I	G	Y	H	A	N	N	S	T	E	Q	V	D	T	I	M	E	K	N	V	T	V	T	H	A	Q	D	I
Avian A/duck/Vietnam/OIE-1287/2012 HA	2.3	M	E	K	I	V	L	L	F	A	T	I	S	L	V	K	S	D	H	I	C	I	G	Y	H	A	N	N	S	T	E	Q	V	D	T	I	M	E	K	N	V	T	V	T	H	A	Q	D	I
Avian A/duck/Vietnam/OIE-2533/2011 HA	1	M	E	K	I	V	L	L	F	A	S	I	S	L	V	K	S	D	H	I	C	I	G	Y	H	A	N	N	S	T	E	Q	V	D	T	I	M	E	K	N	V	T	V	T	H	A	Q	D	I
Avian A/duck/Zhejiang/213/2011 HA	2.3	M	E	K	I	V	L	L	F	A	I	V	N	L	V	K	S	D	H	I	C	I	G	Y	H	A	N	N	S	T	E	Q	V	D	T	I	M	E	K	N	V	T	V	T	H	A	Q	D	I
Avian A/duck/Zhejiang/224/2011 HA	2.3	M	E	K	I	V	L	L	F	A	I	V	S	L	V	K	S	D	H	I	C	I	G	Y	H	A	N	N	S	T	E	Q	V	D	T	I	M	E	K	N	V	T	V	T	H	A	Q	D	L
Avian A/duck/Zhejiang/2242/2011 HA	2.3	M	E	K	I	V	L	L	F	A	I	V	S	L	V	K	S	D	H	I	C	I	G	Y	H	A	N	N	S	T	E	Q	V	D	T	I	M	E	K	N	V	T	V	T	H	A	Q	D	I
Avian A/duck/Zhejiang/2243/2011 HA	2.3	M	E	K	I	V	L	L	F	A	I	V	S	L	V	K	S	D	H	I	C	I	G	Y	H	A	N	N	S	T	E	Q	V	D	T	I	M	E	K	N	V	T	V	T	H	A	Q	D	I
Avian A/duck/Zhejiang/2244/2011 HA	2.3	M	E	K	I	V	L	L	F	A	I	V	S	L	V	K	S	D	H	I	C	I	G	Y	H	A	N	N	S	T	E	Q	V	D	T	I	M	E	K	N	V	T	V	T	H	A	Q	D	I
Avian A/duck/Zhejiang/2245/2011 HA	2.3	M	E	K	I	V	L	L	F	A	I	V	S	L	V	K	S	D	H	I	C	I	G	Y	H	A	N	N	S	T	E	Q	V	D	T	I	M	E	K	N	V	T	V	T	H	A	Q	D	I
Avian A/duck/Zhejiang/2248/2011 HA	2.3	M	E	K	I	V	L	L	F	A	I	V	S	L	V	K	S	D	H	I	C	I	G	Y	H	A	N	N	S	T	E	Q	V	D	T	I	M	E	K	N	V	T	V	T	H	A	Q	D	I
Avian A/eurasian eagle owl/Korea/Q133/2011 HA	2.3	M	E	K	I	V	L	L	F	S	T	L	S	L	V	K	S	D	H	I	C	V	G	Y	H	A	N	N	S	T	E	Q	V	D	T	I	M	E	K	N	V	T	V	T	H	A	Q	D	I
Avian A/eurasian eagle owl/Korea/Q178/2011 HA	2.3	M	E	K	I	V	L	L	F	T	T	I	S	L	V	K	S	D	H	I	C	I	G	Y	H	A	N	N	S	T	E	Q	V	D	T	I	M	E	K	N	V	T	V	T	H	A	Q	D	I
Avian A/eurasian eagle owl/Korea/Q182/2011 HA	2.3	M	E	K	I	V	L	L	F	T	T	I	S	L	V	K	S	D	H	I	C	I	G	Y	H	A	N	N	S	T	E	Q	V	D	T	I	M	E	K	N	V	T	V	T	H	A	Q	D	I
Avian A/eurasian eagle owl/Korea/Q196/2011 HA	2.3	M	E	K	I	V	L	L	F	T	T	I	S	L	V	K	S	D	H	I	C	I	G	Y	H	A	N	N	S	T	E	Q	V	D	T	I	M	E	K	N	V	T	V	T	H	A	Q	D	I
Avian A/eurasian sparrowhawk/Korea/Q94/2011 HA	2.3	M	E	K	I	V	L	L	F	T	T	I	S	V	V	K	S	D	H	I	C	V	G	Y	H	A	N	N	S	T	E	Q	V	D	T	I	M	E	K	N	V	T	V	T	H	A	Q	D	I
Avian A/feral pigeon/Hong Kong/3409/2009 HA	2.3	M	E	K	I	V	L	L	F	A	I	V	S	L	V	K	S	D	H	I	C	I	G	Y	H	A	N	N	S	T	E	Q	V	D	T	I	M	E	K	N	V	T	V	T	H	A	Q	D	I
Avian A/goose/Guangxi/3316/2005 4	2.3	M	E	K	I	V	L	L	L	A	I	V	S	L	V	K	S	D	Q	I	C	I	G	Y	H	A	N	N	S	T	E	Q	V	D	T	I	M	E	K	N	V	T	V	T	H	A	Q	D	I
Avian A/goose/Jiangsu/k0403/2010 HA	2.3	M	E	K	I	V	L	L	F	A	T	I	S	L	V	K	S	D	H	I	C	I	G	Y	H	A	N	N	S	T	E	Q	V	D	T	I	M	E	K	N	V	T	V	T	H	A	Q	D	I
Avian A/goshawk/Tochigi/64/2011 HA	2.3	M	E	K	I	V	L	L	F	T	T	I	S	L	V	K	S	D	H	I	C	I	G	Y	H	A	N	N	S	T	E	Q	V	D	T	I	M	E	K	N	V	T	V	T	H	A	Q	D	I
Avian A/great black-headed gull/1/2009 HA	2.3	M	E	K	I	V	L	L	F	A	T	I	S	L	V	K	S	D	H	I	C	I	G	Y	H	A	N	N	S	T	E	Q	V	D	T	I	M	E	K	N	V	T	V	T	H	A	Q	D	I
Avian A/great black-headed gull/Qinghai/2/2009 HA	2.3	M	E	K	I	V	L	L	F	A	T	I	S	L	V	K	S	D	H	I	C	I	G	Y	H	A	N	N	S	T	E	Q	V	D	T	I	M	E	K	N	V	T	V	T	H	A	Q	D	I
Avian A/great black-headed gull/Qinghai/3/2009 HA	2.3	M	E	K	I	V	F	L	F	A	T	I	S	L	V	K	S	D	H	I	C	I	G	Y	H	A	N	N	S	T	E	Q	V	D	T	I	M	E	K	N	V	T	V	T	H	A	Q	D	I
Avian A/great black-headed gull/Qinghai/4/2009 HA	2.3	M	E	K	I	V	F	L	F	A	T	I	S	L	V	K	S	D	H	I	C	I	G	Y	H	A	N	N	S	T	E	Q	V	D	T	I	M	E	K	N	V	T	V	T	H	A	Q	D	I
Avian A/great black-headed gull/Qinghai/5/2009 HA	2.3	M	E	K	I	V	L	L	F	A	T	I	S	L	V	K	S	D	H	I	C	I	G	Y	H	A	N	N	S	T	E	Q	V	D	T	I	M	E	K	N	V	T	V	T	H	A	Q	D	I
Avian A/great black-headed gull/Qinghai/6/2009 HA	2.3	M	E	K	I	V	L	L	F	A	T	I	S	L	V	K	S	D	H	I	C	I	G	Y	H	A	N	N	S	T	E	Q	V	D	T	I	M	E	K	N	V	T	V	T	H	A	Q	D	I
Avian A/great cormorant/Qinghai/1/2009 HA	2.3	M	E	K	I	V	L	L	F	A	T	I	S	L	V	K	S	D	H	I	C	I	G	Y	H	A	N	N	S	T	E	Q	V	D	T	I	M	E	K	N	V	T	V	T	H	A	Q	D	I
Avian A/great crested grebe/Hyogo/2802E082/2011 HA	2.3	M	E	K	I	V	L	L	F	T	T	I	S	L	V	K	S	D	H	I	C	I	G	Y	H	A	N	N	S	T	E	Q	V	D	T	I	M	E	K	N	V	T	V	T	H	A	Q	D	I
Avian A/great crested grebe/Qinghai/1/2010 HA	2.3	M	E	K	I	V	L	L	F	A	T	I	S	L	V	K	S	D	H	I	C	I	G	Y	H	A	N	N	S	T	E	Q	V	D	T	I	M	E	K	N	V	T	V	T	H	A	Q	D	I
Avian A/great crested grebe/Tyva/120/2009 HA	2.3	M	E	K	I	V	L	L	F	A	T	I	S	L	V	K	S	D	H	I	C	I	G	Y	H	A	N	N	S	T	E	Q	V	D	T	I	M	E	K	N	V	T	V	T	H	A	Q	D	I
Avian A/great crested grebe/Tyva/22/2010 HA	2.3	M	E	K	I	V	L	L	F	T	T	I	S	L	V	K	S	D	H	I	C	I	G	Y	H	A	N	N	S	T	E	Q	V	D	T	I	M	E	K	N	V	T	V	T	H	A	Q	D	I
Avian A/great crested-grebe/Qinghai/1/2009 HA	2.3	M	E	K	I	V	L	L	F	A	T	I	S	L	V	K	S	D	H	I	C	I	G	Y	H	A	N	N	S	T	E	Q	V	D	T	I	M	E	K	N	V	T	V	T	H	A	Q	D	I
Avian A/great egret/Hong Kong/807/2008 HA	2.3	M	E	K	I	V	L	L	F	A	I	V	S	L	V	K	S	D	H	I	C	I	G	Y	H	A	N	N	S	T	E	Q	V	D	T	I	M	E	K	N	V	T	V	T	H	A	Q	D	I
Avian A/greater scaup/Hokkaido/2/2011 HA	2.3	M	E	K	I	V	L	L	F	T	T	I	S	L	V	K	S	D	H	I	C	I	G	Y	H	A	N	N	S	T	E	Q	V	D	T	I	M	E	K	N	V	T	V	T	H	A	Q	D	I
Avian A/greater scaup/Hokkaido/28/2011 HA	2.3	M	E	K	I	V	L	L	F	T	T	I	S	L	V	K	S	D	H	I	C	I	G	Y	H	A	N	N	S	T	E	Q	V	D	T	I	M	E	K	N	V	T	V	T	H	A	Q	D	I
Avian A/grebe/Tyva/2/2010 HA	2.3	M	E	K	I	V	L	L	F	A	T	I	S	L	V	K	S	D	H	I	C	I	G	Y	H	A	N	N	S	T	E	Q	V	D	T	I	M	E	K	N	V	T	V	T	H	A	Q	D	I
Avian A/grebe/Tyva/3/2009 HA	2.3	M	E	K	I	V	L	L	F	T	T	I	S	L	V	K	S	D	H	I	C	I	G	Y	H	A	N	N	S	T	E	Q	V	D	T	I	M	E	K	N	V	T	V	T	H	A	Q	D	I
Avian A/grey heron/Hong Kong/1046/2008 HA	2.3	M	E	K	I	V	L	L	F	A	I	V	S	L	V	K	S	D	H	I	C	I	G	Y	H	A	N	N	S	T	E	Q	V	D	T	I	M	E	K	N	V	T	V	T	H	A	Q	D	I
Avian A/grey heron/Hong Kong/3088/2007 4	2.3	M	E	K	I	V	L	L	F	A	I	V	S	L	V	K	S	D	H	I	C	I	G	Y	H	A	N	N	S	T	E	Q	V	D	T	I	M	E	K	N	V	T	V	T	H	A	Q	D	I
Avian A/grey heron/Hong Kong/779/2009 HA	2.3	M	E	K	I	V	L	L	F	A	I	V	S	L	V	K	S	D	H	I	C	I	G	Y	H	A	N	N	S	T	E	Q	V	D	T	I	M	E	K	N	V	T	V	T	H	A	Q	D	I
Avian A/herring gull/Mongolia/833T/2009 HA	2.3	M	E	K	I	V	L	L	F	T	T	I	S	L	V	K	S	D	H	I	C	I	G	Y	H	A	N	N	S	T	E	Q	V	D	T	I	M	E	K	N	V	T	V	T	H	A	Q	D	I
Avian A/hooded crane/Kagoshima/4612J008/2010 HA	2.3	M	E	K	I	V	L	L	F	T	T	I	S	L	V	K	S	D	H	I	C	I	G	Y	H	A	N	N	S	T	E	Q	V	D	T	I	M	E	K	N	V	T	V	T	H	A	Q	D	I
Avian A/house crow/Hong Kong/5288/2007 4	2.3	M	E	K	I	V	L	L	F	A	I	V	S	L	V	K	S	D	H	I	C	I	G	Y	H	A	N	N	S	T	E	Q	V	D	T	I	M	E	K	N	V	T	V	T	H	A	Q	D	I
Avian A/house crow/Hong Kong/7677/2008 HA	2.3	M	E	K	I	V	L	L	F	A	I	V	S	L	V	K	S	D	H	I	C	I	G	Y	H	A	N	N	S	T	E	Q	V	D	T	I	M	E	K	N	V	T	V	T	H	A	Q	D	I
Avian A/large billed crow/Hong Kong/885/2009 HA	2.3	M	E	K	I	V	L	L	F	A	I	V	S	L	V	K	S	D	H	I	C	I	G	Y	H	A	N	N	S	T	E	Q	V	D	T	I	M	E	K	N	V	T	V	T	H	A	Q	D	I
Avian A/little egret/Hong Kong/8550/2007 4	2.3	M	E	K	I	V	L	L	F	A	I	V	S	L	V	K	S	D	H	I	C	I	G	Y	H	A	N	N	S	T	E	Q	V	D	T	I	M	E	K	N	V	T	V	T	H	A	Q	D	I
Avian A/little egret/Hong Kong/8863/2007 4	2.3	M	E	K	I	V	L	L	F	A	I	V	S	L	V	K	S	D	H	I	C	I	G	Y	H	A	N	N	S	T	E	Q	V	D	T	I	M	E	K	N	V	T	V	T	H	A	Q	D	I
Avian A/magpie robin/Hong Kong/1097/2008 HA	2.3	M	E	K	I	V	L	L	F	A	I	V	S	L	V	K	S	D	H	I	C	I	G	Y	H	A	N	N	S	T	E	Q	V	D	T	I	M	E	K	N	V	T	V	T	H	A	Q	D	I
Avian A/magpie robin/Hong Kong/1897/2008 HA	2.3	M	E	K	I	V	L	L	F	A	I	V	S	L	V	K	S	D	H	I	C	I	V	Y	H	A	N	N	S	T	E	Q	V	D	T	I	M	E	K	N	V	T	V	T	H	A	Q	D	I
Avian A/Mallard duck/Korea/W401/2011 HA	2.3	M	E	K	I	V	L	L	F	T	T	I	S	L	V	K	S	D	H	I	C	I	G	Y	H	A	N	N	S	T	E	Q	V	D	T	I	M	E	K	N	V	T	V	T	H	A	Q	D	I
Avian A/Mallard duck/Korea/W404/2011 HA	2.3	M	E	K	I	V	L	L	F	T	T	I	S	L	V	K	S	D	H	I	C	I	G	Y	H	A	N	N	S	T	E	Q	V	D	T	I	M	E	K	N	V	T	V	T	H	A	Q	D	I
Avian A/mallard/Huadong/hn/2005 4	7	M	E	K	I	V	L	L	L	A	I	I	G	L	V	K	S	D	Q	I	C	I	G	Y	H	A	N	N	S	T	E	Q	V	D	T	I	M	E	K	N	V	T	V	T	H	A	Q	D	I
Avian A/mallard/Korea/1195/2010 HA	2.3	M	E	K	I	V	L	L	F	T	T	I	S	L	V	K	S	D	H	I	C	I	G	Y	H	A	N	N	S	T	E	Q	V	D	T	I	M	E	K	N	V	T	V	T	H	A	Q	D	I
Avian A/mandarin duck/Kochi/3901C005/2011 HA	2.3	M	E	K	I	V	L	L	F	T	T	I	S	L	V	K	S	D	H	I	C	I	G	Y	H	A	N	N	S	T	E	Q	V	D	T	I	M	E	K	N	V	T	V	T	H	A	Q	D	I
Avian A/mandarin duck/Korea/K10-480/2010 HA	2.3	M	E	K	I	V	L	L	F	T	T	I	S	L	V	K	S	D	H	I	C	I	G	Y	H	A	N	N	S	T	E	Q	V	D	T	I	M	E	K	N	V	T	V	T	H	A	Q	D	I
Avian A/mandarin duck/Korea/K10-483/2010 HA	2.3	M	E	K	I	V	L	L	F	T	T	I	S	L	V	K	S	D	H	I	C	I	G	Y	H	A	N	N	S	T	E	Q	V	D	T	I	M	E	K	N	V	T	V	T	H	A	Q	D	I
Avian A/mandarin duck/Korea/K10-485/2010 HA	2.3	M	E	K	I	V	L	L	F	T	T	I	S	L	V	K	S	D	H	I	C	I	G	Y	H	A	N	N	S	T	E	Q	V	D	T	I	M	E	K	N	V	T	V	T	H	A	Q	D	I
Avian A/mandarin duck/Korea/K10-515/2011 HA	2.3	M	E	K	I	V	L	L	F	T	T	I	S	L	V	K	S	D	H	I	C	I	G	Y	H	A	N	N	S	T	E	Q	V	D	T	I	M	E	K	N	V	T	V	T	H	A	Q	D	I
Avian A/mandarin duck/Korea/Q2/2011 HA	2.3	M	E	K	I	V	L	L	F	T	T	I	S	L	V	K	S	D	H	I	C	I	G	Y	H	A	N	N	S	T	E	Q	V	D	T	I	M	E	K	N	V	T	V	T	H	A	Q	D	I
Avian A/mandarin duck/Korea/Q525/2010 HA	2.3	M	E	K	I	V	L	L	F	T	T	I	S	L	V	K	S	D	H	I	C	I	G	Y	H	A	N	N	S	T	E	Q	V	D	T	I	M	E	K	N	V	T	V	T	H	A	Q	D	I
Avian A/mandarin duck/Miyazaki/22M807-1/2011 HA	2.3	M	E	K	I	V	L	L	F	T	T	I	S	L	V	K	S	D	H	I	C	I	G	Y	H	A	N	N	S	T	E	Q	V	D	T	I	M	E	K	N	V	T	V	T	H	A	Q	D	I
Avian A/mandarin duck/Nagasaki/4202A023/2011 HA	2.3	M	E	K	I	V	L	L	F	T	T	I	S	L	V	K	S	D	H	I	C	I	G	Y	H	A	N	N	S	T	E	Q	V	D	T	I	M	E	K	N	V	T	V	T	H	A	Q	D	I
Avian A/mandarin duck/Oita/4402B056/2011 HA	2.3	M	E	K	I	V	L	L	F	T	T	I	S	L	V	K	S	D	H	I	C	I	G	Y	H	A	N	N	S	T	E	Q	V	D	T	I	M	E	K	N	V	T	V	T	H	A	Q	D	I
Avian A/Muscovy duck/Vietnam/18151/2009 HA	2.3	M	E	K	I	V	L	L	F	A	I	V	S	L	V	K	S	D	H	I	C	I	G	Y	H	A	N	N	S	T	E	Q	V	D	T	I	M	E	K	N	V	T	V	T	H	A	Q	D	I
Avian A/Muscovy duck/Vietnam/18152/2009 HA	2.3	M	E	K	I	V	L	L	F	A	I	I	S	L	V	K	S	D	H	I	C	I	G	Y	H	A	N	N	S	T	E	Q	V	D	T	I	M	E	K	N	V	T	V	T	H	A	Q	D	I
Avian A/Muscovy duck/Vietnam/18153/2009 HA	2.3	M	E	K	I	V	L	L	F	A	I	V	S	L	V	K	S	D	H	I	C	I	G	Y	H	A	N	N	S	T	E	Q	V	D	T	I	M	E	K	N	V	T	V	T	H	A	Q	D	I
Avian A/muscovy duck/Vietnam/LBM14/2011 HA	2.3	M	E	K	I	V	L	L	F	A	T	I	S	L	V	K	S	D	H	I	C	I	G	Y	H	A	N	N	S	T	E	Q	V	D	T	I	M	E	K	N	V	T	V	T	H	A	Q	D	I
Avian A/muscovy duck/Vietnam/LBM57/2011 HA	2.3	M	E	K	I	V	L	L	F	A	T	I	S	L	V	K	S	D	H	I	C	I	G	Y	H	A	N	N	S	T	E	Q	V	D	T	I	M	E	K	N	V	T	V	T	H	A	Q	D	I
Avian A/muscovy duck/Vietnam/LBM66/2011 HA	2.3	M	E	K	I	V	L	L	F	A	I	V	S	L	V	K	S	D	H	I	C	I	G	Y	H	A	N	N	S	T	E	Q	V	D	T	I	M	E	K	N	V	T	V	T	H	A	Q	D	I
Avian A/muscovy duck/Vietnam/OIE-559/2011 HA	1	M	E	K	I	V	L	L	F	A	I	V	N	L	V	K	S	D	Q	I	C	I	G	Y	H	A	N	N	S	T	E	Q	V	D	T	I	M	E	K	N	V	T	V	T	H	A	Q	D	I
Avian A/oriental magpie robin/Hong Kong/9298/2009 HA	2.3	M	E	K	I	V	L	L	F	A	I	V	S	I	V	K	S	D	H	I	C	I	G	Y	H	A	N	N	S	T	E	Q	V	D	T	I	M	E	K	N	V	T	V	T	H	A	Q	D	I
Avian A/owl/Tokushima/3602A023/2011 HA	2.3	M	E	K	I	V	L	L	F	T	T	I	S	L	V	K	S	D	H	I	C	I	G	Y	H	A	N	N	S	T	E	Q	V	D	T	I	M	E	K	N	V	T	V	T	H	A	Q	D	I
Avian A/peregrine falcon/Aichi/2302O017/2011 HA	2.3	M	E	K	I	V	L	L	F	T	T	I	S	L	V	K	S	D	H	I	C	I	G	Y	H	A	N	N	S	T	E	Q	V	D	T	I	M	E	K	N	V	T	V	T	H	A	Q	D	I
Avian A/peregrine falcon/Aomori/7/2011 HA	2.3	M	E	K	I	V	L	L	F	T	T	I	S	L	V	K	S	D	H	I	C	I	G	Y	H	A	N	N	S	T	E	Q	V	D	T	I	M	E	K	N	V	T	V	T	H	A	Q	D	I
Avian A/peregrine falcon/Hong Kong/1143/2007 4	2.3	-	-	-	-	-	-	-	-	-	-	-	-	-	-	K	S	D	H	I	C	I	G	Y	H	A	N	N	S	T	E	Q	V	D	T	I	M	E	K	N	V	T	V	T	H	A	Q	D	I
Avian A/peregrine falcon/Kyoto/2602A009/2011 HA	2.3	M	E	K	I	V	L	L	F	T	T	I	S	L	V	K	S	D	H	I	C	I	G	Y	H	A	N	N	S	T	E	Q	V	D	T	I	M	E	K	N	V	T	V	T	H	A	Q	D	I
Avian A/peregrine falcon/Tochigi/15/2011 HA	2.3	M	E	K	I	V	L	L	F	T	T	I	S	L	V	K	S	D	H	I	C	I	G	Y	H	A	N	N	S	T	E	Q	V	D	T	I	M	E	K	N	V	T	V	T	H	A	Q	D	I
Avian A/pheasant/Korea/PT411/2011 HA	2.3	M	E	K	I	V	L	L	F	T	T	I	S	L	V	K	S	D	H	I	C	I	G	Y	H	A	N	N	S	T	E	Q	V	D	T	I	M	E	K	N	V	T	V	T	H	A	Q	D	I
Avian A/pintail/Hokkaido/1/2011 HA	2.3	M	E	K	I	V	L	L	F	T	T	I	S	L	V	K	S	D	H	I	C	I	G	Y	H	A	N	N	S	T	E	Q	V	D	T	I	M	E	K	N	V	T	V	T	H	A	Q	D	I
Avian A/quail/Korea/GC395/2011 HA	2.3	M	E	K	I	V	L	L	F	T	T	I	S	L	V	K	S	D	H	I	C	I	G	Y	H	A	N	N	S	T	E	Q	V	D	T	I	M	E	K	N	V	T	V	T	H	A	Q	D	I
Avian A/quail/Viet Nam/15/2005 4	2.3	M	E	K	I	V	L	L	L	A	I	V	S	L	V	K	S	D	Q	I	C	I	G	Y	H	A	N	N	S	T	E	Q	V	D	T	I	M	E	K	N	V	T	V	T	H	A	Q	D	I
Avian A/red-billed starling/Hong Kong/4925/2007 4	2.3	-	-	-	I	V	L	L	F	A	I	V	S	L	V	K	S	D	H	I	C	I	G	Y	H	A	N	N	S	T	E	Q	V	D	T	I	M	E	K	N	V	T	V	T	H	A	Q	D	I
Avian A/ruddy shelduck/Mongolia/911T/2009 HA	2.3	M	E	K	I	V	L	L	F	A	T	I	S	L	V	K	S	D	H	I	C	I	G	Y	H	A	N	N	S	T	E	Q	V	D	T	I	M	E	K	N	V	T	V	T	H	A	Q	D	I
Avian A/ruddy shelduck/Mongolia/X42/2009 HA	2.3	M	E	K	I	V	L	L	F	A	T	I	S	L	V	K	S	D	H	I	C	I	G	Y	H	A	N	N	S	T	E	Q	V	D	T	I	M	E	K	N	V	T	V	T	H	A	Q	D	I
Avian A/ruddy shelduck/Mongolia/X63/2009 HA	2.3	M	E	K	I	V	L	L	F	A	T	I	S	L	V	K	S	D	H	I	C	I	G	Y	H	A	N	N	S	T	E	Q	V	D	T	I	M	E	K	N	V	T	V	T	H	A	Q	D	I
Avian A/tufted duck/Fukushima/16/2011 HA	2.3	M	E	K	I	V	L	L	F	T	T	I	G	L	V	K	S	D	H	I	C	I	G	Y	H	A	N	N	S	T	E	Q	V	D	T	I	M	E	K	N	V	T	V	T	H	A	Q	D	I
Avian A/tufted duck/Fukushima/2/2011 HA	2.3	M	E	K	I	V	L	L	F	T	T	I	S	L	V	K	S	D	H	I	C	I	G	Y	H	A	N	N	S	T	E	Q	V	D	T	I	M	E	K	N	V	T	V	T	H	A	Q	D	I
Avian A/tufted duck/Fukushima/4/2011 HA	2.3	M	E	K	I	V	L	L	F	T	T	I	S	L	V	K	S	D	H	I	C	I	G	Y	H	A	N	N	S	T	E	Q	V	D	T	I	M	E	K	N	V	T	V	T	H	A	Q	D	I
Avian A/tufted duck/Fukushima/5/2011 HA	2.3	M	E	K	I	V	L	L	F	T	T	I	S	L	V	K	S	D	H	I	C	I	G	Y	H	A	N	N	S	T	E	Q	V	D	T	I	M	E	K	N	V	T	V	T	H	A	Q	D	I
Avian A/tufted duck/Fukushima/7/2011 HA	2.3	M	E	K	I	V	L	L	F	T	T	I	S	L	V	K	S	D	H	I	C	I	G	Y	H	A	N	N	S	T	E	Q	V	D	T	I	M	E	K	N	V	T	V	T	H	A	Q	D	I
Avian A/tufted duck/Yamaguchi/3502B007/2011 HA	2.3	M	E	K	I	V	L	L	F	T	T	I	S	L	V	K	S	D	H	I	C	I	D	Y	H	A	N	N	S	T	E	Q	V	D	T	I	M	E	K	N	V	T	V	T	H	A	Q	D	I
Avian A/tundra swan/Fukushima/207/2011 HA	2.3	M	E	K	I	V	L	L	F	T	T	I	S	L	V	K	S	D	H	I	C	I	G	Y	H	A	N	N	S	T	E	Q	V	D	T	I	M	E	K	N	V	T	V	T	H	A	Q	D	I
Avian A/tundra swan/Mongolia/1T/2010 HA	2.3	M	E	K	I	V	L	L	F	A	T	I	S	L	V	K	S	D	H	I	C	I	G	Y	H	A	N	N	S	T	E	Q	V	D	T	I	M	E	K	N	V	T	V	T	H	A	Q	D	I
Avian A/tundra swan/Tottori/12-002/2010 HA	2.3	M	E	K	I	V	L	L	F	T	T	I	S	L	V	K	S	D	H	I	C	I	G	Y	H	A	N	N	S	T	E	Q	V	D	T	I	M	E	K	N	V	T	V	T	H	A	Q	D	I
Avian A/turkey/Korea/DDC518/2011 HA	2.3	M	E	K	I	V	L	L	F	T	T	I	S	L	V	K	S	D	H	I	C	I	G	Y	H	A	N	N	S	T	E	Q	V	D	T	I	M	E	K	N	V	T	V	T	H	A	Q	D	I
Avian A/whooper swan/Akita/1/2008 HA	2.3	M	E	K	I	V	L	L	F	A	I	V	S	L	V	K	S	D	H	I	C	I	G	Y	H	A	N	N	S	T	E	Q	V	D	T	I	M	E	K	N	V	T	V	T	H	A	Q	D	I
Avian A/whooper swan/Aomori/1/2008 HA	2.3	M	E	K	I	V	L	L	F	A	I	V	S	L	V	K	S	D	H	I	C	I	G	Y	H	A	N	N	S	T	E	Q	V	D	T	I	M	E	K	N	V	T	V	T	H	A	Q	D	I
Avian A/whooper swan/Aomori/2/2008 HA	2.3	M	E	K	I	V	L	L	F	A	I	V	S	L	V	K	S	D	H	I	C	I	G	Y	H	A	N	N	S	T	E	Q	V	D	T	I	M	E	K	N	V	T	V	T	H	A	Q	D	I
Avian A/whooper swan/Hamanaka/2011 HA	2.3	M	E	K	I	V	L	L	F	T	T	I	S	L	V	K	S	D	H	I	C	I	G	Y	H	A	N	N	S	T	E	Q	V	D	T	I	M	E	K	N	V	T	V	T	H	A	Q	D	I
Avian A/whooper swan/Hokkaido/1/2008 HA	2.3	M	E	K	I	V	L	L	F	A	I	V	S	L	V	K	S	D	H	I	C	I	G	Y	H	A	N	N	S	T	E	Q	V	D	T	I	M	E	K	N	V	T	V	T	H	A	Q	D	I
Avian A/whooper swan/Hokkaido/13-21/2011 HA	2.3	M	E	K	I	V	L	L	F	T	T	I	S	L	V	K	S	D	H	I	C	I	G	Y	H	A	N	N	S	T	E	Q	V	D	T	I	M	E	K	N	V	T	V	T	H	A	Q	D	I
Avian A/whooper swan/Hokkaido/13-27/2011 HA	2.3	M	E	K	I	V	L	L	F	T	T	I	S	L	V	K	S	D	H	I	C	I	G	Y	H	A	N	N	S	T	E	Q	V	D	T	I	M	E	K	N	V	T	V	T	H	A	Q	D	I
Avian A/whooper swan/Hokkaido/2/2008 HA	2.3	-	-	-	-	-	-	L	F	A	I	V	S	L	V	K	S	D	H	I	C	I	G	Y	H	A	N	N	S	T	E	Q	V	D	T	I	M	E	K	N	V	T	V	T	H	A	Q	D	I
Avian A/whooper swan/Hokkaido/3/2011 HA	2.3	M	E	K	I	V	L	L	F	T	T	I	S	L	V	K	S	D	H	I	C	I	G	Y	H	A	N	N	S	T	E	Q	V	D	T	I	M	E	K	N	V	T	V	T	H	A	Q	D	I
Avian A/whooper swan/Hokkaido/4/2011 HA	2.3	M	E	K	I	V	L	L	F	T	T	I	S	L	V	K	S	D	H	I	C	I	G	Y	H	A	N	N	S	T	E	Q	V	D	T	I	M	E	K	N	V	T	V	T	H	A	Q	D	I
Avian A/whooper swan/Hokkaido/6/2011 HA	2.3	M	E	K	I	V	L	L	F	T	T	I	S	L	V	K	S	D	H	I	C	I	G	Y	H	A	N	N	S	T	E	Q	V	D	T	I	M	E	K	N	V	T	V	T	H	A	Q	D	I
Avian A/whooper swan/Hokkaido/A13/2011 HA	2.3	M	E	K	I	V	L	L	F	T	T	I	S	L	V	K	S	D	H	I	C	I	G	Y	H	A	N	N	S	T	E	Q	V	D	T	I	M	E	K	N	V	T	V	T	H	A	Q	D	I
Avian A/whooper swan/Korea/Q28/2011 HA	2.3	M	E	K	I	V	L	L	F	T	T	I	S	L	V	K	S	D	H	I	C	I	G	Y	H	A	N	N	S	T	E	Q	V	D	T	I	M	E	K	N	V	T	V	T	H	A	Q	D	I
Avian A/whooper swan/Mongolia/1/2009 HA	2.3	-	-	-	-	-	-	-	-	-	-	-	-	-	-	-	-	-	-	-	-	-	-	-	-	-	-	-	-	-	-	-	-	-	-	-	-	-	-	-	-	-	-	-	-	-	-	D	I
Avian A/whooper swan/Mongolia/1/2010 HA	2.3	M	E	K	I	V	L	L	F	A	T	I	S	L	V	K	S	D	H	I	C	I	G	Y	H	A	N	N	S	T	E	Q	V	D	T	I	M	E	K	N	V	T	V	T	H	A	Q	D	I
Avian A/whooper swan/Mongolia/11/2010 HA	2.3	M	E	K	I	V	L	L	F	T	T	I	S	L	V	K	S	D	H	I	C	I	G	Y	H	A	N	N	S	T	E	Q	V	D	T	I	M	E	K	N	V	T	V	T	H	A	Q	D	I
Avian A/whooper swan/Mongolia/2/2009 HA	2.3	M	E	K	I	V	L	L	F	T	T	I	S	L	V	K	S	D	H	I	C	I	G	Y	H	A	N	N	S	T	E	Q	V	D	T	I	M	E	K	N	V	T	V	T	H	A	Q	D	I
Avian A/whooper swan/Mongolia/21/2010 HA	2.3	M	E	K	I	V	L	L	F	T	T	I	S	L	V	K	S	D	H	I	C	I	G	Y	H	A	N	N	S	T	E	Q	V	D	T	I	M	E	K	N	V	T	V	T	H	A	Q	D	I
Avian A/whooper swan/Mongolia/4/2009 HA	2.3	-	-	-	-	-	-	-	-	-	-	-	-	-	-	K	S	D	H	I	C	I	G	Y	H	A	N	N	S	T	E	Q	V	D	T	I	M	E	K	N	V	T	V	T	H	A	Q	D	I
Avian A/whooper swan/Mongolia/6/2009 HA	2.3	M	E	K	I	V	L	L	F	T	T	I	S	L	V	K	S	D	H	I	C	I	G	Y	H	A	N	N	S	T	E	Q	V	D	T	I	M	E	K	N	V	T	V	T	H	A	Q	D	I
Avian A/whooper swan/Mongolia/7/2009 HA	2.3	-	-	-	-	-	L	L	F	T	T	I	S	L	V	K	S	D	H	I	C	I	G	Y	H	A	N	N	S	T	E	Q	V	D	T	I	M	E	K	N	V	T	V	T	H	A	Q	D	I
Avian A/whooper swan/Mongolia/7/2010 HA	2.3	M	E	K	I	V	L	L	F	A	T	I	S	L	V	K	S	D	H	I	C	I	G	Y	H	A	N	N	S	T	E	Q	V	D	T	I	M	E	K	N	V	T	V	T	H	A	Q	D	I
Avian A/whooper swan/Mongolia/8/2009 HA	2.3	M	E	K	I	V	L	L	F	T	T	I	S	L	V	K	S	D	H	I	C	I	G	Y	H	A	N	N	S	T	E	Q	V	D	T	I	M	E	K	N	V	T	V	T	H	A	Q	D	I
Avian A/whooper swan/Mongolia/9/2009 HA	2.3	-	-	-	-	-	-	-	-	-	-	-	-	L	V	K	S	D	H	I	C	I	G	Y	H	A	N	N	S	T	E	Q	V	D	T	I	M	E	K	N	V	T	V	T	H	A	Q	D	I
Avian A/wild bird/Korea/IS18/2011 HA	2.3	M	E	K	I	V	L	L	F	T	T	I	S	L	V	K	S	D	H	I	C	I	G	Y	H	A	N	N	S	T	E	Q	V	D	T	I	M	E	K	N	V	T	V	T	H	A	Q	D	I
Civet A/Owstons civet/Vietnam/1/2005 4	2.3	M	E	K	I	V	L	L	L	A	I	V	S	L	V	K	S	D	Q	I	C	I	G	Y	H	A	N	N	S	T	E	Q	V	D	T	I	M	E	K	N	V	T	V	T	H	A	Q	D	I
Environment A/environment/Chang Sha/1/2009 HA	2.3	M	E	K	I	V	L	L	F	A	T	I	S	L	V	K	S	D	H	I	C	I	G	Y	H	A	N	N	S	T	E	Q	V	D	T	I	M	E	K	N	V	T	V	T	H	A	Q	D	I
Environment A/environment/Chang Sha/2/2009 HA	2.3	M	E	K	I	V	L	L	F	A	T	I	S	L	V	K	S	D	H	I	C	I	G	Y	H	A	N	N	S	T	E	Q	V	D	T	I	M	E	K	N	V	T	V	T	H	A	Q	D	I
Environment A/environment/Chang Sha/3/2009 HA	2.3	M	E	K	I	V	L	L	F	A	T	I	S	L	V	K	S	D	H	I	C	I	G	Y	H	A	N	N	S	T	E	Q	V	D	T	I	M	E	K	N	V	T	V	T	H	A	Q	D	I
Environment A/environment/Dongting Lake/Hunan/5-41/2007 4	2.3	M	E	K	I	V	L	L	F	A	I	V	S	L	V	K	S	D	H	I	C	I	G	Y	H	A	N	N	S	T	E	Q	V	D	T	I	M	E	K	N	V	T	V	T	H	A	Q	D	I
Environment A/environment/Hunan/5-25/2007 4	2.3	M	E	K	I	V	L	L	F	A	I	V	S	L	V	K	S	D	H	I	C	I	G	Y	H	A	N	N	S	T	E	Q	V	D	T	I	M	E	K	N	V	T	V	T	H	A	Q	D	I
Environment A/environment/Hunan/5-32/2007 4	2.3	M	E	K	I	V	L	L	F	A	I	V	S	L	V	K	S	D	H	I	C	I	G	Y	H	A	N	N	S	T	E	Q	V	D	T	I	M	E	K	N	V	T	V	T	H	A	Q	D	I
Environment A/environment/Hunan/6-45/2008 HA	2.3	M	E	K	I	V	L	L	F	A	I	V	S	L	V	K	S	D	H	I	C	I	G	Y	H	A	N	N	S	T	E	Q	V	D	T	I	M	E	K	N	V	T	V	T	H	A	Q	D	I
Environment A/environment/Hunan/7-73/2008 HA	2.3	M	E	K	I	V	L	L	F	A	I	V	S	L	V	K	S	D	H	I	C	I	G	Y	H	A	N	N	S	T	E	Q	V	D	T	I	M	E	K	N	V	T	V	T	H	A	Q	D	I
Environment A/water/Hunan/7/2009 HA	2.3	M	E	K	I	V	L	L	F	A	I	V	S	L	V	K	S	D	H	I	C	I	G	Y	H	A	N	N	S	T	E	Q	V	D	T	I	M	E	K	N	V	T	V	T	H	A	Q	D	I
Human A/Guangxi/1/2009 HA	2.3	M	E	K	I	V	L	L	F	A	I	V	S	L	V	K	S	D	H	I	C	I	G	Y	H	A	N	N	S	T	E	Q	V	D	T	I	M	E	K	N	V	T	V	T	H	A	Q	D	I
Human A/Hong Kong/6841/2010 HA	2.3	-	-	-	-	-	-	-	-	-	-	-	-	-	-	-	-	-	-	-	-	-	-	-	-	-	-	-	-	-	-	Q	V	D	T	I	M	E	K	N	V	T	V	T	H	A	Q	D	I
Pika A/pika/Qinghai/GRL/2007 4	2.3	M	E	K	I	V	L	L	F	A	I	V	S	L	V	K	S	D	H	I	C	I	G	Y	H	A	N	N	S	T	E	Q	V	D	T	I	M	E	K	N	V	T	V	T	H	A	Q	D	I
Pika A/pika/Qinghai/HMH/2007 4	2.3	M	E	K	I	V	L	L	F	A	I	V	S	L	V	K	S	D	H	I	C	I	G	Y	H	A	N	N	S	T	E	Q	V	D	T	I	M	E	K	N	V	T	V	T	H	A	Q	D	I
Pika A/pika/Qinghai/QW/2007 4	2.3	M	E	K	I	V	L	L	F	A	I	V	S	L	V	K	S	D	H	I	C	I	G	Y	H	A	N	N	S	T	E	Q	V	D	T	I	M	E	K	N	V	T	V	T	H	A	Q	D	I
Pika A/pika/Qinghai/SHK/2007 4	2.3	M	E	K	I	V	L	L	F	A	I	V	S	L	V	K	S	D	H	I	C	I	G	Y	H	A	N	N	S	T	E	Q	V	D	T	I	M	E	K	N	V	T	V	T	H	A	Q	D	I
Avian A/chicken/Badung/BBVD-302/2007 4	2.1	M	E	K	L	V	L	L	L	A	I	V	N	L	V	K	S	D	Q	I	C	I	G	Y	H	A	N	N	S	T	E	Q	V	D	T	I	M	E	K	N	V	T	V	T	H	A	K	D	I
Avian A/chicken/Denpasar/01/2004 4	2.1	-	-	-	-	-	-	-	-	-	-	-	-	-	-	-	-	D	Q	I	C	I	G	Y	H	A	N	N	S	T	E	Q	V	D	T	I	M	E	K	N	V	T	V	T	H	A	K	D	I
Avian A/chicken/Denpasar/BBVD-182/2007 4	2.1	M	E	K	L	V	L	L	L	A	I	I	N	L	V	K	S	D	Q	I	C	I	G	Y	H	A	N	N	S	T	E	Q	V	D	T	I	M	E	K	N	V	T	V	T	H	A	K	D	I
Avian A/chicken/Denpasar/BBVD-456/2007 4	2.1	M	E	K	L	V	L	L	L	A	I	V	N	L	V	K	S	D	Q	I	C	I	G	Y	H	A	N	N	S	T	E	Q	V	D	T	I	M	E	K	N	V	T	V	T	H	A	K	D	I
Avian A/chicken/Tabanan/BBVD-107/2007 4	2.1	M	E	K	L	V	L	L	L	A	I	V	N	L	V	K	S	D	Q	I	C	I	G	Y	H	A	N	N	S	T	E	Q	V	D	T	I	M	E	K	N	V	T	V	T	H	A	K	D	I
Avian A/chicken/Tabanan/BBVD-142/2007 4	2.1	M	E	K	L	V	L	L	L	A	I	V	N	L	V	K	S	D	Q	I	C	I	G	Y	H	A	N	N	S	T	E	Q	V	D	T	I	M	E	K	N	V	T	V	T	H	A	K	D	I
Avian A/duck/Badung-Bali/05/2005 4	2.3	-	-	-	-	-	-	-	-	-	-	-	-	-	-	-	-	D	Q	I	C	I	G	Y	H	A	N	N	S	T	E	Q	V	D	T	I	M	E	K	N	V	T	V	T	H	A	K	D	I
Avian A/Duck/Pali/BBVW1358/2005 4	2.1	M	E	K	I	V	L	L	L	A	L	V	T	L	V	K	S	D	Q	I	C	I	G	Y	H	A	N	N	S	T	E	Q	V	D	T	I	M	E	K	N	V	T	V	T	H	A	K	D	I
Avian A/Duck/Tabanan/BPPV1/2005 4	2.1	M	E	K	I	V	L	L	L	A	I	V	S	L	V	K	S	D	Q	I	C	I	G	Y	H	A	N	N	S	T	E	R	V	D	T	I	M	E	K	N	V	T	V	T	H	A	K	D	I
Avian A/duck/Vietnam/NCVD-8/2007 4	1	-	-	-	-	-	-	-	-	-	-	-	-	-	-	-	-	D	Q	I	C	I	G	Y	H	A	N	N	S	T	E	Q	V	D	T	I	M	E	K	N	V	T	V	T	H	A	Q	D	I
Avian A/muscovy duck/Vietnam/OIE-0043/2012 HA	1	M	E	K	I	V	L	L	F	A	I	V	S	L	V	K	S	D	Q	I	C	I	G	Y	H	A	N	N	S	T	E	Q	V	D	T	I	M	E	K	N	V	T	V	T	H	A	Q	D	I
Human A/Cambodia/JP52a/2005 4	1	M	E	K	I	V	L	L	F	A	I	V	S	L	V	K	S	D	Q	I	C	I	G	Y	H	A	N	N	S	T	E	Q	V	D	T	I	M	E	K	N	V	T	V	T	H	A	Q	D	I
Avian A/Anas acuta/Slovenia/470/06 4	2.2	M	E	R	I	V	I	A	L	A	I	I	S	I	V	K	G	D	Q	I	C	I	G	Y	H	A	N	N	S	T	E	Q	V	D	T	I	M	E	K	N	V	T	V	T	H	A	Q	D	I
Avian A/Anas platyrhynchos/Slovenia/359/2006 4	2.2	M	E	R	I	V	I	A	L	A	I	I	S	I	V	K	G	D	Q	I	C	I	G	Y	H	A	N	N	S	T	E	Q	V	D	T	I	M	E	K	N	V	T	V	T	H	A	Q	D	I
Avian A/Ardea cinerea/Slovenia/185/06 4	2.2	M	E	R	I	V	I	A	L	A	I	I	S	I	V	K	G	D	Q	I	C	I	G	Y	H	A	N	N	S	T	E	Q	V	D	T	I	M	E	K	N	V	T	V	T	H	A	Q	D	I
Avian A/avian/Italy/1485/1997 HA	0	M	E	K	I	V	L	L	L	A	I	V	S	L	V	K	S	D	Q	I	C	I	G	Y	H	A	N	N	S	T	E	Q	V	D	T	I	M	E	K	N	V	T	V	T	H	A	Q	D	I
Avian A/avian/Russia/5354-vac/2005 4	2.2	M	E	K	I	V	L	L	L	A	I	V	S	L	V	K	S	D	Q	I	C	I	G	Y	H	A	N	N	S	T	E	Q	V	D	T	I	M	E	K	N	V	T	V	T	H	S	Q	D	I
Avian A/bar-headed goose/Mongolia/1/05 4	2.2	M	E	K	I	V	L	L	L	A	I	V	S	L	V	K	S	D	Q	I	C	I	G	Y	H	A	N	N	S	T	E	Q	V	D	T	I	M	E	K	N	V	T	V	T	H	A	Q	D	I
Avian A/bar-headed goose/Qinghai/0510/05 4	2.2	M	E	R	I	V	L	L	L	A	I	V	S	L	V	K	S	D	Q	I	C	I	G	Y	H	A	N	N	S	T	E	Q	V	D	T	I	M	E	K	N	V	T	V	T	H	A	Q	D	I
Avian A/Bar-headed Goose/Qinghai/12/05 4	2.2	M	E	K	I	V	L	L	L	A	I	V	S	L	V	K	S	D	Q	I	C	I	G	Y	H	A	N	N	S	T	E	Q	V	D	T	I	M	E	K	N	V	T	V	T	H	A	Q	D	I
Avian A/bar-headed goose/Qinghai/1-HVRI/2006 4	2.2	M	E	R	I	V	I	A	L	A	I	I	S	I	V	K	G	D	Q	I	C	I	G	Y	H	A	N	N	S	T	E	Q	V	D	T	I	M	E	K	N	V	T	V	T	H	A	Q	D	I
Avian A/bar-headed goose/Qinghai/2/2007 4	2.2	M	E	K	I	V	L	L	L	A	I	I	S	L	V	K	S	D	Q	I	C	I	G	Y	H	A	S	N	S	T	E	Q	V	D	T	I	M	E	K	N	V	T	V	T	H	A	Q	D	I
Avian A/bar-headed goose/Qinghai/3/2005 4	2.2	M	E	K	I	V	L	L	L	A	I	V	S	L	V	K	S	D	Q	I	C	I	G	Y	H	A	N	N	S	T	E	Q	V	D	T	I	M	E	K	N	V	T	V	T	H	A	Q	D	I
Avian A/bar-headed goose/Qinghai/3/2007 4	2.2	M	E	K	I	V	L	L	L	A	I	I	S	L	V	K	S	D	Q	I	C	I	G	Y	H	A	S	N	S	T	E	Q	V	D	T	I	M	E	K	N	V	T	V	T	H	A	Q	D	I
Avian A/bar-headed goose/Qinghai/5/2005 4	2.2	M	E	K	I	V	L	L	L	A	I	V	S	L	V	K	S	D	Q	I	C	I	G	Y	H	A	N	N	S	T	E	Q	V	D	T	I	M	E	K	N	V	T	V	T	H	A	Q	D	I
Avian A/Bar-headed Goose/Qinghai/59/05 4	2.2	M	E	K	I	V	L	L	L	A	I	V	S	L	V	K	S	D	Q	I	C	I	G	Y	H	A	N	N	S	T	E	Q	V	D	T	I	M	E	K	N	V	T	V	T	H	A	Q	D	I
Avian A/Bar-headed Goose/Qinghai/60/05 4	2.2	M	E	K	I	V	L	L	L	A	I	V	S	L	V	K	S	D	Q	I	C	I	G	Y	H	A	N	N	S	T	E	Q	V	D	T	I	M	E	K	N	V	T	V	T	H	A	Q	D	I
Avian A/Bar-headed Goose/Qinghai/61/05 4	2.2	M	E	K	I	V	L	L	L	A	I	V	S	L	V	K	S	D	Q	I	C	I	G	Y	H	A	N	N	S	T	E	Q	V	D	T	I	M	E	K	N	V	T	V	T	H	A	Q	D	I
Avian A/Bar-headed Goose/Qinghai/62/05 4	2.2	M	E	K	I	V	L	L	L	A	I	V	S	L	V	K	S	D	Q	I	C	I	G	Y	H	A	N	N	S	T	E	Q	V	D	T	I	M	E	K	N	V	T	V	T	H	A	Q	D	I
Avian A/Bar-headed Goose/Qinghai/65/05 4	2.2	M	E	K	I	V	L	L	L	A	I	V	S	L	V	K	S	D	Q	I	C	I	G	Y	H	A	N	N	S	T	E	Q	V	D	T	I	M	E	K	N	V	T	V	T	H	A	Q	D	I
Avian A/Bar-headed Goose/Qinghai/67/05 4	2.2	M	E	K	I	V	L	L	L	A	I	V	S	L	V	K	S	D	Q	I	C	I	G	Y	H	A	N	N	S	T	E	Q	V	D	T	I	M	E	K	N	V	T	V	T	H	A	Q	D	I
Avian A/Bar-headed Goose/Qinghai/68/05 4	2.2	M	E	K	I	V	L	L	L	A	I	V	S	L	V	K	S	D	Q	I	C	I	G	Y	H	A	N	N	S	T	E	Q	V	D	T	I	M	E	K	N	V	T	V	T	H	A	Q	D	I
Avian A/Bar-headed Goose/Qinghai/75/05 4	2.2	M	E	K	I	V	L	L	L	A	I	V	S	L	V	K	S	D	Q	I	C	I	G	Y	H	A	N	N	S	T	E	Q	V	D	T	I	M	E	K	N	V	T	V	T	H	A	Q	D	I
Avian A/bar-headed goose/Qinghai/F/2006 4	2.2	M	E	R	I	V	I	A	L	A	I	I	S	I	V	K	G	D	Q	I	C	I	G	Y	H	A	N	N	S	T	E	Q	V	D	T	I	M	E	K	N	V	T	V	T	H	A	Q	D	I
Avian A/bar-headed goose/Qinghai/F/2007 4	2.2	M	E	K	I	V	L	L	L	A	I	V	S	L	V	K	S	D	Q	I	C	I	G	Y	H	A	N	N	S	T	E	Q	V	D	T	I	M	E	K	N	V	T	V	T	H	A	Q	D	I
Avian A/bar-headed goose/Tibet/8/2006 4	2.2	M	E	R	I	V	I	A	L	A	I	I	S	I	V	K	G	D	Q	I	C	I	G	Y	H	A	N	N	S	T	E	Q	V	D	T	I	M	E	K	N	V	T	V	T	H	A	Q	D	I
Avian A/bird/Turkey/Unyeist06/2006 4	2.2	M	E	R	I	V	I	A	L	A	I	I	S	I	V	K	G	D	Q	I	C	I	G	Y	H	A	N	N	S	T	E	Q	V	D	T	I	M	E	K	N	V	T	V	T	H	A	Q	D	I
Avian A/black duck/NC/674-694/2006 4	2.2	M	E	R	I	V	I	A	L	A	I	I	S	I	V	K	G	D	Q	I	C	I	G	Y	H	A	N	N	S	T	E	Q	V	D	T	I	M	E	K	N	V	T	V	T	H	A	Q	D	I
Avian A/black duck/NC/674-964/2006 4	2.2	M	E	R	I	V	I	A	L	A	I	I	S	I	V	K	G	D	Q	I	C	I	G	Y	H	A	N	N	S	T	E	Q	V	D	T	I	M	E	K	N	V	T	V	T	H	A	Q	D	I
Avian A/black-headed goose/Qinghai/1/2005 4	2.2	-	-	-	-	-	-	-	-	-	-	-	-	-	-	-	-	-	-	-	-	-	-	-	-	-	-	N	S	T	E	Q	V	D	T	I	M	E	K	N	V	T	V	T	H	A	Q	D	I
Avian A/black-headed goose/Qinghai/2/2005 4	2.2	-	-	-	-	-	-	-	-	-	-	-	-	-	-	-	-	-	-	-	-	-	-	-	-	-	-	N	S	T	E	Q	V	D	T	I	M	E	K	N	V	T	V	T	H	A	Q	D	I
Avian A/black-headed gull/Qinghai/1/2005 4	2.2	-	-	-	-	-	-	-	-	-	-	-	-	-	-	-	-	-	-	-	-	-	-	-	-	-	-	N	S	T	E	Q	V	D	T	I	M	E	K	N	V	T	V	T	H	A	Q	D	I
Avian A/black-headed gull/Qinghai/3/2006 4	2.2	M	E	R	I	V	I	A	L	A	I	I	S	I	V	K	G	D	Q	I	C	I	G	Y	H	A	N	N	S	T	E	Q	V	D	T	I	M	E	K	N	V	T	V	T	H	A	Q	D	I
Avian A/black-necked grebe/Germany/R1393/2007 4	2.2	M	E	K	I	V	L	L	L	A	I	I	N	L	V	K	S	D	Q	I	C	I	G	Y	H	A	N	N	S	T	E	Q	V	D	T	I	M	E	K	N	V	T	V	T	H	A	Q	D	I
Avian A/Brown-headed Gull/Qinghai/3/05 4	2.2	M	E	K	I	V	L	L	L	A	I	V	S	L	V	K	S	D	Q	I	C	I	G	Y	H	A	N	N	S	T	E	Q	V	D	T	I	M	E	K	N	V	T	V	T	H	A	Q	D	I
Avian A/buzzard/Bavaria/13/2006 4	2.2	M	E	R	I	V	I	T	L	A	I	I	S	I	V	K	G	D	Q	I	C	I	G	Y	H	A	N	N	S	T	E	Q	V	D	T	I	M	E	K	N	V	T	V	T	H	A	Q	D	I
Avian A/buzzard/Bavaria/5/2006 4	2.2	M	E	R	I	V	I	A	L	A	I	I	S	I	V	K	G	D	Q	I	C	I	G	Y	H	A	N	N	S	T	E	Q	V	D	T	I	M	E	K	N	V	T	V	T	H	A	Q	D	I
Avian A/buzzard/Berlin/01/2006 4	2.2	M	E	R	I	V	I	A	L	A	I	I	S	I	V	K	G	D	Q	I	C	I	G	Y	H	A	N	N	S	T	E	Q	V	D	T	I	M	E	K	N	V	T	V	T	H	A	Q	D	I
Avian A/buzzard/Denmark/6370/06 4	2.2	M	E	R	I	V	I	A	L	A	I	I	S	I	V	K	G	D	Q	I	C	I	G	Y	H	A	N	N	S	T	E	Q	V	D	T	I	M	E	K	N	V	T	V	T	H	A	Q	D	I
Avian A/Canada goose/Bavaria/4/2007 4	2.2	M	E	K	I	V	L	L	L	A	I	I	N	L	V	K	S	D	Q	I	C	I	G	Y	H	A	N	N	S	T	E	Q	V	D	T	I	M	E	K	N	V	T	V	T	H	A	Q	D	I
Avian A/Canada goose/England/AV578-8276/2008 HA	2.2	M	E	K	I	V	L	L	L	A	I	I	N	L	V	K	S	D	Q	I	C	I	G	Y	H	A	N	N	S	T	E	Q	V	D	T	I	M	E	K	N	V	T	V	T	H	A	Q	D	I
Avian A/chicken/Afghanistan/1573-7/2006 4	2.2	M	E	K	I	V	L	L	L	A	I	V	S	L	V	K	S	D	Q	I	C	I	G	Y	H	A	N	N	S	T	E	Q	V	D	T	I	M	E	K	N	V	T	V	T	H	A	Q	D	I
Avian A/chicken/Afghanistan/1573-92/2006 4	2.2	M	E	K	I	M	L	L	L	A	I	V	S	L	V	K	S	D	Q	I	C	I	G	Y	H	A	N	N	S	T	E	Q	V	D	T	I	M	E	K	N	V	T	V	T	H	A	Q	D	I
Avian A/Chicken/Agam/BBPVI/2005 4	2.1	M	E	K	I	V	L	L	L	A	I	V	S	L	V	K	S	D	Q	I	C	I	G	Y	H	A	N	N	S	T	E	Q	V	D	T	I	M	E	K	N	V	T	V	T	H	A	Q	D	I
Avian A/chicken/Ampenan/BBVD-282/2007 4	2.1	M	E	K	I	V	L	L	L	A	I	V	S	L	V	K	S	D	Q	I	C	I	G	Y	H	A	N	N	S	T	E	Q	V	D	T	I	M	E	K	N	V	T	V	T	H	A	Q	D	I
Avian A/chicken/Anhui/T6/2006 4	9	M	E	K	I	V	L	L	L	A	I	V	S	L	V	K	S	D	Q	I	C	I	G	Y	H	A	N	N	S	T	E	Q	V	D	T	I	M	E	K	N	V	T	V	T	H	A	Q	D	I
Avian A/chicken/Assam/140187/2008 HA	2.2	M	E	K	I	V	L	L	L	A	T	I	N	L	V	K	S	D	Q	I	C	I	G	Y	H	A	N	N	S	T	E	Q	V	D	T	I	M	E	K	N	V	T	V	T	H	A	Q	D	I
Avian A/chicken/Assam/140203/2008 HA	2.2	M	E	K	I	V	L	L	L	A	T	I	N	L	V	K	S	D	Q	I	C	I	G	Y	H	A	N	N	S	T	E	Q	V	D	T	I	M	E	K	N	V	T	V	T	H	A	Q	D	I
Avian A/chicken/Assam/142007/2008 HA	2.2	M	E	K	I	V	L	L	L	A	T	I	N	L	V	K	S	D	Q	I	C	I	G	Y	H	A	N	N	S	T	E	Q	V	D	T	I	M	E	K	N	V	T	V	T	H	A	Q	D	I
Avian A/chicken/Astana/6/2005 4	2.2	M	E	K	I	V	L	L	L	A	I	I	S	L	V	K	S	D	Q	I	C	I	G	Y	H	A	N	N	S	T	E	Q	V	D	T	I	M	E	R	N	V	T	V	T	H	A	Q	D	I
Avian A/chicken/Bacau/RO-AI-527/2006 4	2.1	M	E	K	I	V	L	L	F	A	I	V	S	L	V	K	S	D	Q	I	C	I	G	Y	H	A	N	N	S	T	E	Q	V	D	T	I	M	E	K	N	V	T	V	T	H	A	Q	D	I
Avian A/chicken/Bangladesh/1151-10/2010 HA	2.2	M	E	K	I	V	L	L	L	A	I	I	N	L	V	K	S	D	Q	I	C	I	G	Y	H	A	N	N	S	T	E	Q	V	D	T	I	M	E	K	N	V	T	V	T	H	V	Q	D	I
Avian A/chicken/Bangladesh/1151-11/2010 HA	2.2	M	E	K	I	V	L	L	L	A	I	I	N	L	V	K	S	D	Q	I	C	I	G	Y	H	A	N	N	S	T	E	Q	V	D	T	I	M	E	K	N	V	T	V	T	H	A	Q	D	I
Avian A/chicken/Bangladesh/1151-9/2010 HA	2.2	M	E	K	I	V	L	L	L	A	I	I	N	L	V	K	S	D	Q	I	C	I	G	Y	H	A	N	N	S	T	E	Q	V	D	T	I	M	E	K	N	V	T	V	T	H	A	Q	D	I
Avian A/chicken/Bangladesh/11rs1984-10/2010 HA	2.2	-	-	-	-	-	-	-	-	-	-	-	-	-	V	K	S	D	Q	I	C	I	G	Y	H	A	N	N	S	T	E	Q	V	D	T	I	M	E	K	N	V	T	V	T	H	A	Q	D	I
Avian A/chicken/Bangladesh/11rs1984-2/2011 HA	2.2	-	-	-	-	-	-	-	L	A	I	I	N	L	V	K	S	D	Q	I	C	I	G	Y	H	A	N	N	S	T	E	Q	V	D	T	I	M	E	K	N	V	T	V	T	H	A	Q	D	I
Avian A/chicken/Bangladesh/11rs1984-20/2011 HA	2.2	-	-	-	-	-	-	-	-	A	I	I	N	L	V	K	S	D	Q	I	C	I	G	Y	H	A	N	N	S	T	E	Q	V	D	T	I	M	E	K	N	V	T	V	T	H	A	Q	D	I
Avian A/chicken/Bangladesh/11rs1984-21/2011 HA	2.2	-	-	-	-	V	L	L	L	A	I	I	N	L	V	K	S	D	Q	I	C	I	G	Y	H	A	N	N	S	T	E	Q	V	D	T	I	M	E	K	N	V	T	V	T	H	A	Q	D	I
Avian A/chicken/Bangladesh/11rs1984-23/2011 HA	2.2	-	-	-	-	-	L	L	L	A	I	I	N	L	V	K	S	D	Q	I	C	I	G	Y	H	A	N	N	S	T	E	Q	V	D	T	I	M	E	K	N	V	T	V	T	H	A	Q	D	I
Avian A/chicken/Bangladesh/11rs1984-24/2011 HA	2.2	-	-	-	-	-	-	-	-	A	I	I	N	L	V	K	S	D	Q	I	C	I	G	Y	H	A	N	N	S	T	E	Q	V	D	T	I	M	E	K	N	V	T	V	T	H	A	Q	D	I
Avian A/chicken/Bangladesh/11rs1984-25/2011 HA	2.2	-	-	-	-	-	-	-	-	A	I	I	N	L	V	K	S	D	Q	I	C	I	G	Y	H	A	N	N	S	T	E	Q	V	D	T	I	M	E	K	N	V	T	V	T	H	A	Q	D	I
Avian A/chicken/Bangladesh/11rs1984-26/2011 HA	2.2	-	-	-	-	-	-	-	-	A	T	I	N	L	V	K	S	D	Q	I	C	I	G	Y	H	A	N	N	S	T	E	Q	V	D	T	I	M	E	K	N	V	T	V	T	H	A	Q	D	I
Avian A/chicken/Bangladesh/11rs1984-27/2011 HA	2.2	-	-	-	-	-	-	-	L	A	I	I	N	L	V	K	S	D	Q	I	C	I	G	Y	H	A	N	N	S	T	E	Q	V	D	T	I	M	E	K	N	V	T	V	T	H	A	Q	D	I
Avian A/chicken/Bangladesh/11rs1984-28/2011 HA	2.2	-	-	-	-	V	L	L	L	A	I	I	N	L	V	K	S	D	Q	I	C	I	G	Y	H	A	N	N	S	T	E	Q	V	D	T	I	M	E	K	N	V	T	V	T	H	A	Q	D	I
Avian A/chicken/Bangladesh/11rs1984-29/2011 HA	2.2	-	-	-	-	-	-	-	-	A	I	I	N	L	V	K	S	D	Q	I	C	I	G	Y	H	A	N	N	S	T	E	Q	V	D	T	I	M	E	K	N	V	T	V	T	H	A	Q	D	I
Avian A/chicken/Bangladesh/11rs1984-35/2011 HA	2.2	-	-	-	-	-	-	-	-	-	-	-	-	L	V	K	S	D	Q	I	C	I	G	Y	H	A	N	N	S	T	E	Q	V	D	T	I	M	E	K	N	V	T	V	T	H	A	Q	D	I
Avian A/chicken/Bangladesh/11rs1984-36/2011 HA	2.2	-	-	-	-	-	L	L	L	A	I	I	N	L	V	K	S	D	Q	I	C	I	G	Y	H	A	N	N	S	T	E	Q	V	D	T	I	M	E	K	N	V	T	V	T	H	A	Q	D	I
Avian A/chicken/Bangladesh/11rs1984-4/2010 HA	2.2	-	-	-	-	-	-	-	-	A	I	I	N	L	V	K	S	D	Q	I	C	I	G	Y	H	A	N	N	S	T	E	Q	V	D	T	I	M	E	K	N	V	T	V	T	H	A	Q	D	I
Avian A/chicken/Bangladesh/11rs1984-44/2011 HA	2.2	-	-	-	-	V	L	L	L	A	T	I	N	L	V	K	S	D	Q	I	C	I	G	Y	H	A	N	N	S	T	E	Q	V	D	T	I	M	E	K	N	V	T	V	T	H	A	Q	D	I
Avian A/chicken/Bangladesh/11rs1984-5/2010 HA	2.2	-	-	-	-	-	-	-	L	A	I	I	N	L	V	K	S	D	Q	I	C	I	G	Y	H	A	N	N	S	T	E	Q	V	D	T	I	M	E	K	N	V	T	V	T	H	A	Q	D	I
Avian A/chicken/Bangladesh/11rs1984-6/2010 HA	2.2	-	-	-	-	-	-	-	-	A	I	I	N	L	V	K	S	D	Q	I	C	I	G	Y	H	A	N	N	S	T	E	Q	V	D	T	I	M	E	K	N	V	T	V	T	H	A	Q	D	I
Avian A/chicken/Bangladesh/11rs1984-7/2010 HA	2.2	-	-	-	-	-	-	-	-	A	I	I	N	L	V	K	S	D	Q	I	C	I	G	Y	H	A	N	N	S	T	E	Q	V	D	T	I	M	E	K	N	V	T	V	T	H	A	Q	D	I
Avian A/chicken/Bangladesh/11rs1984-8/2010 HA	2.2	-	-	-	-	-	-	-	-	A	I	I	N	L	V	K	S	D	Q	I	C	I	G	Y	H	A	N	N	S	T	E	Q	V	D	T	I	M	E	K	N	V	T	V	T	H	A	Q	D	I
Avian A/chicken/Bangladesh/11rs1984-9/2010 HA	2.2	-	-	-	-	-	-	-	-	-	I	I	N	L	V	K	S	D	Q	I	C	I	G	Y	H	A	N	N	S	T	E	Q	V	D	T	I	M	E	K	N	V	T	V	T	H	A	Q	D	I
Avian A/chicken/Bangladesh/362/2007 4	2.2	-	-	-	-	-	-	-	S	C	I	I	N	L	V	K	S	D	Q	I	C	I	G	Y	H	A	N	N	S	T	E	Q	V	D	T	I	M	E	K	N	V	T	V	T	H	A	Q	D	I
Avian A/chicken/Bangladesh/363/2007 4	2.2	M	E	K	I	V	L	L	L	A	I	I	N	L	V	K	S	D	Q	I	C	I	G	Y	H	A	N	N	S	T	E	Q	V	D	T	I	M	E	K	N	V	T	V	T	H	A	Q	D	I
Avian A/chicken/Bangladesh/364/2007 4	2.2	M	E	K	I	V	L	L	L	A	I	I	N	L	V	K	S	D	Q	I	C	I	G	Y	H	A	N	N	S	T	E	Q	V	D	T	I	M	E	K	N	V	T	V	T	H	A	Q	D	I
Avian A/chicken/Bangladesh/376/2007 4	2.2	M	E	K	I	V	L	L	L	A	I	I	N	L	V	K	S	D	Q	I	C	I	G	Y	H	A	N	N	S	T	E	Q	V	D	T	I	M	E	K	N	V	T	V	T	H	A	Q	D	I
Avian A/chicken/Bangladesh/380/2007 4	2.2	M	E	K	I	V	L	L	L	A	I	I	N	L	V	K	S	D	Q	I	C	I	G	Y	H	A	N	N	S	T	E	Q	V	D	T	I	M	E	K	N	V	T	V	T	H	A	Q	D	I
Avian A/chicken/Bangladesh/382/2007 4	2.2	-	-	-	-	-	A	S	S	C	I	I	N	L	V	K	S	D	Q	I	C	I	G	Y	H	A	N	N	S	T	E	Q	V	D	T	I	M	E	K	N	V	T	V	T	H	A	Q	D	I
Avian A/chicken/Bangladesh/394/2007 4	2.2	M	E	K	I	V	L	L	L	A	I	I	N	L	V	K	S	D	Q	I	C	I	G	Y	H	A	N	N	S	T	E	Q	V	D	T	I	M	E	K	N	V	T	V	T	H	A	Q	D	I
Avian A/chicken/Bangladesh/490/2007 4	2.2	M	E	K	I	V	L	L	L	A	I	I	N	L	V	K	S	D	Q	I	C	I	G	Y	H	A	N	N	S	T	E	Q	V	D	T	I	M	E	K	N	V	T	V	T	H	A	Q	D	I
Avian A/chicken/Bangladesh/531/2007 4	2.2	M	E	K	I	V	L	L	L	A	I	I	N	L	V	K	S	D	Q	I	C	I	G	Y	H	A	N	N	S	T	E	Q	V	D	T	I	M	E	K	N	V	T	V	T	H	A	Q	D	I
Avian A/chicken/Bangladesh/CD-08(09)BL-418/2009 HA	2.2	M	E	K	I	V	L	L	L	A	I	I	N	L	V	K	S	D	Q	I	C	I	G	Y	H	A	N	N	S	T	E	Q	V	D	T	I	M	E	K	N	V	T	V	T	H	A	Q	D	I
Avian A/chicken/Bangladesh/CD-48-BL-165/2008 HA	2.2	-	-	-	-	-	-	-	-	-	I	I	N	L	V	K	S	D	Q	I	C	I	G	Y	H	A	N	N	S	T	E	Q	V	D	T	I	M	E	K	N	V	T	V	T	H	A	Q	D	I
Avian A/chicken/Bangladesh/CD586-08-BL-409/2008 HA	2.2	-	-	-	-	-	-	-	-	-	I	I	N	L	V	R	S	D	Q	I	C	I	G	Y	H	A	N	N	S	T	E	Q	V	D	T	I	M	E	K	N	V	T	V	T	H	A	Q	D	I
Avian A/chicken/Bangladesh/CD-590(08)-BL-410/2008 HA	2.2	-	-	-	-	-	-	S	S	C	I	I	N	L	V	K	S	D	Q	I	C	I	G	Y	H	A	N	N	S	T	E	Q	V	D	T	I	M	E	K	N	V	T	V	T	H	A	Q	D	I
Avian A/chicken/Bangladesh/FD(B)-120-BL-148/2008 HA	2.2	-	-	-	-	-	-	-	-	-	I	I	N	L	V	K	S	D	Q	I	C	I	G	Y	H	A	N	N	S	T	E	Q	V	D	T	I	M	E	K	N	V	T	V	T	H	A	Q	D	I
Avian A/chicken/Bangladesh/FD(G)-170-BL-141/2008 HA	2.2	-	-	-	-	-	-	-	-	-	I	I	N	L	V	K	S	D	Q	I	C	I	G	Y	H	A	N	N	S	T	E	Q	V	D	T	I	M	E	K	N	V	T	V	T	H	A	Q	D	I
Avian A/chicken/Bangladesh/FD(G)-91-BL-415/2008 HA	2.2	M	E	K	I	V	L	L	L	A	I	I	N	L	V	K	S	D	Q	I	C	I	G	Y	H	A	N	N	S	T	E	Q	V	D	T	I	M	E	K	N	V	T	V	T	H	A	Q	D	I
Avian A/chicken/Bangladesh/FD(G)-92-BL-416/2008 HA	2.2	M	E	K	I	V	L	L	L	A	I	I	N	L	V	R	S	D	Q	I	C	I	G	Y	H	A	N	N	S	T	E	Q	V	D	T	I	M	E	K	N	V	T	V	T	H	A	Q	D	I
Avian A/chicken/Bangladesh/FD(J)-2550BL-411/2008 HA	2.2	M	E	K	I	V	L	L	L	A	T	I	N	L	V	K	S	D	Q	I	C	I	G	Y	H	A	N	N	S	T	E	Q	V	D	T	I	M	E	K	N	V	T	V	T	H	A	Q	D	I
Avian A/chicken/Bangladesh/FD(J)-424-BL-152/2008 HA	2.2	-	-	-	-	-	-	-	-	C	I	I	N	L	V	K	S	D	Q	I	C	I	G	Y	H	A	N	N	S	T	E	Q	V	D	T	I	M	E	K	N	V	T	V	T	H	A	Q	D	I
Avian A/chicken/Bangladesh/FD(J)-435-BL-156/2008 HA	2.2	-	-	-	-	-	-	-	-	-	I	I	N	L	A	K	S	D	Q	I	C	I	G	Y	H	A	N	N	S	T	E	Q	V	D	T	I	M	E	K	N	V	T	V	T	H	A	Q	D	I
Avian A/chicken/Bangladesh/FD(J)-462-BL-195/2008 HA	2.2	-	-	-	-	-	-	-	-	-	I	I	N	L	V	K	S	D	Q	I	C	I	G	Y	H	A	N	N	S	T	E	Q	V	D	T	I	M	E	K	N	V	T	V	T	H	A	Q	D	I
Avian A/chicken/Bangladesh/FD(M)-381-BL-149/2008 HA	2.2	-	-	-	-	-	-	-	-	C	I	I	N	L	V	K	S	D	Q	I	C	I	G	Y	H	A	N	N	S	T	E	Q	V	D	T	I	M	E	K	N	V	T	V	T	H	A	Q	D	I
Avian A/chicken/Bangladesh/FD(S)-44-BL-144/2008 HA	2.2	-	-	-	-	-	-	-	-	-	I	I	N	L	V	K	S	D	Q	I	C	I	G	Y	H	A	N	N	S	T	E	Q	V	D	T	I	M	E	K	N	V	T	V	T	H	A	Q	D	I
Avian A/chicken/Bangladesh/FDIL(G)500/2007 4	2.2	-	-	-	-	-	-	-	-	-	I	I	N	L	V	K	S	D	Q	I	C	I	G	Y	H	A	N	N	S	T	E	Q	V	D	T	I	M	E	K	N	V	T	V	T	H	A	Q	D	I
Avian A/chicken/Bangladesh/FDIL(G)-502/2007 4	2.2	M	E	K	I	V	L	L	L	A	I	I	N	L	V	K	S	D	Q	I	C	I	G	Y	H	A	N	N	S	T	K	Q	V	D	T	I	M	E	K	N	V	T	V	T	H	A	Q	D	I
Avian A/chicken/Bangladesh/FDIL(G)514/2007 4	2.2	-	-	-	-	-	-	-	-	-	I	I	N	L	V	K	S	D	Q	I	C	I	G	Y	H	A	N	N	S	T	E	Q	V	D	T	I	M	E	K	N	V	T	V	T	H	A	Q	D	I
Avian A/chicken/Bangladesh/FDIL(J)32/2007 4	2.2	-	-	-	-	-	A	S	S	C	I	I	N	L	V	K	S	D	Q	I	C	I	G	Y	H	A	N	N	S	T	E	Q	V	D	T	I	M	E	K	N	V	T	V	T	H	A	Q	D	I
Avian A/chicken/Banten/Pdgl-Kas/2004 4	2.1	M	E	K	I	V	L	L	L	A	I	V	S	L	V	K	S	D	Q	I	C	I	G	Y	H	A	N	N	S	T	E	Q	V	D	T	I	M	E	K	N	V	T	V	T	H	A	Q	D	I
Avian A/chicken/Banten/UT6025/2006 4	2.1	-	-	-	-	-	-	-	-	-	-	-	-	-	-	-	-	D	Q	I	C	I	G	Y	H	A	N	N	S	T	E	Q	V	D	T	I	M	E	K	N	V	T	V	T	H	A	Q	D	I
Avian A/chicken/Benin/6693-16/2007 4	2.2	M	E	K	I	V	L	L	L	A	I	F	S	L	A	K	S	D	Q	I	C	I	G	Y	H	A	N	N	S	T	E	R	V	D	T	I	M	E	K	N	V	T	V	T	H	A	Q	D	I
Avian A/chicken/Bhutan/248006/2010 HA	2.2	M	E	K	I	V	L	L	L	A	I	I	N	L	V	K	S	D	Q	I	C	I	G	Y	H	A	N	N	S	T	E	Q	V	D	T	I	M	E	K	N	V	T	V	T	H	A	Q	D	I
Avian A/chicken/Bhutan/248007/2010 HA	2.2	M	E	K	I	V	L	L	L	A	I	I	N	L	V	K	S	D	Q	I	C	I	G	Y	H	A	N	N	S	T	E	Q	V	D	T	I	M	E	K	N	V	T	V	T	H	A	Q	D	I
Avian A/chicken/Bhutan/248009/2010 HA	2.2	M	E	K	I	V	L	L	L	A	I	I	N	L	V	K	S	D	Q	I	C	I	G	Y	H	A	N	N	S	T	E	Q	V	D	T	I	M	E	K	N	V	T	V	T	H	A	Q	D	I
Avian A/chicken/Bhutan/248015/2010 HA	2.2	M	E	K	I	V	L	L	L	A	I	I	N	L	V	K	S	D	Q	I	C	I	G	Y	H	A	N	N	S	T	E	Q	V	D	T	I	M	E	K	N	V	T	V	T	H	A	Q	D	I
Avian A/chicken/Braila/RO-AI-030/2005 4	2.2	-	-	-	-	-	-	-	-	-	-	-	-	L	V	K	S	D	Q	I	C	I	G	Y	H	A	N	N	S	T	E	Q	V	D	T	I	M	E	K	N	V	T	V	T	H	A	Q	D	I
Avian A/chicken/Braila/RO-AI-074/2005 4	2.2	-	-	-	-	-	-	-	-	-	-	-	-	-	V	K	S	D	Q	I	C	I	G	Y	H	A	N	N	S	T	E	Q	V	D	T	I	M	E	K	N	V	T	V	T	H	A	Q	D	I
Avian A/chicken/Brasov/RO-AI-350/2006 4	2.2	M	E	K	I	V	L	L	F	A	I	V	S	L	V	K	S	D	Q	I	C	I	G	Y	H	A	N	N	S	T	E	Q	V	D	T	I	M	E	K	N	V	T	V	T	H	A	Q	D	I
Avian A/chicken/Brasov/RO-AI-354/2006 4	2.2	-	-	-	-	-	-	-	-	-	-	-	-	-	-	-	-	D	Q	I	C	I	G	Y	H	A	N	N	S	T	E	Q	V	D	T	I	M	E	K	N	V	T	V	T	H	A	Q	D	I
Avian A/chicken/Brasov/RO-AI-494/2006 4	2.2	M	E	K	I	M	L	L	L	A	I	V	S	L	V	K	S	D	Q	I	C	I	G	Y	H	A	N	N	S	T	E	Q	V	D	T	I	M	E	K	N	V	T	V	T	H	A	Q	D	I
Avian A/chicken/Brasov/RO-AI-580/2006 4	2.2	M	E	K	I	M	L	L	L	A	I	V	S	L	V	K	S	D	Q	I	C	I	G	Y	H	A	N	N	S	T	E	Q	V	D	T	I	M	E	K	N	V	T	V	T	H	A	Q	D	I
Avian A/chicken/Burkina Faso/01.03/2006 4	2.2	M	E	K	I	V	L	L	F	A	I	V	S	L	V	K	S	D	Q	I	C	I	G	Y	H	A	N	N	S	T	E	Q	V	D	T	I	M	E	K	N	V	T	V	T	H	A	Q	D	I
Avian A/chicken/Burkina Faso/13.1/2006 4	2.2	M	E	K	I	V	L	L	F	A	I	V	S	L	V	K	S	D	Q	I	C	I	G	Y	H	A	N	N	S	T	E	Q	V	D	T	I	M	E	K	N	V	T	V	T	H	A	Q	D	I
Avian A/chicken/Burkina Faso/1347-16/2006 4	2.2	M	E	K	I	V	L	L	F	A	I	V	S	L	V	K	S	D	Q	I	C	I	G	Y	H	A	N	N	S	T	E	Q	V	D	T	I	M	E	K	N	V	T	V	T	H	A	Q	D	I
Avian A/chicken/Calarasi/RO-AI-070/2005 4	2.2	-	-	-	-	-	-	-	-	-	-	-	-	-	-	-	-	-	-	I	C	I	G	Y	H	A	N	N	S	T	E	Q	V	D	T	I	M	E	K	N	V	T	V	T	H	A	Q	D	I
Avian A/chicken/Calarasi/RO-AI-091/2005 4	2.2	-	-	-	-	-	-	-	-	-	-	-	-	-	V	K	S	D	Q	I	C	I	G	Y	H	A	N	N	S	T	E	Q	V	D	T	I	M	E	K	N	V	T	V	T	H	A	Q	D	I
Avian A/chicken/Cambodia/67F1/2008 HA	1	M	E	K	I	V	L	L	F	A	I	V	S	L	V	K	S	D	Q	I	C	I	G	Y	H	A	N	N	S	T	E	Q	V	D	T	I	M	E	K	N	V	T	V	T	H	A	Q	D	I
Avian A/chicken/China/1/02 HA	0	-	-	K	T	V	L	L	L	A	I	V	S	L	V	K	S	D	Q	I	C	I	G	Y	H	A	N	N	S	T	E	Q	V	D	T	I	M	E	K	N	V	T	V	T	H	A	Q	D	I
Avian A/chicken/Chonburi/Thailand/CU-7/04 4	1	M	E	K	I	V	L	L	F	A	I	V	S	L	V	K	S	D	Q	I	C	I	G	Y	H	A	N	N	S	T	E	Q	V	D	T	I	M	E	K	N	V	T	V	T	H	A	Q	D	I
Avian A/chicken/Constanta/RO-AI-263/2006 4	2.2	M	E	K	I	V	L	L	F	A	I	V	S	L	V	K	S	D	Q	I	C	I	G	Y	H	A	N	N	S	T	E	Q	V	D	T	I	M	E	K	N	V	T	V	T	H	A	Q	D	I
Avian A/chicken/Cote dIvoire/1787-34/2006 4	2.2	-	-	-	-	-	-	-	-	-	-	-	-	-	-	-	-	D	Q	I	C	I	G	Y	H	A	N	N	S	T	E	Q	V	D	T	I	M	E	K	N	V	T	V	T	H	A	Q	D	I
Avian A/chicken/Covasna/RO-AI-379/2006 4	2.2	-	-	-	-	-	-	-	-	-	-	-	-	L	V	K	S	D	Q	I	C	I	G	Y	H	A	N	N	S	T	E	Q	V	D	T	I	M	E	K	N	V	T	V	T	H	A	Q	D	I
Avian A/chicken/Crimea/04/2005 4	2.1	M	E	K	I	V	L	L	L	A	I	V	S	L	V	K	G	D	Q	I	C	I	G	Y	H	A	N	N	S	T	E	Q	V	D	T	I	M	E	K	N	V	T	V	T	H	A	Q	D	I
Avian A/chicken/Crimea/08/2005 4	2.2	M	E	K	I	V	L	L	L	A	I	V	S	L	V	K	S	D	Q	I	C	I	G	Y	H	A	N	N	S	T	E	Q	V	D	T	I	M	E	K	N	V	T	V	T	H	A	Q	D	I
Avian A/chicken/Czech Republic/11242-38/2007 4	2.2	M	E	K	I	V	L	L	L	A	I	I	N	L	V	K	S	D	Q	I	C	I	G	Y	H	A	N	N	S	T	E	Q	V	D	T	I	M	E	K	N	V	T	V	T	H	A	Q	D	I
Avian A/chicken/Dairi/BPPVI/2005 4	2.1	M	E	K	I	V	L	L	L	A	I	V	S	L	V	K	S	D	Q	I	C	I	G	Y	H	A	N	N	S	T	E	Q	V	D	T	I	M	E	K	N	V	T	V	T	H	A	Q	D	I
Avian A/chicken/Dambovita/RO-AI-131/2006 4	2.2	-	-	-	-	-	-	-	-	-	-	-	-	L	V	K	S	D	Q	I	C	I	G	Y	H	A	N	N	S	T	E	Q	V	D	T	I	M	E	K	N	V	T	V	T	H	A	Q	D	I
Avian A/Chicken/Deli Derdang/BBPVI/2005 4	2.1	M	E	K	I	V	L	L	L	A	I	V	S	L	V	K	S	D	Q	I	C	I	G	Y	H	A	N	N	S	T	E	Q	V	D	T	I	M	E	K	N	V	T	V	T	H	A	Q	D	I
Avian A/Chicken/Deli Serdang/BPPV1/2005 4	2.1	M	E	K	I	V	L	L	L	A	I	V	S	L	V	K	S	D	Q	I	C	I	G	Y	H	A	N	N	S	T	E	Q	V	D	T	I	M	E	K	N	V	T	V	T	H	A	Q	D	I
Avian A/chicken/Deli Serdang/BPPVI/2005 4	2.1	M	E	K	I	V	L	L	L	A	I	V	S	L	V	K	S	D	Q	I	C	I	G	Y	H	A	N	N	S	T	E	Q	V	D	T	I	M	E	K	N	V	T	V	T	H	A	Q	D	I
Avian A/chicken/Dolj/RO-AI-103/2006 4	2.2	-	-	-	-	-	-	-	-	-	-	-	-	L	V	K	S	D	Q	I	C	I	G	Y	H	A	N	N	S	T	E	Q	V	D	T	I	M	E	K	N	V	T	V	T	H	A	Q	D	I
Avian A/chicken/Domodedovo/MK/2007 4	2.2	M	E	K	I	V	L	L	L	A	I	V	S	L	V	K	S	D	Q	I	C	I	G	Y	H	A	N	N	S	T	E	Q	V	D	T	I	M	E	K	N	V	T	V	T	H	A	Q	D	I
Avian A/chicken/Duma/BBPV-II/2005 4	2.1	M	E	K	I	V	L	L	L	A	I	V	S	L	V	K	S	D	Q	I	C	I	G	Y	H	A	N	N	S	T	E	Q	V	D	T	I	M	E	K	N	V	T	V	T	H	A	Q	D	I
Avian A/chicken/East Java/UT6016/2006 4	2.1	-	-	-	-	-	-	-	-	-	-	-	-	L	V	K	S	D	Q	I	C	I	G	Y	H	A	N	N	S	T	E	Q	V	D	T	I	M	E	K	N	V	T	V	T	H	A	Q	D	I
Avian A/chicken/East Java/UT6017/2006 4	2.1	-	-	-	I	V	L	L	L	A	I	V	S	L	V	K	G	D	Q	I	C	I	G	Y	H	A	N	N	S	T	E	Q	V	D	T	I	M	E	K	N	V	T	V	T	H	A	Q	D	I
Avian A/chicken/East Java/UT6019/2006 4	2.1	-	-	-	-	-	-	L	L	A	I	V	S	L	V	K	G	D	Q	I	C	I	G	Y	H	A	N	N	S	T	E	Q	V	D	T	I	M	E	K	N	V	T	V	T	H	A	Q	D	I
Avian A/chicken/East Java/UT6020/2006 4	2.1	M	E	K	I	V	L	L	L	A	I	V	S	L	V	K	G	D	Q	I	C	I	G	Y	H	A	N	N	S	T	E	Q	V	D	T	I	M	E	K	N	V	T	V	T	H	A	Q	D	I
Avian A/chicken/East Java/UT6021/2006 4	2.1	-	-	-	-	-	-	-	-	-	-	-	-	-	V	K	S	D	Q	I	C	I	G	Y	H	A	N	N	S	T	E	Q	V	D	T	I	M	E	K	N	V	T	V	T	H	A	Q	D	I
Avian A/chicken/East Java/UT6023/2006 4	2.1	-	-	-	I	V	L	L	L	A	I	V	S	L	V	K	G	D	Q	I	C	I	G	Y	H	A	N	N	S	T	E	Q	V	D	T	I	M	E	K	N	V	T	V	T	H	A	Q	D	I
Avian A/chicken/Egypt/06207-NLQP/2006 4	2.2	-	-	-	-	-	-	-	-	-	-	-	-	L	V	K	S	D	Q	I	C	I	G	Y	H	A	N	N	S	T	E	Q	V	D	T	I	M	E	K	N	V	T	V	T	H	A	Q	D	I
Avian A/chicken/Egypt/06459-3-NLQP/2006 4	2.2	-	-	-	-	-	-	-	-	-	-	-	-	L	V	K	S	D	Q	I	C	I	G	Y	H	A	N	N	S	T	E	Q	V	D	T	I	M	E	K	N	V	T	V	T	H	A	Q	D	I
Avian A/chicken/Egypt/06495-NLQP/2006 4	2.2	-	-	-	-	-	-	-	-	-	-	-	-	L	V	K	S	D	Q	I	C	I	G	Y	H	A	N	N	S	T	E	Q	V	D	T	I	M	E	K	N	V	T	V	T	H	A	Q	D	I
Avian A/chicken/Egypt/06541-NLQP/2006 4	2.2	-	-	-	-	-	-	-	-	-	-	-	S	L	V	K	S	D	Q	I	C	I	G	Y	H	A	N	N	S	T	E	Q	V	D	T	I	M	E	K	N	V	T	V	T	H	A	Q	D	I
Avian A/chicken/Egypt/06553-NLQP/2006 4	2.2	M	E	K	I	V	L	L	L	A	I	V	S	L	V	K	S	D	Q	I	C	I	G	Y	H	A	N	N	S	T	E	Q	V	D	T	I	M	E	K	N	V	T	V	T	H	A	Q	D	I
Avian A/chicken/Egypt/06612-NLQP/2006 4	2.2	M	E	K	I	V	L	L	L	A	I	V	S	L	V	K	S	D	Q	I	C	I	G	Y	H	A	N	N	S	T	E	Q	V	D	T	I	M	E	K	N	V	T	V	T	H	A	Q	D	I
Avian A/chicken/Egypt/06959-NLQP/2006 4	2.2	M	E	K	I	V	L	L	L	A	I	V	S	L	V	K	S	D	Q	I	C	I	G	Y	H	A	N	N	S	T	E	Q	V	D	T	I	M	E	K	N	V	T	V	T	H	A	Q	D	I
Avian A/chicken/Egypt/07118-NLQP/2007 4	2.2	M	E	K	I	V	L	L	L	A	I	V	S	L	V	E	S	D	Q	I	C	I	G	Y	H	A	N	N	S	T	E	Q	V	D	T	I	M	E	K	N	V	T	V	T	H	A	Q	D	I
Avian A/chicken/Egypt/07125-NLQP/2007 4	2.2	M	E	K	I	V	L	L	L	A	I	V	S	L	V	K	S	D	Q	I	C	I	G	Y	H	A	N	N	S	T	E	Q	V	D	T	I	M	E	K	N	V	T	V	T	H	A	Q	D	I
Avian A/chicken/Egypt/07175-NLQP/2007 4	2.2	M	E	K	I	V	L	L	L	A	I	V	N	L	V	K	S	D	Q	I	C	I	G	Y	H	A	N	N	S	T	E	Q	V	D	T	I	M	E	K	N	V	T	V	T	H	A	Q	D	I
Avian A/chicken/Egypt/07181-NLQP/2007 4	2.2	-	-	-	-	-	-	-	-	-	I	V	S	L	V	K	S	D	Q	I	C	I	G	Y	H	A	N	N	S	T	E	Q	V	D	T	I	M	E	K	N	V	T	V	T	H	A	Q	D	I
Avian A/chicken/Egypt/07480S-NLQP/2007 4	2.2	M	E	K	I	V	L	L	L	A	I	V	S	L	V	K	S	D	Q	I	C	I	G	Y	H	A	N	N	S	T	E	Q	V	D	T	I	M	E	K	N	V	T	V	T	H	A	Q	D	I
Avian A/chicken/Egypt/07665S-NLQP/2007 4	2.2	M	E	K	I	V	L	L	L	A	I	V	S	L	V	K	S	D	Q	I	C	I	G	Y	H	A	N	N	S	T	E	Q	V	D	T	I	M	E	K	N	V	T	V	T	H	A	Q	D	I
Avian A/chicken/Egypt/0811-NLQP/2008 HA	2.2	M	E	K	I	V	L	L	L	A	I	V	G	L	V	K	S	D	Q	I	C	I	G	Y	H	A	N	N	S	T	E	Q	V	D	T	I	M	E	K	N	V	T	V	T	H	A	Q	D	I
Avian A/chicken/Egypt/08124S-NLQP/2008 HA	2.2	M	E	K	I	V	L	L	L	A	I	V	S	L	V	K	S	D	Q	I	C	I	G	Y	H	A	N	N	S	T	E	Q	V	D	T	I	M	E	K	N	V	T	V	T	H	A	Q	D	I
Avian A/chicken/Egypt/0813-NLQP/2008 HA	2.2	M	E	K	I	V	L	L	L	A	I	V	S	L	V	K	S	D	Q	I	C	I	G	Y	H	A	N	N	S	T	E	Q	V	D	T	I	M	E	K	N	V	T	V	T	H	A	Q	D	I
Avian A/chicken/Egypt/0814S-NLQP/2008 HA	2.2	M	E	K	I	V	L	L	L	A	I	V	S	L	V	K	S	D	Q	I	C	I	G	Y	H	A	N	N	S	T	E	Q	V	D	T	I	M	E	K	N	V	T	V	T	H	A	Q	D	I
Avian A/chicken/Egypt/0823-NLQP/2008 HA	2.2	M	E	K	I	V	L	L	L	A	I	V	S	L	V	K	S	D	Q	I	C	I	G	Y	H	A	N	N	S	T	E	Q	V	D	T	I	M	E	K	N	V	T	V	T	H	A	Q	D	I
Avian A/chicken/Egypt/0827-NLQP/2008 HA	2.2	M	E	K	I	V	L	L	L	A	I	V	S	L	V	K	S	D	Q	I	C	I	G	Y	H	A	N	N	S	T	E	Q	V	D	T	I	M	E	K	N	V	T	V	T	H	A	Q	D	I
Avian A/chicken/Egypt/0836S-NLQP/2008 HA	2.2	-	-	-	-	-	-	-	-	-	-	-	-	-	-	K	S	D	Q	I	G	I	G	Y	H	A	N	N	S	T	E	Q	V	D	T	I	M	E	K	N	V	T	V	T	H	A	Q	D	I
Avian A/chicken/Egypt/08371S-NLQP/2008 HA	2.2	M	E	K	I	V	L	L	L	A	I	V	S	L	V	K	S	D	Q	I	C	I	G	Y	H	A	N	N	S	T	E	Q	V	D	T	I	M	E	K	N	V	T	V	T	H	A	Q	D	I
Avian A/chicken/Egypt/0838-NLQP/2008 HA	2.2	M	E	K	I	V	L	L	L	A	I	V	S	L	V	K	S	D	Q	I	C	I	G	Y	H	A	N	N	S	T	E	Q	V	D	T	I	M	E	K	N	V	T	V	T	H	A	Q	D	I
Avian A/chicken/Egypt/0841-NLQP/2008 HA	2.2	M	E	K	I	V	L	L	L	A	I	V	S	L	A	K	S	D	Q	I	C	I	G	Y	H	A	N	N	S	T	E	Q	V	D	T	I	M	E	K	N	V	T	V	T	H	A	Q	D	I
Avian A/chicken/Egypt/0847-NLQP/2008 HA	2.2	M	E	K	I	M	L	L	L	A	I	V	S	L	V	K	G	D	Q	I	C	I	G	Y	H	A	N	N	S	T	E	Q	V	D	T	I	M	E	K	N	V	T	V	T	H	A	Q	D	I
Avian A/chicken/Egypt/0850-NLQP/2008 HA	2.2	M	E	K	I	V	L	L	L	A	I	V	S	L	V	K	S	D	Q	I	C	I	G	Y	H	A	N	N	S	T	E	Q	V	D	T	I	M	E	K	N	V	T	V	T	H	A	Q	D	I
Avian A/chicken/Egypt/085-NLQP/2008 HA	2.2	M	E	K	I	V	L	L	L	A	I	V	S	L	V	K	S	D	Q	I	C	I	G	Y	H	A	N	N	S	T	E	Q	V	D	T	I	M	E	K	N	V	T	V	T	H	A	Q	D	I
Avian A/chicken/Egypt/0870-NLQP/2008 HA	2.2	M	E	K	I	V	L	L	L	T	I	V	S	L	V	K	S	D	Q	I	C	I	G	Y	H	A	N	N	S	T	E	Q	V	D	T	I	M	E	K	N	V	T	V	T	H	A	Q	D	I
Avian A/chicken/Egypt/0875S-NLQP/2008 HA	2.2	M	E	K	I	V	L	L	L	A	I	V	S	L	V	K	S	D	Q	I	C	I	G	Y	H	A	N	N	S	T	E	Q	V	D	T	I	M	E	K	N	V	T	V	T	H	A	Q	D	I
Avian A/chicken/Egypt/0883-NLQP/2008 HA	2.2	-	-	-	-	V	L	L	L	A	I	V	S	L	V	K	S	D	Q	I	C	I	G	Y	H	A	N	N	S	T	E	K	V	D	T	I	M	E	K	N	V	T	V	T	H	A	Q	D	I
Avian A/chicken/Egypt/088-NLQP/2008 HA	2.2	M	E	K	I	V	L	L	L	A	I	V	S	L	V	K	S	D	Q	I	C	I	G	Y	H	A	N	N	S	T	E	Q	V	D	T	I	M	E	K	N	V	T	V	T	H	A	Q	D	I
Avian A/chicken/Egypt/0891/2008 HA	2.2	M	E	K	I	V	L	L	L	A	I	V	S	L	V	K	S	D	Q	I	C	I	G	Y	H	A	N	N	S	T	E	Q	V	D	T	I	M	E	K	N	V	T	V	T	H	A	K	D	I
Avian A/chicken/Egypt/0894-NLQP/2008 HA	2.2	M	E	K	I	V	L	L	L	A	I	V	S	L	V	K	S	D	Q	I	C	I	G	Y	H	A	N	N	S	T	E	Q	V	D	T	I	M	E	K	N	V	T	V	T	H	A	Q	D	I
Avian A/chicken/Egypt/0896-NLQP/2008 HA	2.2	M	E	K	I	V	L	L	L	A	I	V	S	L	V	K	S	D	Q	I	C	I	G	Y	H	A	N	N	S	T	E	Q	V	D	T	I	M	E	K	N	V	T	V	T	H	A	Q	D	I
Avian A/chicken/Egypt/0910-NLQP/2009 HA	2.2	M	E	K	I	V	L	L	L	A	I	V	S	L	V	K	S	D	Q	I	C	I	G	Y	H	A	N	N	S	T	E	Q	V	D	T	I	M	E	K	N	V	T	V	T	H	A	Q	D	I
Avian A/chicken/Egypt/091317s/2009 HA	2.2	M	E	K	I	V	L	L	L	A	I	V	S	I	V	K	S	D	Q	I	C	I	G	Y	H	A	N	N	S	T	E	Q	V	D	T	I	M	E	K	N	V	T	V	T	H	A	Q	D	I
Avian A/chicken/Egypt/0915-NLQP/2009 HA	2.2	M	E	K	I	V	L	L	L	A	I	V	S	L	V	K	S	D	Q	I	C	I	G	Y	H	A	N	N	S	T	E	Q	V	D	T	I	M	E	K	N	V	T	V	T	H	A	Q	D	I
Avian A/chicken/Egypt/0918-NLQP/2009 HA	2.2	M	E	K	I	V	L	L	L	A	I	V	S	L	V	K	S	D	Q	I	C	I	G	Y	H	A	N	N	S	T	E	Q	V	D	T	I	M	E	K	N	V	T	V	T	H	A	Q	D	I
Avian A/chicken/Egypt/0918Q-NLQP/2009 HA	2.2	M	E	K	I	V	L	L	L	A	I	V	S	L	V	K	S	D	Q	I	C	I	G	Y	H	A	N	N	S	T	E	Q	V	D	T	I	M	E	K	N	V	T	V	T	H	A	Q	D	I
Avian A/chicken/Egypt/0920-NLQP/2009 HA	2.2	M	E	K	I	V	L	L	L	A	I	V	S	I	V	K	S	D	Q	I	C	I	G	Y	H	A	N	N	S	T	E	Q	V	D	T	I	M	E	K	N	V	T	V	T	H	A	Q	D	I
Avian A/chicken/Egypt/09279S-NLQP/2009 HA	2.2	M	E	K	I	V	L	L	L	A	I	V	S	L	V	K	S	D	Q	I	C	I	G	Y	H	A	N	N	S	T	E	Q	V	D	T	I	M	E	K	N	V	T	V	T	H	A	Q	D	I
Avian A/chicken/Egypt/092-NLQP/2009 HA	2.2	M	E	K	I	V	L	L	L	A	I	V	S	L	V	K	S	D	Q	I	C	I	G	Y	H	A	N	N	S	T	E	Q	V	D	T	I	M	E	K	N	V	T	V	T	H	A	Q	D	I
Avian A/chicken/Egypt/093smg-NLQP/2009 HA	2.2	M	E	K	I	V	L	L	L	A	I	V	S	L	V	K	S	D	Q	I	C	I	G	Y	H	A	N	N	S	T	E	Q	V	D	T	I	M	E	K	N	V	T	V	T	H	A	Q	D	I
Avian A/chicken/Egypt/0945-NLQP/2009 HA	2.2	M	E	K	I	V	L	L	L	A	I	V	S	L	V	K	S	D	Q	I	C	I	G	Y	H	A	N	N	S	T	E	Q	V	D	T	I	M	E	K	N	V	T	V	T	H	A	Q	D	I
Avian A/chicken/Egypt/09485s-NLQP/2009 HA	2.2	M	E	K	I	V	L	L	L	A	I	V	S	L	V	K	S	D	Q	I	C	I	G	Y	H	A	N	N	S	T	E	Q	V	D	T	I	M	E	K	N	V	T	V	T	H	A	Q	D	I
Avian A/chicken/Egypt/0956-NLQP/2009 HA	2.2	-	-	-	-	V	L	L	L	A	I	V	S	L	V	K	S	D	Q	I	C	I	G	Y	H	A	N	N	S	T	E	Q	V	D	T	I	M	E	K	N	V	T	V	T	H	A	Q	D	I
Avian A/chicken/Egypt/0960-NLQP/2009 HA	2.3	M	E	K	I	V	L	L	L	A	T	V	S	L	V	K	S	D	Q	I	C	I	G	Y	H	A	N	N	S	T	E	Q	V	D	T	I	M	E	K	N	V	T	V	T	H	A	Q	D	I
Avian A/chicken/Egypt/0987alb-NLQP/2009 HA	2.2	-	-	-	-	-	-	L	L	A	I	V	S	L	V	K	S	D	Q	I	C	I	G	Y	H	A	N	N	S	T	E	Q	V	D	T	I	M	E	K	N	V	T	V	T	H	A	Q	D	I
Avian A/chicken/Egypt/0987-NLQP/2009 HA	2.2	M	E	K	M	V	L	L	L	A	I	V	S	L	V	K	S	D	Q	I	C	I	G	Y	H	A	N	N	S	T	E	Q	V	D	T	I	M	E	K	N	V	T	V	T	H	A	Q	D	I
Avian A/chicken/Egypt/1/2006 4	2.2	M	E	K	I	V	L	L	L	A	I	V	S	L	V	K	S	D	Q	I	C	I	G	Y	H	A	N	N	S	T	E	Q	V	D	T	I	M	E	K	N	V	T	V	T	H	A	Q	D	I
Avian A/chicken/Egypt/10117/2010 HA	2.2	-	-	-	-	-	-	-	-	-	-	-	-	-	V	K	S	D	Q	I	C	I	G	Y	H	A	N	N	S	T	E	Q	V	D	T	I	M	E	K	N	V	T	V	T	H	A	Q	D	I
Avian A/chicken/Egypt/1012sf/2010 HA	2.2	M	E	K	I	V	L	L	L	A	I	V	S	L	V	K	S	D	Q	I	C	I	G	Y	H	A	N	N	S	T	E	Q	V	D	T	I	M	E	K	N	V	T	V	T	H	A	Q	D	I
Avian A/chicken/Egypt/10132/2010 HA	2.2	M	E	K	I	V	L	L	L	A	I	V	S	L	V	K	S	D	Q	I	C	I	G	Y	H	A	N	N	S	T	E	Q	V	D	T	I	M	E	K	N	V	T	V	T	H	A	Q	D	I
Avian A/chicken/Egypt/101604v/2010 HA	2.2	M	E	K	I	V	L	L	L	A	I	V	S	L	V	K	S	D	Q	I	C	I	G	Y	H	A	N	N	S	T	E	Q	V	D	T	I	M	E	K	N	V	T	V	T	H	A	Q	D	I
Avian A/chicken/Egypt/10189s/2010 HA	2.2	-	-	-	-	-	-	-	-	-	-	-	-	-	-	-	-	-	-	-	-	-	G	Y	H	A	N	N	S	T	E	Q	V	D	T	I	M	E	K	N	V	T	V	T	H	A	Q	D	I
Avian A/chicken/Egypt/1020d/2010 HA	2.2	M	E	K	I	V	L	L	L	A	I	F	S	L	V	K	S	D	Q	I	C	I	G	Y	H	A	N	N	S	T	E	Q	V	D	T	I	M	E	K	N	V	T	V	T	H	A	Q	D	I
Avian A/chicken/Egypt/1021AD/2010 HA	2.2	M	E	K	I	V	L	L	L	A	I	V	S	I	V	K	S	D	Q	I	C	I	G	Y	H	A	N	N	S	T	E	Q	V	D	T	I	M	E	K	N	V	T	V	T	H	A	Q	D	I
Avian A/chicken/Egypt/1021L/2010 HA	2.2	M	E	K	I	V	L	L	L	A	I	V	S	I	V	K	S	D	Q	I	C	I	G	Y	H	A	N	N	S	T	E	Q	V	D	T	I	M	E	K	N	V	T	V	T	H	A	Q	D	I
Avian A/chicken/Egypt/1022L/2010 HA	2.2	M	E	K	I	V	L	L	L	A	I	V	R	L	V	K	S	D	Q	I	C	I	G	Y	H	A	N	N	S	T	E	Q	V	D	T	I	M	E	K	N	V	T	V	T	H	A	Q	D	I
Avian A/chicken/Egypt/10250SF/2010 HA	2.2	M	E	K	I	V	L	L	L	A	I	V	S	I	V	K	S	D	Q	I	C	I	G	Y	H	A	N	N	S	T	E	Q	V	D	T	I	M	E	K	N	V	T	V	T	H	A	Q	D	I
Avian A/chicken/Egypt/10259SF/2010 HA	2.2	M	E	K	I	V	L	L	L	A	I	V	S	L	V	K	S	D	Q	I	C	I	G	Y	H	A	N	N	S	T	E	Q	V	D	T	I	M	E	K	N	V	T	V	T	H	A	Q	D	I
Avian A/chicken/Egypt/10264AG/2010 HA	2.2	-	-	-	-	-	L	L	L	A	I	V	S	I	V	K	S	D	Q	I	C	I	G	Y	H	A	N	N	S	T	E	Q	V	D	T	I	M	E	K	N	V	T	V	T	H	A	Q	D	I
Avian A/chicken/Egypt/1029/2010 HA	2.2	M	E	K	I	V	L	L	L	A	I	V	S	I	V	K	S	D	Q	I	C	I	G	Y	H	A	N	N	S	T	E	Q	V	D	T	I	M	E	K	N	V	T	V	T	H	A	Q	D	I
Avian A/chicken/Egypt/102d/2010 HA	2.2	M	E	K	I	V	L	L	L	A	I	F	S	L	V	K	S	D	Q	I	C	I	G	Y	H	A	N	N	S	T	E	Q	V	D	T	I	M	E	K	N	V	T	V	T	H	A	Q	D	I
Avian A/chicken/Egypt/1034/2010 HA	2.2	M	E	K	I	V	L	L	L	A	I	V	S	I	V	K	S	D	Q	I	C	I	G	Y	H	A	N	N	S	T	E	Q	V	D	T	I	M	E	K	N	V	T	V	T	H	A	Q	D	I
Avian A/chicken/Egypt/10347SF/2010 HA	2.2	M	E	K	I	V	L	L	L	A	I	V	S	I	V	K	S	D	Q	I	C	I	G	Y	H	A	N	N	S	T	E	Q	V	D	T	I	M	E	K	N	V	T	V	T	H	A	Q	D	I
Avian A/chicken/Egypt/1034qd/2010 HA	2.2	M	E	K	I	V	L	L	L	A	I	F	S	L	V	K	S	D	Q	I	C	I	G	Y	H	A	N	N	S	T	E	Q	V	D	T	I	M	E	K	N	V	T	V	T	H	A	Q	D	I
Avian A/chicken/Egypt/1035/2010 HA	2.2	M	E	K	I	V	L	L	L	A	I	V	S	I	V	K	S	D	Q	I	C	I	G	Y	H	A	N	N	S	T	E	Q	V	D	T	I	M	E	K	N	V	T	V	T	H	A	Q	D	I
Avian A/chicken/Egypt/1036/2010 HA	2.2	-	-	-	-	-	-	-	-	-	-	V	S	L	V	K	S	D	Q	I	C	I	G	Y	H	A	N	N	S	T	E	Q	V	D	T	I	M	E	K	N	V	T	V	T	H	A	Q	D	I
Avian A/chicken/Egypt/1038AL/2010 HA	2.2	M	E	K	I	V	L	L	L	A	I	V	S	F	V	K	S	D	Q	I	C	I	G	Y	H	A	N	N	S	T	E	Q	V	D	T	I	M	E	K	N	V	T	V	T	H	A	Q	D	I
Avian A/chicken/Egypt/10413SF/2010 HA	2.2	M	E	K	I	V	L	L	L	A	I	V	S	I	V	K	S	D	Q	I	C	I	G	Y	H	A	N	N	S	T	E	Q	V	D	T	I	M	E	K	N	V	T	V	T	H	A	Q	D	I
Avian A/chicken/Egypt/10513S/2010 HA	2.2	M	E	K	I	V	L	L	L	A	I	V	S	I	V	K	S	D	Q	I	C	I	G	Y	H	A	N	N	S	T	E	Q	V	D	T	I	M	E	K	N	V	T	V	T	H	A	Q	D	I
Avian A/chicken/Egypt/1052g/2010 HA	2.2	M	E	K	I	V	L	L	L	A	I	V	S	I	V	K	S	D	Q	I	C	I	G	Y	H	A	N	N	S	T	E	Q	V	D	T	I	M	E	K	N	V	T	V	T	H	A	Q	D	I
Avian A/chicken/Egypt/1058sf/2010 HA	2.2	M	E	K	I	V	L	L	L	A	I	V	S	L	V	K	S	D	Q	I	C	I	G	Y	H	A	N	N	S	T	E	Q	V	D	T	I	M	E	K	N	V	T	V	T	H	A	Q	D	I
Avian A/chicken/Egypt/1078-NAMRU3/2006 4	2.2	M	E	K	I	V	L	L	L	A	I	V	S	L	V	K	S	D	Q	I	C	I	G	Y	H	A	N	N	S	T	E	Q	V	D	T	I	M	E	K	N	V	T	V	T	H	A	Q	D	I
Avian A/chicken/Egypt/1079-NAMRU3/2007 4	2.2	M	E	K	I	V	L	L	L	A	I	V	S	L	V	K	S	D	Q	I	C	I	G	Y	H	A	N	N	S	T	E	Q	V	D	T	I	M	E	K	N	V	T	V	T	H	A	Q	D	I
Avian A/chicken/Egypt/1080-NAMRU3/2006 4	2.2	M	E	K	I	V	L	L	L	A	I	V	S	L	V	K	S	D	Q	I	C	I	G	Y	H	A	N	N	S	T	E	Q	V	D	T	I	M	E	K	N	V	T	V	T	H	A	Q	D	I
Avian A/chicken/Egypt/1081-NAMRU3/2006 4	2.2	-	-	-	-	-	-	-	-	-	-	-	-	-	-	-	-	D	Q	I	C	I	G	Y	H	A	N	N	S	T	E	Q	V	D	T	I	M	E	K	N	V	T	V	T	H	A	Q	D	I
Avian A/chicken/Egypt/10845-NAMRU3/2006 4	2.2	M	E	K	I	V	L	L	L	A	I	V	S	L	V	K	S	D	Q	I	C	I	G	Y	H	A	N	N	S	T	E	Q	V	D	T	I	M	E	K	N	V	T	V	T	H	A	Q	D	I
Avian A/chicken/Egypt/1090/2010 HA	2.2	M	E	K	I	V	L	L	L	A	I	V	S	I	V	K	S	D	Q	I	C	I	G	Y	H	A	N	N	S	T	E	Q	V	D	T	I	M	E	K	N	V	T	V	T	H	A	Q	D	I
Avian A/chicken/Egypt/1098/2010 HA	2.2	M	E	K	I	V	L	L	L	A	I	V	S	L	V	K	S	D	Q	I	C	I	G	Y	H	A	N	N	S	T	E	Q	V	D	T	I	M	E	K	N	V	T	V	T	H	A	Q	D	I
Avian A/chicken/Egypt/111127V/2011 HA	2.2	M	E	K	I	V	L	L	L	A	I	V	S	I	V	K	S	D	Q	I	C	I	G	Y	H	A	N	N	S	T	E	Q	V	D	T	I	M	E	K	N	V	T	V	T	H	A	Q	D	I
Avian A/chicken/Egypt/1112/2011 HA	2.2	M	E	K	I	V	L	L	L	A	I	V	S	I	V	K	S	D	Q	I	C	I	G	Y	H	A	N	N	S	T	E	Q	V	D	T	I	M	E	K	N	V	T	V	T	H	A	Q	D	I
Avian A/chicken/Egypt/11124SF/2011 HA	2.2	M	E	K	I	V	L	L	L	A	I	V	S	I	V	K	S	D	Q	I	C	I	G	Y	H	A	N	N	S	T	E	Q	V	D	T	I	M	E	K	N	V	T	V	T	H	A	Q	D	I
Avian A/chicken/Egypt/1112AF/2011 HA	2.2	M	E	K	I	V	L	L	L	A	I	V	S	I	V	K	S	D	Q	I	C	I	G	Y	H	A	N	N	S	T	E	Q	V	D	T	I	M	E	K	N	V	T	V	T	H	A	Q	D	I
Avian A/chicken/Egypt/1113/2011 HA	2.2	M	E	K	I	V	L	L	L	A	I	V	S	I	V	K	S	D	Q	I	C	I	G	Y	H	A	N	N	S	T	E	Q	V	D	T	I	M	E	K	N	V	T	V	T	H	A	Q	D	I
Avian A/chicken/Egypt/1115S/2011 HA	2.2	M	E	K	I	V	L	L	L	A	I	V	S	I	V	K	S	D	Q	I	C	I	G	Y	H	A	N	N	S	T	E	Q	V	D	T	I	M	E	K	N	V	T	V	T	H	A	Q	D	I
Avian A/chicken/Egypt/111640V/2011 HA	2.2	M	E	K	I	V	L	L	L	A	I	V	S	I	V	K	S	D	Q	I	C	I	G	Y	H	A	N	N	S	T	E	Q	V	D	T	I	M	E	K	N	V	T	V	T	H	A	Q	D	I
Avian A/chicken/Egypt/1117/2011 HA	2.2	M	E	K	I	V	L	L	L	A	I	V	S	I	V	K	S	D	Q	I	C	I	G	Y	H	A	N	N	S	T	E	Q	V	D	T	I	M	E	K	N	V	T	V	T	H	A	Q	D	I
Avian A/chicken/Egypt/111766V/2011 HA	2.2	M	E	K	I	V	L	L	L	A	I	V	S	T	V	K	S	D	Q	I	C	I	G	Y	H	A	N	N	S	T	E	Q	V	D	T	I	M	E	K	N	V	T	V	T	H	A	Q	D	I
Avian A/chicken/Egypt/1117AF/2011 HA	2.2	M	E	K	I	V	L	L	L	A	I	V	S	I	V	K	S	D	Q	I	C	I	G	Y	H	A	N	N	S	T	E	Q	V	D	T	I	M	E	K	N	V	T	V	T	H	A	Q	D	I
Avian A/chicken/Egypt/11184S/2011 HA	2.2	M	E	K	I	V	L	L	L	A	I	V	S	L	V	K	S	D	Q	I	C	I	G	Y	H	A	N	N	S	T	E	Q	V	D	T	I	M	E	K	N	V	T	V	T	H	A	Q	D	I
Avian A/chicken/Egypt/1118AF/2011 HA	2.2	M	E	K	I	V	L	L	L	A	I	V	S	I	V	K	S	D	Q	I	C	I	G	Y	H	A	N	N	S	T	E	Q	V	D	T	I	M	E	K	N	V	T	V	T	H	A	Q	D	I
Avian A/chicken/Egypt/111945V/2011 HA	2.2	M	E	K	I	V	L	L	L	A	I	V	S	I	V	K	S	D	Q	I	C	I	G	Y	H	A	N	N	S	T	E	Q	V	D	T	I	M	E	K	N	V	T	V	T	H	A	Q	D	I
Avian A/chicken/Egypt/1119AF/2011 HA	2.2	-	-	-	-	-	-	-	-	-	-	V	S	I	V	K	S	D	Q	I	C	I	G	Y	H	A	N	N	S	T	E	Q	V	D	T	I	M	E	K	N	V	T	V	T	H	A	Q	D	I
Avian A/chicken/Egypt/111AF/2011 HA	2.2	M	E	K	I	V	L	L	L	A	I	V	S	I	V	K	S	D	Q	I	C	I	G	Y	H	A	N	N	S	T	E	Q	V	D	T	I	M	E	K	N	V	T	V	T	H	A	Q	D	I
Avian A/chicken/Egypt/1123AL/2011 HA	2.2	M	E	K	I	V	L	L	L	A	I	V	S	L	V	K	S	D	Q	I	C	I	G	Y	H	A	N	N	S	T	E	Q	V	D	T	I	M	E	K	N	V	T	V	T	H	A	Q	D	I
Avian A/chicken/Egypt/1128/2011 HA	2.2	M	E	K	I	V	L	L	L	A	I	V	S	I	V	K	S	D	Q	I	C	I	G	Y	H	A	N	N	S	T	E	Q	V	D	T	I	M	E	K	N	V	T	V	T	H	A	Q	D	I
Avian A/chicken/Egypt/1129N3-HK9/2007 4	2.2	M	E	K	I	V	L	L	L	A	I	V	S	L	V	K	S	D	Q	I	C	I	G	Y	H	A	N	N	S	T	E	Q	V	D	T	I	M	E	K	N	V	T	V	T	H	A	Q	D	I
Avian A/chicken/Egypt/112AF/2011 HA	2.2	M	E	K	I	V	L	L	L	A	I	V	S	I	V	K	S	D	Q	I	C	I	G	Y	H	A	N	N	S	T	E	Q	V	D	T	I	M	E	K	N	V	T	V	T	H	A	Q	D	I
Avian A/chicken/Egypt/112SG/2011 HA	2.2	M	E	K	I	V	L	L	L	A	I	V	S	I	V	K	S	D	Q	I	C	I	G	Y	H	A	N	N	S	T	E	Q	V	D	T	I	M	E	K	N	V	T	V	T	H	A	Q	D	I
Avian A/chicken/Egypt/1134SD/2011 HA	2.2	M	E	K	I	V	L	L	L	A	I	V	S	I	V	K	S	D	Q	I	C	I	G	Y	H	A	N	N	S	T	E	Q	V	D	T	I	M	E	K	N	V	T	V	T	H	A	Q	D	I
Avian A/chicken/Egypt/113AF/2011 HA	2.2	M	E	K	I	V	L	L	L	A	I	V	S	I	V	K	S	D	Q	I	C	I	G	Y	H	A	N	N	S	T	E	Q	V	D	T	I	M	E	K	N	V	T	V	T	H	A	Q	D	I
Avian A/chicken/Egypt/1146SF/2011 HA	2.2	M	E	K	I	V	L	L	L	A	I	V	S	I	V	K	S	D	Q	I	C	I	G	Y	H	A	N	N	S	T	E	Q	V	D	T	I	M	E	K	N	V	T	V	T	H	A	Q	D	I
Avian A/chicken/Egypt/114AF/2011 HA	2.2	M	E	K	I	V	L	L	L	A	I	V	S	I	V	K	S	D	Q	I	C	I	G	Y	H	A	N	N	S	T	E	Q	V	D	T	I	M	E	K	N	V	T	V	T	H	A	Q	D	I
Avian A/chicken/Egypt/115/2011 HA	2.2	M	E	K	I	V	L	L	L	A	I	V	S	I	V	K	S	D	Q	I	C	I	G	Y	H	A	N	N	S	T	E	Q	V	D	T	I	M	E	K	N	V	T	V	T	H	A	Q	D	I
Avian A/chicken/Egypt/11506SF/2011 HA	2.2	M	E	K	I	V	L	L	L	A	I	V	S	I	V	K	S	D	Q	I	C	I	G	Y	H	A	N	N	S	T	E	Q	V	D	T	I	M	E	K	N	V	T	V	T	H	A	Q	D	I
Avian A/chicken/Egypt/11529S/2011 HA	2.2	M	E	K	I	V	L	L	L	A	I	V	S	I	V	K	S	D	Q	I	C	I	G	Y	H	A	N	N	S	T	E	Q	V	D	T	I	M	E	K	N	V	T	V	T	H	A	Q	D	I
Avian A/chicken/Egypt/1155/2011 HA	2.2	M	E	K	I	V	L	L	L	A	I	V	S	I	V	K	S	D	Q	I	C	I	G	Y	H	A	N	N	S	T	E	Q	V	D	T	I	M	E	K	N	V	T	V	T	H	A	Q	D	I
Avian A/chicken/Egypt/1155AG/2011 HA	2.2	M	E	K	I	V	L	L	L	A	I	V	S	I	V	K	S	D	Q	I	C	I	G	Y	H	A	N	N	S	T	E	Q	V	D	T	I	M	E	K	N	V	T	V	T	H	A	Q	D	I
Avian A/chicken/Egypt/1156S/2011 HA	2.2	M	E	K	I	V	L	L	L	A	I	V	S	I	V	K	S	D	Q	I	C	I	G	Y	H	A	N	N	S	T	E	Q	V	D	T	I	M	E	K	N	V	T	V	T	H	A	Q	D	I
Avian A/chicken/Egypt/1158SF/2011 HA	2.2	M	E	K	I	V	L	L	L	A	I	V	S	I	V	K	S	D	Q	I	C	I	G	Y	H	A	N	N	S	T	E	Q	V	D	T	I	M	E	K	N	V	T	V	T	H	A	Q	D	I
Avian A/chicken/Egypt/115AF/2011 HA	2.2	M	E	K	I	V	L	L	L	A	I	V	S	I	V	K	S	D	Q	I	C	I	G	Y	H	A	N	N	S	T	E	Q	V	D	T	I	M	E	K	N	V	T	V	T	H	A	Q	D	I
Avian A/chicken/Egypt/11667s/2011 HA	2.2	M	E	R	I	V	L	L	L	A	I	A	S	I	V	K	S	D	Q	I	C	I	G	Y	H	A	N	N	S	T	E	Q	V	D	T	I	M	E	K	N	V	T	V	T	H	A	Q	D	I
Avian A/chicken/Egypt/11672s/2011 HA	2.2	M	E	K	I	V	L	L	L	A	I	V	S	I	V	K	S	D	Q	I	C	I	G	Y	H	A	N	N	S	T	E	Q	V	D	T	I	M	E	K	N	V	T	V	T	H	A	Q	D	I
Avian A/chicken/Egypt/116AF/2011 HA	2.2	M	E	K	I	V	L	L	L	A	I	V	S	I	V	K	S	D	Q	I	C	I	G	Y	H	A	N	N	S	T	E	Q	V	D	T	I	M	E	K	N	V	T	V	T	H	A	Q	D	I
Avian A/chicken/Egypt/1174S/2011 HA	2.2	M	E	K	I	V	L	L	L	A	I	V	S	I	V	K	S	D	Q	I	C	I	G	Y	H	A	N	N	S	T	E	Q	V	D	T	I	M	E	K	N	V	T	V	T	H	A	Q	D	I
Avian A/chicken/Egypt/1176/2011 HA	2.2	M	E	K	I	V	L	L	L	A	I	V	S	I	V	K	S	D	Q	I	C	I	G	Y	H	A	N	N	S	T	E	Q	V	D	T	I	M	E	K	N	V	T	V	T	H	A	Q	D	I
Avian A/chicken/Egypt/11764s/2011 HA	2.2	-	-	-	-	-	-	-	-	-	-	-	-	I	V	K	S	D	Q	I	C	I	G	Y	H	A	N	N	S	T	E	Q	V	D	T	I	M	E	K	N	V	T	V	T	H	A	Q	D	I
Avian A/chicken/Egypt/11765s/2011 HA	2.2	M	E	K	I	V	L	L	L	A	I	V	S	I	V	K	S	D	Q	I	C	I	G	Y	H	A	N	N	S	T	E	Q	V	D	T	I	M	E	K	N	V	T	V	T	H	A	Q	D	I
Avian A/chicken/Egypt/117AD/2011 HA	2.2	M	E	K	I	V	L	L	L	A	I	V	S	I	V	K	S	D	Q	I	C	I	G	Y	H	A	N	N	S	T	E	Q	V	D	T	I	M	E	K	N	V	T	V	T	H	A	Q	D	I
Avian A/chicken/Egypt/117AF/2011 HA	2.2	M	E	K	I	V	L	L	L	A	I	V	S	I	V	K	S	D	Q	I	C	I	G	Y	H	A	N	N	S	T	E	Q	V	D	T	I	M	E	K	N	V	T	V	T	H	A	Q	D	I
Avian A/chicken/Egypt/118AF/2011 HA	2.2	M	E	K	I	V	L	L	L	A	I	V	S	I	V	K	S	D	Q	I	C	I	G	Y	H	A	N	N	S	T	E	Q	V	D	T	I	M	E	K	N	V	T	V	T	H	A	Q	D	I
Avian A/chicken/Egypt/1197AG/2011 HA	2.2	M	E	K	I	V	L	L	L	A	I	V	S	I	V	K	S	D	Q	I	C	I	G	Y	H	A	N	N	S	T	E	Q	V	D	T	I	M	E	K	N	V	T	V	T	H	A	Q	D	I
Avian A/chicken/Egypt/119AF/2011 HA	2.2	M	E	K	I	V	L	L	L	A	I	V	S	I	V	K	S	D	Q	I	C	I	G	Y	H	A	N	N	S	T	E	Q	V	D	T	I	M	E	K	N	V	T	V	T	H	A	Q	D	I
Avian A/chicken/Egypt/119S/2011 HA	2.2	M	E	K	I	V	L	L	L	A	I	V	S	I	V	K	S	D	Q	I	C	I	G	Y	H	A	N	N	S	T	E	Q	V	D	T	I	M	E	K	N	V	T	V	T	H	A	Q	D	I
Avian A/chicken/Egypt/121/2012 HA		M	E	K	I	V	L	L	L	A	I	V	S	I	V	K	S	D	Q	I	C	I	G	Y	H	A	N	N	S	T	E	Q	V	D	T	I	M	E	K	N	V	T	V	T	H	A	Q	D	I
Avian A/chicken/Egypt/12186F-12/2012 HA		M	E	K	I	V	L	L	L	A	I	V	S	I	V	K	S	D	Q	I	C	I	G	Y	H	A	N	N	S	T	E	Q	V	D	T	I	M	E	K	N	V	T	V	T	H	A	Q	D	I
Avian A/chicken/Egypt/12186F-9/2012 HA	2.2	M	E	K	I	V	L	F	L	A	I	V	S	I	V	K	S	D	Q	I	C	I	G	Y	H	A	N	N	S	T	E	Q	V	D	T	I	M	E	K	N	V	T	V	T	H	A	Q	D	I
Avian A/chicken/Egypt/1219s/2012 HA	2.2	-	-	-	-	-	-	-	-	-	-	V	S	I	V	K	S	D	Q	I	C	I	G	Y	H	A	N	N	S	T	E	Q	V	D	T	I	M	E	K	N	V	T	V	T	H	A	Q	D	I
Avian A/chicken/Egypt/12378N3-CLEVB/2006 4	2.2	M	E	K	I	V	L	L	L	A	I	V	S	L	V	K	S	D	Q	I	C	I	G	Y	H	A	N	N	S	T	E	Q	V	D	T	I	M	E	K	N	V	T	V	T	H	A	Q	D	I
Avian A/chicken/Egypt/12379N3-CLEVB/2006 4	2.2	M	E	K	I	V	L	L	L	A	I	V	S	L	V	K	S	D	Q	I	C	I	G	Y	H	A	N	N	S	T	E	Q	V	D	T	I	M	E	K	N	V	T	V	T	H	A	Q	D	I
Avian A/chicken/Egypt/125s/2012 HA	2.2	-	-	-	-	-	-	-	-	-	-	V	S	I	V	K	S	D	Q	I	C	I	G	Y	H	A	N	N	S	T	E	Q	V	D	T	I	M	E	K	N	V	T	V	T	H	A	Q	D	I
Avian A/chicken/Egypt/1300-NAMRU3/2007 4	2.2	M	E	K	I	V	L	L	L	A	I	V	N	L	V	K	S	D	Q	I	C	I	G	Y	H	A	N	N	S	T	E	Q	V	D	T	I	M	E	K	N	V	T	V	T	H	A	Q	D	I
Avian A/chicken/Egypt/15NLQP-CLEVB244/2008 HA	2.2	-	-	-	-	-	-	-	L	A	I	V	S	L	V	K	S	D	Q	I	C	I	G	Y	H	A	N	N	S	T	E	Q	V	D	T	I	M	E	K	N	V	T	V	T	H	A	Q	D	I
Avian A/chicken/Egypt/1709-1VIR08/2007 4	2.2	M	E	E	I	V	L	L	L	A	I	V	S	L	V	K	S	D	Q	I	C	I	G	Y	H	A	N	N	S	T	E	Q	V	D	T	I	M	E	K	N	V	T	V	T	H	A	Q	D	I
Avian A/chicken/Egypt/1709-4VIR08/2007 4	2.2	M	E	K	I	V	L	L	L	A	I	V	S	L	V	K	S	D	Q	I	C	I	G	Y	H	A	N	N	S	T	E	Q	V	D	T	I	M	E	K	N	V	T	V	T	H	A	Q	D	I
Avian A/chicken/Egypt/1889N3-SM26/2007 4	2.2	M	E	K	I	V	L	L	L	A	I	V	S	L	V	K	S	D	Q	I	C	I	G	Y	H	A	N	N	S	T	E	Q	V	D	T	I	M	E	K	N	V	T	V	T	H	A	Q	D	I
Avian A/chicken/Egypt/1890N3-HK45/2007 4	2.2	M	E	K	I	V	L	L	L	A	I	V	S	L	V	K	S	D	Q	I	C	I	G	Y	H	A	N	N	S	T	E	Q	V	D	T	I	M	E	K	N	V	T	V	T	H	A	Q	D	I
Avian A/chicken/Egypt/1891N3-CLEVB/2007 4	2.2	M	E	K	I	V	L	L	L	A	I	V	S	L	V	K	S	D	Q	I	C	I	G	Y	H	A	N	N	S	T	E	Q	V	D	T	I	M	E	K	N	V	T	V	T	H	A	Q	D	I
Avian A/chicken/Egypt/1892N3-HK49/2007 4	2.2	M	E	K	I	V	L	L	L	A	I	V	S	L	V	E	S	D	Q	I	C	I	G	Y	H	A	N	N	S	T	E	Q	V	D	T	I	M	E	K	N	V	T	V	T	H	A	Q	D	I
Avian A/chicken/Egypt/18-H/2009 HA	2.2	M	E	K	I	V	L	L	L	A	I	V	S	L	V	K	S	D	Q	I	C	I	G	Y	H	A	N	N	S	T	E	Q	V	D	T	I	M	E	K	N	V	T	V	T	H	A	Q	D	I
Avian A/chicken/Egypt/2/2006 4	2.2	-	-	-	-	-	-	-	-	-	-	-	-	-	-	-	-	-	-	-	-	-	-	Y	H	A	N	N	S	T	E	Q	V	D	T	I	M	E	K	N	V	T	V	T	H	A	Q	D	I
Avian A/chicken/Egypt/20-16/2009 HA	2.2	M	E	K	I	V	L	L	L	A	I	V	S	L	V	K	S	D	Q	I	C	I	G	Y	H	A	N	N	S	T	E	Q	V	D	T	I	M	E	K	N	V	T	V	T	H	A	Q	D	I
Avian A/chicken/Egypt/2253-1/2006 4	2.2	M	E	K	I	V	L	L	L	A	I	V	S	L	V	K	S	D	Q	I	C	I	G	Y	H	A	N	N	S	T	E	Q	V	D	T	I	M	E	K	N	V	T	V	T	H	A	Q	D	I
Avian A/chicken/Egypt/22NLQP-CLEVB232/2008 HA	2.2	-	E	K	I	V	L	L	L	A	I	V	S	L	V	K	S	D	Q	I	C	I	G	Y	H	A	N	N	S	T	E	Q	V	D	T	I	M	E	K	N	V	T	V	T	H	A	Q	D	I
Avian A/chicken/Egypt/2628-1/2007 4	2.2	M	E	K	I	V	L	L	L	A	I	V	S	L	V	K	S	D	Q	I	C	I	G	Y	H	A	N	N	S	T	E	Q	V	D	T	I	M	E	K	N	V	T	V	T	H	A	Q	D	I
Avian A/chicken/Egypt/3/2006 4	2.2	M	E	K	I	V	L	L	L	A	I	V	S	L	V	K	S	D	Q	I	C	I	G	Y	H	A	N	N	S	T	E	Q	V	D	T	I	M	E	K	N	V	N	V	T	H	A	Q	D	I
Avian A/chicken/Egypt/3044NAMRU3-CLEVB59/2007 4	2.2	M	E	K	I	V	L	L	L	A	I	V	S	L	V	K	S	D	Q	I	C	I	G	Y	H	A	N	N	S	T	E	Q	V	D	T	I	M	E	K	N	V	T	V	T	H	A	Q	D	I
Avian A/chicken/Egypt/3045NAMRU3-CLEVB60/2007 4	2.2	M	E	K	I	V	L	L	L	A	I	V	S	L	V	K	S	D	Q	I	C	I	G	Y	H	A	N	N	S	T	E	Q	V	D	T	I	M	E	K	N	V	T	V	T	H	A	Q	D	I
Avian A/chicken/Egypt/3046NAMRU3-CLEVB62/2007 4	2.2	M	E	K	I	V	L	L	L	A	I	V	S	L	V	K	S	D	Q	I	C	I	G	Y	H	A	N	N	S	T	E	Q	V	D	T	I	M	E	K	N	V	T	V	T	H	A	Q	D	I
Avian A/chicken/Egypt/3049NAMRU3-CLEVB75/2007 4	2.2	M	E	K	I	V	L	L	L	A	I	V	S	L	V	K	S	D	Q	I	C	I	G	Y	H	A	N	N	S	T	E	Q	V	D	T	I	M	E	K	N	V	T	V	T	H	A	Q	D	I
Avian A/chicken/Egypt/33-1/2008 HA	2.2	M	E	K	T	A	L	L	L	A	I	V	S	L	V	K	S	D	Q	I	C	I	G	Y	H	A	N	N	S	T	E	Q	V	D	T	I	M	E	K	N	V	T	V	T	H	A	Q	D	I
Avian A/chicken/Egypt/37-1/2008 HA	2.2	M	E	K	T	A	L	L	L	A	I	V	S	L	V	K	S	D	Q	I	C	I	G	Y	H	A	N	N	S	T	E	Q	V	D	T	I	M	E	K	N	V	T	V	T	H	A	Q	D	I
Avian A/chicken/Egypt/452-2/2007 4	2.2	-	-	-	-	-	-	-	-	-	-	-	-	-	-	-	-	-	-	-	-	-	-	Y	H	A	N	N	S	T	E	Q	V	D	T	I	M	E	K	N	V	T	V	T	H	A	Q	D	I
Avian A/chicken/Egypt/5610NAMRU3-F3/2006 4	2.2	-	-	-	-	-	-	-	-	-	-	-	-	-	-	-	-	D	Q	I	C	I	G	Y	H	A	N	N	S	T	E	Q	V	D	T	I	M	E	K	N	V	T	V	T	H	A	Q	D	I
Avian A/chicken/Egypt/5611NAMRU3-AN/2006 4	2.2	M	E	K	I	V	L	L	L	A	I	V	S	I	V	K	S	D	Q	I	C	I	G	Y	H	A	N	N	S	T	E	Q	V	D	T	I	M	E	K	N	V	T	V	T	H	A	Q	D	I
Avian A/chicken/Egypt/5612NAMRU3-S/2006 4	2.2	-	-	-	-	-	-	-	-	-	-	-	-	-	-	-	-	D	Q	I	C	I	G	Y	H	A	N	N	S	T	E	Q	V	D	T	I	M	E	K	N	V	T	V	T	H	A	Q	D	I
Avian A/chicken/Egypt/6-A/2010 HA	2.2	M	E	K	I	V	L	L	L	A	I	I	S	L	V	K	S	D	Q	I	C	I	G	Y	H	A	N	N	S	T	E	Q	V	D	T	I	M	E	K	N	V	T	V	T	H	A	Q	D	I
Avian A/chicken/Egypt/8-C/2010 HA	2.2	M	E	K	I	V	L	L	L	A	I	V	S	L	V	K	S	D	Q	I	C	I	G	Y	H	A	N	N	S	T	E	Q	V	D	T	I	M	E	K	N	V	T	V	T	H	A	Q	D	I
Avian A/chicken/Egypt/9383NAMRU3-CLEVB112/2007 4	2.2	M	E	K	I	V	L	L	L	A	I	V	S	L	V	K	S	D	Q	I	C	I	G	Y	H	A	N	N	S	T	E	Q	V	D	T	I	M	E	K	N	V	T	V	T	H	A	Q	D	I
Avian A/chicken/Egypt/9384NAMRU3-CLEVB118/2007 4	2.2	M	E	K	I	V	L	L	L	A	I	V	S	L	V	K	S	D	Q	I	C	I	G	Y	H	A	N	N	S	T	E	Q	V	D	T	I	M	E	K	N	V	T	V	T	H	A	Q	D	I
Avian A/chicken/Egypt/9385NAMRU3-CLEVB125/2007 4	2.2	M	E	K	I	V	L	L	L	A	I	V	S	L	V	E	S	D	Q	I	C	I	G	Y	H	A	N	N	S	T	E	Q	V	D	T	I	M	E	K	N	V	T	V	T	H	A	Q	D	I
Avian A/chicken/Egypt/9386NAMRU3-CLEVB136/2007 4	2.2	M	E	K	I	V	L	L	L	A	I	V	S	L	V	E	S	D	Q	I	C	I	G	Y	H	A	N	N	S	T	E	Q	V	D	T	I	M	E	K	N	V	T	V	T	H	A	Q	D	I
Avian A/chicken/Egypt/9388NAMRU3-CLEVB149/2007 4	2.2	M	E	K	I	V	L	L	L	A	I	V	S	L	V	K	S	D	Q	I	C	I	G	Y	H	A	N	N	S	T	E	Q	V	D	T	I	M	E	K	N	V	T	V	T	H	A	Q	D	I
Avian A/chicken/Egypt/9389NAMRU3-CLEVB150/2007 4	2.2	M	E	K	I	V	L	L	L	A	I	V	S	L	V	K	S	D	Q	I	C	I	G	Y	H	A	N	N	S	T	E	Q	V	D	T	I	M	E	K	N	V	T	V	T	H	A	Q	D	I
Avian A/chicken/Egypt/9396NAMRU3-CLEVB187/2007 4	2.2	M	E	K	I	V	L	L	L	A	I	V	S	L	V	K	S	D	Q	I	C	I	G	Y	H	A	N	N	S	T	E	Q	V	D	T	I	M	E	K	N	V	T	V	T	H	A	Q	D	I
Avian A/chicken/Egypt/9397NAMRU3-CLEVB188/2007 4	2.2	M	E	K	I	V	L	L	L	A	I	V	S	L	V	K	S	D	Q	I	C	I	G	Y	H	A	N	N	S	T	E	Q	V	D	T	I	M	E	K	N	V	T	V	T	H	A	Q	D	I
Avian A/chicken/Egypt/9400NAMRU3-CLEVB211/2007 4	2.2	M	E	K	I	V	L	L	L	A	I	V	S	L	V	K	S	D	Q	I	C	I	G	Y	H	A	N	N	S	T	E	Q	V	D	T	I	M	E	K	N	V	T	V	T	H	A	Q	D	I
Avian A/chicken/Egypt/960N3-004/2006 4	2.2	-	-	-	-	-	-	-	-	-	-	-	-	-	-	-	-	-	-	-	-	-	-	-	-	A	N	N	S	T	E	Q	V	D	T	I	M	E	K	N	V	T	V	T	H	A	Q	D	I
Avian A/chicken/Egypt/F3/2006 4	2.2	-	-	-	-	-	-	-	-	-	-	-	-	-	-	-	-	-	-	I	C	I	G	Y	H	A	N	N	S	T	E	Q	V	D	T	I	M	E	K	N	V	T	V	T	H	A	Q	D	I
Avian A/chicken/Egypt/F4/2006 4	2.2	-	-	-	-	-	-	-	-	-	-	-	-	-	-	-	-	-	-	-	-	-	G	Y	H	A	N	N	S	T	E	Q	V	D	T	I	M	E	K	N	V	T	V	T	H	A	Q	D	I
Avian A/chicken/Egypt/F6/2007 4	2.2	M	E	K	I	V	L	L	L	A	I	V	S	L	V	E	S	D	Q	I	C	I	G	Y	H	A	N	N	S	T	E	Q	V	D	T	I	M	E	K	N	V	T	V	T	H	A	Q	D	I
Avian A/chicken/Egypt/F7/2009 HA	2.2	M	E	K	I	V	L	L	L	A	I	V	S	L	V	K	S	D	Q	I	C	I	G	Y	H	A	N	N	S	T	E	Q	V	D	T	I	M	E	K	N	V	T	V	T	H	A	Q	D	I
Avian A/chicken/Egypt/F8/2009 HA	2.2	M	E	K	I	V	L	L	L	A	I	V	S	L	V	K	S	D	Q	I	C	I	G	Y	H	A	N	N	S	T	E	Q	V	D	T	I	M	E	K	N	V	T	V	T	H	A	Q	D	I
Avian A/chicken/Egypt/F9/2009 HA	2.2	M	E	K	I	V	L	L	L	A	I	V	S	L	V	K	S	D	Q	I	G	I	G	Y	H	G	N	D	S	T	E	Q	V	D	T	I	M	E	K	N	V	T	V	T	H	A	Q	D	I
Avian A/chicken/Egypt/M2773A/2011 HA	2.2	M	E	K	I	V	L	L	L	A	I	V	S	T	V	K	S	D	Q	I	C	I	G	Y	H	A	N	N	S	T	E	Q	V	D	T	I	M	E	K	N	V	T	V	T	H	A	Q	D	I
Avian A/chicken/Egypt/R1/2006 4	2.2	-	-	-	-	-	-	-	F	A	I	V	S	L	V	K	S	D	Q	I	C	I	G	Y	H	A	N	N	S	T	E	Q	V	D	T	I	M	E	K	N	V	T	V	T	H	A	Q	D	I
Avian A/chicken/Egypt/R2/2007 4	2.2	M	E	K	I	V	L	L	L	A	I	V	S	L	V	K	S	D	Q	I	C	I	G	Y	H	A	N	N	S	T	E	Q	V	D	T	I	M	E	K	N	V	T	V	T	H	A	Q	D	I
Avian A/chicken/Egypt/R3/2007 4	2.2	M	E	K	I	V	L	L	L	A	I	V	S	L	V	E	S	D	Q	I	C	I	G	Y	H	A	N	N	S	T	E	Q	V	D	T	I	M	E	K	N	V	T	V	T	H	A	Q	D	I
Avian A/chicken/Egypt/R6/2007 4	2.2	M	E	K	I	V	L	L	L	A	I	V	S	V	V	K	S	D	Q	I	C	I	G	Y	H	A	N	Y	S	T	E	Q	V	D	T	I	M	E	K	D	V	I	V	T	H	A	Q	D	I
Avian A/chicken/Egypt/RIMD10-6/2008 HA	2.2	M	E	K	I	V	L	L	L	A	I	V	S	L	V	K	S	D	Q	I	C	I	G	Y	H	A	N	N	S	T	E	Q	V	D	T	I	M	E	K	N	V	T	V	T	H	A	Q	D	I
Avian A/chicken/Egypt/RIMD12-3/2008 HA	2.2	M	E	K	I	V	L	L	L	A	I	V	S	L	V	K	S	D	Q	I	C	I	G	Y	H	A	N	N	S	T	E	Q	V	D	T	I	M	E	K	N	V	T	V	T	H	A	Q	D	I
Avian A/chicken/Egypt/RIMD1-5/2008 HA	2.2	M	E	K	I	V	L	L	L	A	I	V	S	L	V	K	S	D	Q	I	C	I	G	Y	H	A	N	N	S	T	E	Q	V	D	T	I	M	E	K	N	V	T	V	T	H	A	Q	D	I
Avian A/chicken/Egypt/RIMD2-6/2008 HA	2.2	M	E	K	I	V	L	L	L	A	I	V	S	L	V	K	S	D	Q	I	C	I	G	Y	H	A	N	N	S	T	E	Q	V	D	T	I	M	E	K	N	V	T	V	T	H	A	Q	D	I
Avian A/chicken/Egypt/RIMD5-3/2008 HA	2.2	M	E	K	I	V	L	L	L	A	I	V	S	L	V	K	S	D	Q	I	C	I	G	Y	H	A	N	N	S	T	E	Q	V	D	T	I	M	E	K	N	V	T	V	T	H	A	Q	D	I
Avian A/chicken/Egypt/RIMD7-1/2008 HA	2.2	M	E	K	I	V	L	L	L	A	I	V	S	L	V	K	S	D	Q	I	C	I	G	Y	H	A	N	N	S	T	E	Q	V	D	T	I	M	E	K	N	V	T	V	T	H	A	Q	D	I
Avian A/chicken/Egypt/RIMD8-14/2008 HA	2.2	M	E	K	I	V	L	L	L	A	I	V	S	L	V	K	S	D	Q	I	C	I	G	Y	H	A	N	N	S	T	E	Q	V	D	T	I	M	E	K	N	V	T	V	T	H	A	Q	D	I
Avian A/chicken/Egypt/RIMD9-2/2008 HA	2.2	M	E	K	I	V	L	L	L	A	I	V	S	L	V	K	S	D	Q	I	C	I	G	Y	H	A	N	N	S	T	E	Q	V	D	T	I	M	E	K	N	V	T	V	T	H	A	Q	D	I
Avian A/chicken/Egypt/S2938A/2011 HA	2.2	M	E	K	I	V	L	L	L	A	I	V	S	T	V	K	S	D	Q	I	C	I	G	Y	H	A	N	N	S	T	E	Q	V	D	T	I	M	E	K	N	V	T	V	T	H	A	Q	D	I
Avian A/chicken/Egypt/S3093A/2011 HA	2.2	M	E	K	I	V	L	L	L	A	I	V	S	I	V	K	S	D	Q	I	C	I	G	Y	H	A	N	N	S	T	E	Q	V	D	T	I	M	E	K	N	V	T	V	T	H	A	Q	D	I
Avian A/chicken/Egypt/S3280B/2011 HA	2.2	M	E	K	I	V	L	L	L	A	I	V	N	I	V	K	S	D	Q	I	C	I	G	Y	H	A	N	N	S	T	E	Q	V	D	T	I	M	E	K	N	V	T	V	T	H	A	Q	D	I
Avian A/chicken/Egypt/S3280D/2011 HA	2.2	M	E	K	I	V	L	L	L	A	I	V	N	I	V	K	S	D	Q	I	C	I	G	Y	H	A	N	N	S	T	E	Q	V	D	T	I	M	E	K	N	V	T	V	T	H	A	Q	D	I
Avian A/chicken/Fujian/584/2006 4	2.3	M	E	K	I	V	L	L	L	A	I	V	S	L	V	K	S	D	Q	I	C	I	G	Y	H	A	N	N	S	T	E	Q	V	D	T	I	M	E	K	N	V	T	V	T	H	A	Q	D	I
Avian A/chicken/Gaza/450/2006 4	2.2	M	E	K	I	V	L	L	L	A	I	V	S	L	V	K	S	D	Q	I	C	I	G	Y	H	A	N	N	S	T	E	Q	V	D	T	I	M	E	K	N	V	T	V	T	H	A	Q	D	I
Avian A/chicken/Gaza/713/2006 4	2.2	M	E	K	I	V	L	L	L	A	I	V	S	L	V	K	S	D	Q	I	C	I	G	Y	H	A	N	N	S	T	E	Q	V	D	T	I	M	E	K	N	V	T	V	T	H	A	Q	D	I
Avian A/chicken/Gaza/714/2006 4	2.2	M	E	K	I	V	L	L	L	A	I	V	S	L	V	K	S	D	Q	I	C	I	G	Y	H	A	N	N	S	T	E	Q	V	D	T	I	M	E	K	N	V	T	V	T	H	A	Q	D	I
Avian A/chicken/Germany/R3234/2007 4	2.2	M	E	K	I	V	L	L	L	A	I	I	N	L	V	K	S	D	Q	I	C	I	G	Y	H	A	N	N	S	T	E	Q	V	D	T	I	M	E	K	N	V	T	V	T	H	A	Q	D	I
Avian A/chicken/Germany/R3272/2007 4	2.2	M	E	K	I	V	L	L	L	A	I	I	N	L	V	K	S	D	Q	I	C	I	G	Y	H	A	N	N	S	T	E	Q	V	D	T	I	M	E	K	N	V	T	V	T	H	A	Q	D	I
Avian A/chicken/Germany/R3294/2007 4	2.2	M	E	K	I	V	L	L	L	A	I	I	N	L	V	K	S	D	Q	I	C	I	G	Y	H	A	N	N	S	T	E	Q	V	D	T	I	M	E	K	N	V	T	V	T	H	A	Q	D	I
Avian A/chicken/Ghana/2534/2007 4	2.2	M	E	K	I	V	L	L	L	A	I	A	S	L	V	K	G	D	Q	I	C	I	G	Y	H	A	N	N	S	T	E	Q	V	D	T	I	M	E	K	N	V	T	V	T	H	A	Q	D	I
Avian A/chicken/Ghana/3158-NAMRU3/2007 4	2.2	M	E	K	I	V	L	L	L	A	I	A	S	L	V	K	G	D	Q	I	C	I	G	Y	H	A	N	N	S	T	E	Q	V	D	T	I	M	E	K	N	V	T	V	T	H	A	Q	D	I
Avian A/chicken/Ghana/3159-NAMRU3/2007 4	2.2	M	E	K	I	V	L	L	L	A	I	A	S	L	V	K	G	D	Q	I	C	I	G	Y	H	A	N	N	S	T	E	Q	V	D	T	I	M	E	K	N	V	T	V	T	H	A	Q	D	I
Avian A/chicken/Ghana/3160-NAMRU3/2007 4	2.2	M	E	K	I	V	L	L	L	A	I	A	S	L	V	K	G	D	Q	I	C	I	G	Y	H	A	N	N	S	T	E	Q	V	D	T	I	M	E	K	N	V	T	V	T	H	A	Q	D	I
Avian A/chicken/Giurgiu/RO-AI-575/2006 4	2.2	M	E	K	I	V	L	L	L	A	I	V	S	L	V	K	S	D	Q	I	C	I	G	Y	H	A	N	N	S	T	E	Q	V	D	T	I	M	E	K	N	V	T	V	T	H	A	Q	D	I
Avian A/chicken/Guangdong/174/04 4	2.5	M	E	K	I	V	L	L	L	A	I	I	S	L	V	K	S	D	Q	I	C	I	G	Y	H	A	N	N	S	T	E	Q	V	D	T	I	M	E	K	N	V	T	V	T	H	A	Q	D	I
Avian A/chicken/Guangxi/1212/2006 4	2.3	-	-	-	-	-	-	-	-	-	-	-	-	L	V	K	S	D	Q	I	C	I	G	Y	H	A	N	N	S	T	E	Q	V	D	T	I	M	E	K	N	V	T	V	T	H	A	Q	D	I
Avian A/chicken/Guangxi/1951/2006 4	2.3	M	E	K	I	V	L	L	L	A	I	V	S	L	V	K	S	D	Q	I	C	I	G	Y	H	A	N	N	S	T	E	Q	V	D	T	I	M	E	K	N	V	T	V	T	H	A	Q	D	I
Avian A/chicken/Guangxi/2439/2004 4	5	-	E	K	I	V	L	L	L	A	I	V	S	L	V	K	S	D	Q	I	C	I	G	Y	H	A	N	N	S	T	E	Q	V	D	T	I	M	E	K	N	V	T	V	T	H	A	Q	D	I
Avian A/chicken/Guangxi/463/2006 4	2.3	M	E	K	I	V	L	L	L	A	I	V	S	L	V	K	S	D	Q	I	C	I	G	Y	H	A	N	N	S	T	E	Q	V	D	T	I	M	E	K	N	V	T	V	T	H	A	Q	D	I
Avian A/chicken/Guangxi/683/2006 4	2.3	-	-	-	-	-	-	-	-	-	-	-	-	-	-	-	-	-	-	-	-	-	-	-	-	-	-	-	-	-	-	-	-	-	-	-	M	E	K	N	V	T	V	T	H	A	Q	D	I
Avian A/chicken/Guiyang/1018/2006 4	2.3	M	E	K	I	V	L	L	L	A	I	V	S	L	V	K	G	D	Q	I	C	I	G	Y	H	A	N	N	S	T	E	Q	V	D	T	I	M	E	K	N	V	T	V	T	H	A	Q	D	I
Avian A/chicken/Guiyang/1218/2006 4	4	M	E	K	I	V	L	L	L	A	I	V	S	L	V	K	S	D	Q	I	C	I	G	Y	H	A	N	N	S	T	E	Q	V	D	T	I	M	E	K	N	V	T	V	T	H	A	Q	D	I
Avian A/chicken/Guiyang/29/2006 4	2.3	M	E	K	I	V	L	L	F	A	I	V	S	L	V	K	S	D	Q	I	C	I	G	Y	H	A	N	N	S	T	E	Q	V	D	T	I	M	E	K	N	V	T	V	T	H	A	Q	D	I
Avian A/chicken/Guiyang/441/2006 4	4	M	E	K	I	V	L	L	F	A	I	V	S	L	V	K	S	D	Q	I	C	I	G	Y	H	A	N	N	S	T	E	Q	V	D	T	I	M	E	K	N	V	T	V	T	H	A	Q	D	I
Avian A/chicken/Guiyang/846/2006 4	4	M	E	K	I	V	L	L	F	A	I	V	S	L	V	K	S	D	Q	I	C	I	G	Y	H	A	N	N	S	T	E	Q	V	D	T	I	M	E	K	N	V	T	V	T	H	A	Q	D	I
Avian A/Chicken/Gunung Kidul/BBVW/2006 4	2.1	-	-	-	M	V	L	L	F	A	I	V	S	L	V	K	S	D	Q	I	C	I	G	Y	H	A	N	N	S	T	E	Q	V	D	T	I	M	E	K	N	V	T	V	T	H	A	Q	D	I
Avian A/chicken/Henan/1362/2006 4	2.3	-	-	-	I	V	L	L	F	V	I	V	S	L	V	K	S	D	Q	I	C	I	G	Y	H	A	N	N	S	T	E	Q	V	D	T	I	M	E	K	N	V	T	V	T	H	A	Q	D	I
Avian A/chicken/Henan/A-7/2006 4	7	M	E	K	I	V	L	L	F	V	I	V	S	L	V	K	S	D	Q	I	C	I	G	Y	H	A	N	N	S	T	E	Q	V	D	T	I	M	E	K	N	V	T	V	T	H	A	Q	D	I
Avian A/Chicken/Hong Kong/220/97 HA	0	M	E	K	I	V	L	L	L	A	T	V	S	L	V	K	S	D	Q	I	C	I	G	Y	H	A	N	N	S	T	E	Q	V	D	T	I	M	E	K	N	V	T	V	T	H	A	Q	D	I
Avian A/Chicken/Hong Kong/258/97 HA	0	M	E	R	I	V	L	L	L	A	T	V	S	L	V	K	S	D	Q	I	C	I	G	Y	H	A	N	N	S	T	E	Q	V	D	T	I	M	E	K	N	V	T	V	T	H	A	Q	D	I
Avian A/chicken/Hong Kong/282/2006 4	2.3	M	E	K	I	V	L	L	F	A	I	V	S	L	V	K	S	D	Q	I	C	I	G	Y	H	A	N	N	S	T	E	Q	V	D	T	I	M	E	K	N	V	T	V	T	H	A	Q	D	I
Avian A/Chicken/Hong Kong/728/97 HA	0	M	E	K	I	V	L	L	L	A	T	V	S	L	V	K	S	D	Q	I	C	I	G	Y	H	A	N	N	S	T	E	Q	V	D	T	I	M	E	K	N	V	T	V	T	H	A	Q	D	I
Avian A/Chicken/Hong Kong/786/97 HA	0	M	E	K	I	V	L	L	L	A	T	V	S	L	V	K	S	D	Q	I	C	I	G	Y	H	A	N	N	S	T	E	Q	V	D	T	I	M	E	K	N	V	T	V	T	H	A	Q	D	I
Avian A/chicken/Hong Kong/786-2/1997 HA	0	M	E	K	I	V	L	L	L	A	T	V	S	L	V	K	S	D	Q	I	C	I	G	Y	H	A	N	N	S	T	E	Q	V	D	T	I	M	E	K	N	V	T	V	T	H	A	Q	D	I
Avian A/Chicken/Hong Kong/873.3/01 HA	3	-	-	-	-	-	-	-	-	-	-	-	S	L	V	K	S	D	Q	I	C	I	G	Y	H	A	N	N	S	T	E	Q	V	D	T	I	M	E	K	N	V	T	V	T	H	A	Q	D	I
Avian A/chicken/Hong Kong/915/97 HA	0	M	E	K	I	V	L	L	L	A	T	V	S	L	V	K	S	D	Q	I	C	I	G	Y	H	A	N	N	S	T	E	Q	V	D	T	I	M	E	K	N	V	T	V	T	H	A	Q	D	I
Avian A/chicken/Hong Kong/947/2006 4	2.3	M	E	K	I	V	L	L	F	A	I	V	S	L	V	K	S	D	Q	I	C	I	G	Y	H	A	N	N	S	T	E	Q	V	D	T	I	M	E	K	N	V	T	V	T	H	A	Q	D	I
Avian A/chicken/Hong Kong/D-06-0947/2006 4	2.3	-	-	-	I	V	L	L	F	A	I	V	S	L	V	K	S	D	Q	I	C	I	G	Y	H	A	N	N	S	T	E	Q	V	D	T	I	M	E	K	N	V	T	V	T	H	A	Q	D	I
Avian A/Chicken/Hong Kong/y385/97 HA	0	M	E	K	I	V	L	L	L	A	T	V	S	L	V	K	S	D	Q	I	C	I	G	Y	H	A	N	N	S	T	E	Q	V	D	T	I	M	E	K	N	V	T	V	T	H	A	Q	D	I
Avian A/Chicken/Hong Kong/y388/97 HA	0	M	E	K	I	V	L	L	L	A	T	V	S	L	V	K	S	D	Q	I	C	I	G	Y	H	A	N	N	S	T	E	Q	V	D	T	I	M	E	K	N	V	T	V	T	H	A	Q	D	I
Avian A/chicken/Hubei/wh/1997 HA	0	M	E	K	I	V	L	L	L	A	I	V	S	L	V	K	S	D	Q	I	C	I	G	Y	H	A	N	N	S	T	E	Q	V	D	T	I	M	E	K	N	V	T	V	T	H	A	Q	D	I
Avian A/chicken/Hubei/wi/1997 HA	0	-	-	-	-	-	-	-	-	-	-	-	-	-	-	-	-	-	-	-	-	-	-	-	-	-	-	-	-	-	-	-	-	-	-	-	-	-	K	N	V	T	V	T	H	C	Q	D	I
Avian A/chicken/Hubei/wj/1997 HA	0	M	E	K	I	V	L	L	L	A	I	V	S	L	V	K	S	D	Q	I	C	I	G	Y	H	A	N	N	S	T	E	Q	V	D	T	I	M	E	K	N	V	T	V	T	H	A	Q	D	I
Avian A/chicken/Hubei/wl/1997 HA	0	M	E	K	I	V	L	L	L	A	I	V	S	L	V	K	S	D	Q	I	C	I	G	Y	H	A	N	N	S	T	E	Q	V	D	T	I	M	E	K	N	V	T	V	T	H	A	Q	D	I
Avian A/chicken/Hunan/3157/2006 4	2.3	M	E	K	I	V	L	L	L	A	I	V	S	L	V	K	S	D	Q	I	C	I	G	Y	H	A	N	N	S	T	E	Q	V	D	T	I	M	E	K	N	V	T	V	T	H	A	Q	D	I
Avian A/chicken/Hunan/fg/2004 4	9	-	-	-	-	-	-	-	-	-	-	-	-	-	-	-	-	-	-	-	-	-	-	-	-	-	-	-	-	-	-	-	-	-	-	-	-	-	-	-	-	-	-	-	-	-	-	-	-
Avian A/chicken/India/100071/2008 HA	2.2	M	E	E	I	V	L	L	L	A	I	I	N	L	V	K	S	D	Q	I	C	I	G	Y	H	A	N	N	S	T	E	Q	V	D	T	I	M	E	K	N	V	T	V	T	H	A	Q	D	I
Avian A/chicken/India/241272/2010 HA	2.2	M	E	T	I	V	L	L	L	A	I	I	S	L	V	K	S	D	Q	I	C	I	G	Y	H	A	N	N	S	T	E	Q	V	D	T	I	M	E	K	N	V	T	V	T	H	A	Q	D	I
Avian A/chicken/India/81766/2008 HA	2.2	M	E	T	I	V	L	L	L	A	I	I	N	L	V	K	S	D	Q	I	C	I	G	Y	H	A	N	N	S	T	E	Q	V	D	T	I	M	E	K	N	V	T	V	T	H	A	Q	D	I
Avian A/chicken/India/AS-NIV15983/2008 HA	2.2	M	E	K	I	V	L	L	L	A	T	I	N	L	V	K	S	D	Q	I	C	I	G	Y	H	A	N	N	S	T	E	Q	V	D	T	I	M	E	K	N	V	T	V	T	H	A	Q	D	I
Avian A/chicken/India/NIV33487/06 4	2.2	M	E	K	I	V	L	L	F	A	I	V	S	L	V	K	S	D	Q	I	C	I	G	Y	H	A	N	N	S	T	E	Q	V	D	T	I	M	E	K	N	V	T	V	T	H	A	Q	D	I
Avian A/chicken/India/NIV33491/06 4	2.2	M	E	K	I	V	L	L	F	A	I	V	S	L	V	K	S	D	Q	I	C	I	G	Y	H	A	N	N	S	T	E	Q	V	D	T	I	M	E	K	N	V	T	V	T	H	A	Q	D	I
Avian A/chicken/India/WB-NIV16915/2008 HA	2.2	M	E	K	I	V	L	L	L	A	I	I	N	L	V	K	S	D	Q	I	C	I	G	Y	H	A	N	N	S	T	E	Q	V	D	T	I	M	E	K	N	V	T	V	T	H	A	Q	D	I
Avian A/chicken/India/WB-NIV16924/2009 HA	2.2	M	E	K	I	V	L	L	L	A	I	T	N	L	V	K	S	D	Q	I	C	I	G	Y	H	A	N	N	S	T	E	Q	V	D	T	I	M	E	K	N	V	T	V	T	H	A	Q	D	I
Avian A/chicken/India/WB-NIV2653/2008 HA	2.2	M	E	K	I	V	L	L	L	A	I	I	N	L	V	K	S	D	Q	I	C	I	G	Y	H	A	N	N	S	T	E	Q	V	D	T	I	M	E	K	N	V	T	V	T	H	A	Q	D	I
Avian A/chicken/India/WB-NIV2654/2008 HA	2.2	M	E	K	I	V	L	L	L	A	I	I	N	L	V	K	S	D	Q	I	C	I	G	Y	H	A	N	N	S	T	E	Q	V	D	T	I	M	E	K	N	V	T	V	T	H	A	Q	D	I
Avian A/chicken/India/WB-NIV2656/2008 HA	2.2	M	E	K	I	V	L	L	L	A	I	I	N	L	V	K	S	D	Q	I	C	I	G	Y	H	A	N	N	S	T	E	Q	V	D	T	I	M	E	K	N	V	T	V	T	H	A	Q	D	I
Avian A/chicken/India/WB-NIV2664/2008 HA	2.2	M	E	K	I	V	L	L	L	A	I	I	N	L	V	K	S	D	Q	I	C	I	G	Y	H	A	N	N	S	T	E	Q	V	D	T	I	M	E	K	N	V	T	V	T	H	A	Q	D	I
Avian A/chicken/India/WB-NIV2665/2008 HA	2.2	M	E	K	I	V	L	L	L	A	I	I	N	L	V	K	S	D	Q	I	C	I	G	Y	H	A	N	N	S	T	E	Q	V	D	T	I	M	E	K	N	V	T	V	T	H	A	Q	D	I
Avian A/chicken/India/WB-NIV2670/2008 HA	2.2	M	E	K	I	V	L	L	L	A	I	I	N	L	V	K	S	D	Q	I	C	I	G	Y	H	A	N	N	S	T	E	Q	V	D	T	I	M	E	K	N	V	T	V	T	H	A	Q	D	I
Avian A/chicken/India/WB-NIV2800/2008 HA	2.2	M	E	K	I	V	L	L	L	A	I	I	N	L	V	K	S	D	Q	I	C	I	G	Y	H	A	N	N	S	T	E	R	V	D	T	I	M	E	K	N	V	T	V	T	H	A	Q	D	I
Avian A/chicken/India/WB-NIV2805/2008 HA	2.2	M	E	K	I	V	L	L	L	A	I	I	N	L	V	K	S	D	Q	I	C	I	G	Y	H	A	N	N	S	T	E	Q	V	D	T	I	M	E	K	N	V	T	V	T	H	A	Q	D	I
Avian A/chicken/India/WB-NIV2806/2008 HA	2.2	M	E	K	I	V	L	L	L	A	I	I	N	L	V	K	S	D	Q	I	C	I	G	Y	H	A	N	N	S	T	E	Q	V	D	T	I	M	E	K	N	V	T	V	T	H	A	Q	D	I
Avian A/chicken/India/WB-NIV2807/2008 HA	2.2	M	E	K	I	V	L	L	L	A	I	I	N	L	V	K	S	D	Q	I	C	I	G	Y	H	A	N	N	S	T	E	Q	V	D	T	I	M	E	K	N	V	T	V	T	H	A	Q	D	I
Avian A/chicken/India/WB-NIV2811/2008 HA	2.2	M	E	K	I	V	L	L	L	A	I	I	N	L	V	K	S	D	Q	I	C	I	G	Y	H	A	N	N	S	T	E	Q	V	D	T	I	M	E	K	N	V	T	V	T	H	A	Q	D	I
Avian A/chicken/India/WB-NIV2812/2008 HA	2.2	M	E	K	I	V	L	L	L	A	I	I	N	L	V	K	S	D	Q	I	C	I	G	Y	H	A	N	N	S	T	E	Q	V	D	T	I	M	E	K	N	V	T	V	T	H	A	Q	D	I
Avian A/chicken/India/WB-NIV2813/2008 HA	2.2	M	E	K	I	V	L	L	L	A	I	I	N	L	V	K	S	D	Q	I	C	I	G	Y	H	A	N	N	S	T	E	Q	V	D	T	I	M	E	K	N	V	T	V	T	H	A	Q	D	I
Avian A/chicken/India/WB-NIV527/2008 HA	2.2	M	E	K	I	V	L	L	L	A	I	I	N	L	V	K	S	D	Q	I	C	I	G	Y	H	A	N	N	S	T	E	Q	V	D	T	I	M	E	K	N	V	T	V	T	H	A	Q	D	I
Avian A/chicken/India/WB-NIV529/2008 HA	2.2	M	E	K	I	V	L	L	L	A	I	I	N	L	V	K	S	D	Q	I	C	I	G	Y	H	A	N	N	S	T	E	Q	V	D	T	I	M	E	K	N	V	T	V	T	H	A	Q	D	I
Avian A/chicken/India/WB-NIV92456/2009 HA	2.2	M	E	K	I	V	L	L	L	A	I	T	N	L	V	K	S	D	Q	I	C	I	G	Y	H	A	N	N	S	T	E	Q	V	D	T	I	M	E	K	N	V	T	V	T	H	A	Q	D	I
Avian A/chicken/India/WB-NIV96526/2009 HA	2.2	M	E	K	I	V	L	L	L	A	I	T	N	L	V	K	S	D	Q	I	C	I	G	Y	H	A	N	N	S	T	E	Q	V	D	T	I	M	E	K	N	V	T	V	T	H	A	Q	D	I
Avian A/Chicken/Indonesia/Siak1631-2/2006 4	2.1	M	E	K	I	V	L	L	F	A	I	V	S	L	V	K	S	D	Q	I	C	I	G	Y	H	A	N	N	S	T	E	Q	V	D	T	I	M	E	K	N	V	T	V	T	H	A	Q	D	I
Avian A/Chicken/Indonesia/Wates77/2005 4	2.1	M	E	K	I	V	L	L	L	A	I	V	S	L	V	K	S	D	Q	I	C	I	G	Y	H	A	N	N	S	T	E	Q	V	D	T	I	M	E	K	N	V	T	V	T	H	A	Q	D	I
Avian A/Chicken/Indonesia/Wates80/2005 4	2.1	M	E	K	I	V	L	L	L	A	I	V	S	L	V	K	S	D	Q	I	C	I	G	Y	H	A	N	N	S	T	E	Q	V	D	T	I	M	E	K	N	V	T	V	T	H	A	Q	D	I
Avian A/Chicken/Indonesia/Wates83/2005 4	2.1	M	E	K	I	V	L	L	L	A	I	V	S	L	V	E	S	D	Q	I	C	I	G	Y	H	A	N	N	S	T	E	Q	V	D	T	I	M	E	K	N	V	T	V	T	H	A	Q	D	I
Avian A/chicken/Iran/53-3/2008 HA	2.2	M	V	K	I	V	L	L	L	A	I	V	S	L	V	K	S	D	Q	I	C	I	G	Y	H	A	N	N	S	T	E	Q	V	D	T	I	M	E	K	N	V	T	V	T	H	A	Q	D	I
Avian A/chicken/Israel/397/2006 4	2.2	M	E	K	I	V	L	L	F	A	I	V	S	L	V	K	S	D	Q	I	C	I	G	Y	H	A	N	N	S	T	E	Q	V	D	T	I	M	E	K	N	V	T	V	T	H	A	Q	D	I
Avian A/chicken/Israel/625/2006 4	2.2	-	-	-	-	-	-	-	F	A	I	V	S	L	V	K	S	D	Q	I	C	I	G	Y	H	A	N	N	S	T	E	Q	V	D	T	I	M	E	K	N	V	T	V	T	H	A	Q	D	I
Avian A/chicken/Ivory Coast/1787/2006 4	2.2	M	E	K	I	V	L	L	F	A	I	V	S	L	V	K	S	D	Q	I	C	I	G	Y	H	A	N	N	S	T	E	Q	V	D	T	I	M	E	K	N	V	T	V	T	H	A	Q	D	I
Avian A/chicken/Ivory Coast/1787-35/2006 4	2.2	-	-	-	-	-	-	-	-	A	I	V	S	L	V	K	S	D	Q	I	C	I	G	Y	H	A	N	N	S	T	E	Q	V	D	T	I	M	E	K	N	V	T	V	T	H	A	Q	D	I
Avian A/chicken/Jakarta/DKI31/2005 4	2.1	M	E	K	I	V	L	L	L	A	I	V	S	L	V	K	S	D	Q	I	C	I	G	Y	H	A	N	N	S	T	E	Q	V	D	T	I	M	E	K	N	V	T	V	T	H	A	Q	D	I
Avian A/chicken/Jalgaon/12419/2006 4	2.2	M	E	K	I	V	L	L	L	A	I	F	S	L	V	K	S	D	Q	I	C	I	G	Y	H	A	N	N	S	T	E	Q	V	D	T	I	M	E	K	N	V	T	V	T	H	A	Q	D	I
Avian A/chicken/Jalgaon/13732/2006 4	2.2	M	E	K	I	V	L	L	F	A	I	V	S	L	V	K	S	D	Q	I	C	I	G	Y	H	A	N	N	S	T	E	Q	V	D	T	I	M	E	K	N	V	T	V	T	H	A	Q	D	I
Avian A/chicken/Jalgaon/13735/2006 4	2.2	-	-	-	-	-	-	-	-	-	-	-	-	-	-	-	-	-	-	I	C	I	G	Y	H	A	N	N	S	T	E	Q	V	D	T	I	M	E	K	N	V	T	V	T	H	A	Q	D	I
Avian A/chicken/Jalgaon/8824/2006 4	2.2	-	-	-	I	V	L	L	L	A	I	F	S	L	V	K	S	D	Q	I	C	I	G	Y	H	A	N	N	S	T	E	Q	V	D	T	I	M	E	K	N	V	T	V	T	H	A	Q	D	I
Avian A/chicken/Jembrana/BBVD-300/2006 4	2.1	M	E	K	I	V	L	L	L	A	I	V	S	L	V	K	S	D	Q	I	C	I	G	Y	H	A	N	N	S	T	K	Q	V	D	T	I	M	E	K	N	V	T	V	T	H	A	Q	D	I
Avian A/chicken/Jiangsu/cz1/2002 HA	7	M	E	K	I	V	L	L	L	A	I	I	S	L	V	K	S	D	Q	I	C	I	G	Y	H	A	N	N	S	T	E	Q	V	D	T	I	M	E	K	N	V	T	V	T	H	A	Q	D	I
Avian A/chicken/Jiangxi/25/2004 4	2.5	M	E	K	I	V	L	L	L	A	I	V	S	L	V	K	S	D	Q	I	C	I	G	Y	H	A	N	N	S	T	E	Q	V	D	T	I	M	E	K	N	V	T	V	T	H	A	Q	D	I
Avian A/chicken/Jilin/hn/2003 4	5	M	E	K	I	V	L	L	L	A	I	V	S	L	V	K	S	D	Q	I	C	I	G	Y	H	A	N	N	S	T	E	Q	V	D	T	I	M	E	K	N	V	T	V	T	H	A	Q	D	I
Avian A/chicken/Jilin/ho/2003 4	5	M	E	I	I	V	L	L	L	A	I	V	S	L	V	K	S	D	Q	I	C	I	G	Y	H	A	N	N	S	T	V	Q	V	D	T	I	M	E	K	N	V	T	V	T	H	A	Q	D	I
Avian A/chicken/Jilin/hp/2003 4	5	-	-	-	-	-	-	-	-	-	-	-	-	-	-	-	-	-	-	-	-	-	-	-	-	-	N	N	S	T	E	Q	V	D	T	I	M	E	K	N	V	T	V	T	H	A	Q	D	I
Avian A/chicken/Jilin/hq/2003 4	5	M	V	E	I	M	L	L	L	A	I	V	S	L	V	K	S	D	Q	I	C	I	G	Y	H	A	N	N	S	T	V	Q	V	D	T	I	M	E	K	N	V	T	V	T	H	A	Q	D	I
Avian A/chicken/Jilin/xw/2003 4	0	M	E	K	I	V	L	L	L	A	I	V	S	L	V	K	S	D	Q	I	C	I	G	Y	H	A	N	N	S	T	E	Q	V	D	T	I	M	E	K	N	V	T	V	T	H	A	Q	D	I
Avian A/chicken/Kalasin/NIAH316/2004 4	1	M	E	K	I	V	L	L	F	A	I	V	S	L	V	K	S	D	Q	I	C	I	G	Y	H	A	N	N	S	T	E	Q	V	D	T	I	M	E	K	N	V	T	V	T	H	A	Q	D	I
Avian A/chicken/Kamphaengphet-2-05/2004 4	1	-	-	-	-	-	-	-	-	-	-	-	-	-	-	-	-	-	-	-	-	-	-	-	-	-	-	-	-	-	-	-	-	-	-	-	-	-	-	-	-	-	-	-	-	-	-	-	-
Avian A/Chicken/Karo/BBPVII/2006 4	2.1	-	-	-	-	V	L	L	F	A	I	V	S	L	V	K	S	D	Q	I	C	I	G	Y	H	A	N	N	S	T	E	Q	V	D	T	I	M	E	K	N	V	T	V	T	H	A	Q	D	I
Avian A/chicken/Korea/CA7/2006 4	2.2	M	E	K	I	V	L	L	L	A	I	V	S	L	V	K	S	D	Q	I	C	I	G	Y	H	A	N	N	S	T	K	Q	V	D	T	I	M	E	K	N	V	T	V	T	H	A	Q	D	I
Avian A/chicken/Korea/ES/03 4	2.5	M	E	K	I	V	L	L	L	A	I	V	S	L	V	K	S	D	Q	I	C	I	G	Y	H	A	N	N	S	T	E	Q	V	D	T	I	M	E	K	N	V	T	V	T	H	A	Q	D	I
Avian A/chicken/Korea/es/2003 4	2.5	-	-	-	-	-	-	-	-	-	-	-	-	-	-	-	-	D	Q	I	C	I	G	Y	H	A	N	N	S	T	E	Q	V	D	T	I	M	E	K	N	V	T	V	T	H	A	Q	D	I
Avian A/chicken/Korea/IS/2006 4	2.2	M	E	K	I	V	L	L	F	A	I	V	S	L	V	K	S	D	Q	I	C	I	G	Y	H	A	N	N	S	T	E	Q	V	D	T	I	M	E	K	N	V	T	V	T	H	A	Q	D	I
Avian A/chicken/Korea/IS2/2006 4	2.2	-	-	-	-	-	-	-	-	-	-	-	-	-	-	-	-	-	-	I	C	I	G	Y	H	A	N	N	S	T	E	Q	V	D	T	I	M	E	K	N	V	T	V	T	H	A	Q	D	I
Avian A/chicken/Korea/IS3/2006 4	2.2	-	-	-	-	-	-	-	-	-	-	-	-	-	-	-	-	-	-	I	C	I	G	Y	H	A	N	N	S	T	E	Q	V	D	T	I	M	E	K	N	V	T	V	T	H	A	Q	D	I
Avian A/chicken/Krasnodar/01/2006 4	2.2	-	-	-	-	-	-	-	-	-	-	-	-	-	-	-	-	-	-	I	C	I	G	Y	H	A	N	N	S	T	E	Q	V	D	T	I	M	E	K	N	V	T	V	T	H	A	Q	D	I
Avian A/chicken/Krasnodar/123/06 4	2.2	-	-	-	-	-	-	-	-	-	-	-	-	-	-	-	-	-	-	I	C	I	G	Y	H	A	N	N	S	T	E	Q	V	D	T	I	M	E	K	N	V	T	V	T	H	A	Q	D	I
Avian A/chicken/Krasnodar/199/06 4	2.2	-	-	-	-	-	-	-	-	-	-	-	-	-	-	-	-	-	-	I	C	I	G	Y	H	A	N	N	S	T	E	Q	V	D	T	I	M	E	K	N	V	T	V	T	H	A	Q	D	I
Avian A/chicken/Krasnodar/300/07 4	2.2	M	E	K	I	V	L	L	L	A	I	I	N	L	V	K	S	D	Q	I	C	I	G	Y	H	A	N	N	S	T	E	Q	V	D	T	I	M	E	K	N	V	T	V	T	H	A	Q	D	I
Avian A/chicken/Kulon Progo/BBVW-610-11019/2007 4	2.1	M	E	K	I	A	L	L	L	A	I	V	S	L	V	K	S	D	Q	I	C	I	G	Y	H	A	N	N	S	T	E	Q	V	D	T	I	M	E	K	N	V	T	V	T	H	A	Q	D	I
Avian A/chicken/Kulon Progo/BBVW-610-11020/2007 4	2.1	M	E	K	I	A	L	L	L	A	I	V	S	L	V	K	S	D	Q	I	C	I	G	Y	H	A	N	N	S	T	E	Q	V	D	T	I	M	E	K	N	V	T	V	T	H	A	Q	D	I
Avian A/chicken/Kupang-1-NTT/BPPV6/2004 4	1	M	E	K	I	V	L	L	L	A	I	V	S	L	V	K	S	D	Q	I	C	I	G	Y	H	A	N	N	S	T	E	Q	V	D	T	I	M	E	K	N	V	T	V	T	H	A	Q	D	I
Avian A/chicken/Kurgan/05/2005 4	2.2	M	E	K	I	V	L	L	L	A	I	V	S	L	V	K	S	D	Q	I	C	I	G	Y	H	A	N	N	S	T	E	Q	V	D	T	I	M	E	K	N	V	T	V	T	H	A	Q	D	I
Avian A/chicken/Kurgan/3/2005 4	2.2	M	E	K	I	V	L	L	L	A	I	V	S	L	V	K	S	D	Q	I	C	I	G	Y	H	A	N	N	S	T	E	Q	V	D	T	I	M	E	K	N	V	T	V	T	H	A	Q	D	I
Avian A/chicken/Kuwait/KISR2/2007 4	2.2	M	E	K	I	V	L	L	L	A	I	I	N	L	V	K	S	D	Q	I	C	I	G	Y	H	A	N	N	S	T	E	Q	V	D	T	I	M	E	K	N	V	T	V	T	H	A	Q	D	I
Avian A/chicken/Kuwait/KISR3/2007 4	2.2	M	E	K	I	V	L	L	L	A	I	I	N	L	V	K	S	D	Q	I	C	I	G	Y	H	A	N	N	S	T	E	Q	V	D	T	I	M	E	K	N	V	T	V	T	H	A	Q	D	I
Avian A/chicken/Kuwait/KISR5/2007 4	2.2	M	E	K	I	V	L	L	L	A	I	I	N	L	V	K	S	D	Q	I	C	I	G	Y	H	A	N	N	S	T	E	Q	V	D	T	I	M	E	K	N	V	T	V	T	H	A	Q	D	I
Avian A/chicken/Kuwait/KISR6/2007 4	2.2	M	E	K	I	V	L	L	L	A	I	I	N	L	V	K	S	D	Q	I	C	I	G	Y	H	A	N	N	S	T	E	Q	V	D	T	I	M	E	K	N	V	T	V	T	H	A	Q	D	I
Avian A/chicken/Kuwait/KISR7/2007 4	2.2	M	E	K	I	V	L	L	L	A	I	I	N	L	V	K	S	D	Q	I	C	I	G	Y	H	A	N	N	S	T	E	Q	V	D	T	I	M	E	K	N	V	T	V	T	H	A	Q	D	I
Avian A/chicken/Kuwait/KISR8/2007 4	2.2	M	E	K	I	V	L	L	L	A	I	I	N	L	V	K	S	D	Q	I	C	I	G	Y	H	A	N	N	S	T	E	Q	V	D	T	I	M	E	K	N	V	T	V	T	H	A	Q	D	I
Avian A/chicken/Kuwait/KISR9/2007 4	2.2	M	E	K	I	V	L	L	L	A	I	I	N	L	V	K	S	D	Q	I	C	I	G	Y	H	A	N	N	S	T	E	Q	V	D	T	I	M	E	K	N	V	T	V	T	H	A	Q	D	I
Avian A/chicken/Kyoto/3/2004 4	2.5	M	E	K	I	V	L	L	L	A	I	V	S	L	V	K	S	D	Q	I	C	I	G	Y	H	A	N	N	S	T	E	Q	V	D	T	I	M	E	K	N	V	T	V	T	H	A	Q	D	I
Avian A/chicken/Lahore/NARC-3320/2006 4	2.2	-	-	-	-	-	-	-	-	-	-	-	-	-	-	-	-	-	-	I	C	I	G	Y	H	A	N	N	S	T	E	Q	V	D	T	I	M	E	K	N	V	T	V	T	H	A	Q	D	I
Avian A/Chicken/Langkat/BBPV1-576/2005 4	2.1	M	E	K	I	V	L	L	L	A	I	V	S	L	V	K	S	D	Q	I	C	I	G	Y	H	A	N	N	S	T	E	Q	V	D	T	I	M	E	K	N	V	T	V	T	H	A	Q	D	I
Avian A/chicken/Laos/31/2006 4	2.3	-	-	-	-	-	-	-	-	-	-	-	-	-	-	-	-	-	-	I	C	I	G	Y	H	A	N	N	S	T	E	Q	V	D	T	I	M	E	K	N	V	T	V	T	H	A	Q	D	I
Avian A/Chicken/Laos/Xaythiani 26/2006 4	2.3	-	-	-	-	-	-	-	-	-	-	-	-	-	-	-	-	-	-	I	C	I	G	Y	H	A	N	N	S	T	E	Q	V	D	T	I	M	E	K	N	V	T	V	T	H	A	Q	D	I
Avian A/Chicken/Laos/Xaythiani 32/2006 4	2.3	-	-	-	-	-	-	-	-	-	-	-	-	-	-	-	-	-	-	I	C	I	G	Y	H	A	N	N	S	T	E	Q	V	D	T	I	M	E	K	N	V	T	V	T	H	A	Q	D	I
Avian A/Chicken/Laos/Xaythiani 36/2006 4	2.3	M	E	K	I	V	L	L	F	A	I	V	S	L	V	K	S	D	Q	I	C	I	G	Y	H	A	N	N	S	T	E	Q	V	D	T	I	M	E	K	N	V	T	V	T	H	A	Q	D	I
Avian A/Chicken/Laos/Xaythiani 37/2006 4	2.3	M	E	K	I	V	L	L	F	A	I	V	S	L	V	K	S	D	Q	I	C	I	G	Y	H	A	N	N	S	T	E	Q	V	D	T	I	M	E	K	N	V	T	V	T	H	A	Q	D	I
Avian A/Chicken/Laos/Xaythiani-26/2006 4	2.3	M	E	K	I	V	L	L	F	A	I	V	S	L	V	K	S	D	Q	I	C	I	G	Y	H	A	N	N	S	T	E	Q	V	D	T	I	M	E	K	N	V	T	V	T	H	A	Q	D	I
Avian A/chicken/Liaoning/23/2005 4	2.2	M	E	K	I	V	L	L	L	A	I	V	S	L	V	K	S	D	Q	I	C	I	G	Y	H	A	N	N	S	T	E	Q	V	D	T	I	M	E	K	N	V	T	V	T	H	A	Q	D	I
Avian A/chicken/Liaoning/A-11/2006 4	7	M	E	K	I	V	L	L	L	A	I	V	S	L	V	K	S	D	Q	I	C	I	G	Y	H	A	N	N	S	T	E	Q	V	D	T	I	M	E	K	N	V	T	V	T	H	A	Q	D	I
Avian A/chicken/Mahachkala/05/2006 4	2.3	M	E	K	I	V	L	L	F	A	I	V	S	L	V	K	S	D	Q	I	C	I	G	Y	H	A	N	N	S	T	E	Q	V	D	T	I	M	E	K	N	V	T	V	T	H	A	Q	D	I
Avian A/chicken/Manipur/NIV9743/2007 4	2.2	M	E	K	I	V	L	L	L	A	I	V	S	L	V	K	S	D	Q	I	C	I	G	Y	H	A	N	N	S	T	E	Q	V	D	T	I	M	E	K	N	V	T	V	T	H	A	Q	D	I
Avian A/chicken/Manshera/NARC10337/2007 4	2.2	M	E	K	I	V	L	L	L	A	I	I	S	L	V	K	S	D	Q	I	C	I	G	Y	H	A	N	N	S	T	E	Q	V	D	T	I	M	E	K	N	V	T	V	T	H	A	Q	D	I
Avian A/Chicken/Medan/BPPV1-498/2005 4	2.1	M	E	K	I	V	L	L	L	A	I	V	S	L	V	K	S	D	Q	I	C	I	G	Y	H	A	N	N	S	T	E	Q	V	D	T	I	M	E	K	N	V	T	V	T	H	A	Q	D	I
Avian A/chicken/Medan/BPPV1-534/2005 4	2.1	M	E	K	I	V	L	L	L	A	I	V	S	L	V	K	S	D	Q	I	C	I	G	Y	H	A	N	N	S	T	E	Q	V	D	T	I	M	E	K	N	V	T	V	T	H	A	Q	D	I
Avian A/chicken/Moscow/2/2007 4	2.2	M	E	K	I	V	L	L	L	A	I	V	S	L	V	K	S	D	Q	I	C	I	G	Y	H	A	N	N	S	T	E	Q	V	D	T	I	M	E	K	N	V	T	V	T	H	A	Q	D	I
Avian A/chicken/Nakhonphanom/NIAH113718/2006 4	2.3	M	E	K	I	V	L	L	L	A	I	V	S	L	V	K	S	D	Q	I	C	I	G	Y	H	A	N	N	S	T	K	Q	V	D	T	I	M	E	K	N	V	T	V	T	H	A	Q	D	I
Avian A/chicken/Nakhonsawan/NIAH6006587/2008 HA	1	M	E	K	I	V	L	L	F	A	I	V	S	L	V	K	S	D	Q	I	C	I	G	Y	H	A	N	N	S	T	E	Q	V	D	T	I	M	E	K	N	V	T	V	T	H	A	Q	D	I
Avian A/chicken/Nandurbar/7966/2006 4	2.2	M	E	K	I	V	L	L	L	A	I	V	S	L	V	K	S	D	Q	I	C	I	G	Y	H	A	N	N	S	T	K	Q	V	D	T	I	M	E	K	N	V	T	V	T	H	A	Q	D	I
Avian A/chicken/Nandurbar/7979/2006 4	2.2	M	E	K	I	V	L	L	L	A	I	V	S	L	V	K	S	D	Q	I	C	I	G	Y	H	A	N	N	S	T	K	Q	V	D	T	I	M	E	K	N	V	T	V	T	H	A	Q	D	I
Avian A/chicken/Navapur/India/7972/2006 4	2.2	-	-	-	-	V	L	L	L	A	I	V	S	L	V	K	S	D	Q	I	C	I	G	Y	H	A	N	N	S	T	E	Q	V	D	T	I	M	E	K	N	V	T	V	T	H	A	Q	D	I
Avian A/chicken/Niger/2130-7/2006 4	2.2	M	E	K	I	V	L	L	F	A	I	V	S	L	V	K	S	D	Q	I	C	I	G	Y	H	A	N	N	S	T	E	Q	V	D	T	I	M	E	K	N	V	T	V	T	H	A	Q	D	I
Avian A/chicken/Niger/2130-8/2006 4	2.2	-	-	-	-	-	-	-	F	A	I	V	S	L	V	K	S	D	Q	I	C	I	G	Y	H	A	N	N	S	T	E	Q	V	D	T	I	M	E	K	N	V	T	V	T	H	A	Q	D	I
Avian A/chicken/Nigeria/08RS848-1/2006 4	2.2	-	-	-	-	-	-	-	F	A	I	V	S	L	V	K	S	D	Q	I	C	I	G	Y	H	A	N	N	S	T	E	Q	V	D	T	I	M	E	K	N	V	T	V	T	H	A	Q	D	I
Avian A/chicken/Nigeria/08RS848-100/2007 4	2.2	M	E	K	I	V	L	L	L	A	I	F	S	L	V	K	S	D	Q	I	C	I	G	Y	H	A	N	N	S	T	E	Q	V	D	T	I	M	E	K	N	V	T	V	T	H	A	Q	D	I
Avian A/chicken/Nigeria/08RS848-102/2007 4	2.2	M	E	K	I	V	L	L	F	A	I	V	S	L	V	K	S	D	Q	I	C	I	G	Y	H	A	N	N	S	T	E	Q	V	D	T	I	M	E	K	N	V	T	V	T	H	A	Q	D	I
Avian A/chicken/Nigeria/08RS848-104/2007 4	2.2	M	E	K	I	V	L	L	L	A	I	F	S	L	V	K	S	D	Q	I	C	I	G	Y	H	A	N	N	S	T	E	Q	V	D	T	I	M	E	K	N	V	T	V	T	H	A	Q	D	I
Avian A/chicken/Nigeria/08RS848-106/2007 4	2.2	-	-	-	-	-	-	-	-	-	-	-	-	-	-	-	-	D	Q	I	C	I	G	Y	H	A	N	N	S	T	E	Q	V	D	T	I	M	E	K	N	V	T	V	T	H	A	Q	D	I
Avian A/chicken/Nigeria/08RS848-110/2007 4	2.2	M	E	K	I	V	L	L	F	A	I	V	S	L	V	K	S	D	Q	I	C	I	G	Y	H	A	N	N	S	T	E	Q	V	D	T	I	M	E	K	N	V	T	V	T	H	A	Q	D	I
Avian A/chicken/Nigeria/08RS848-111/2007 4	2.2	M	E	K	I	V	L	L	L	A	I	V	S	L	V	K	S	D	Q	I	C	I	G	Y	H	A	N	N	S	T	E	Q	V	D	T	I	M	E	K	N	V	T	V	T	H	A	Q	D	I
Avian A/chicken/Nigeria/08RS848-115/2007 4	2.2	M	E	K	I	V	L	L	F	A	I	V	S	L	V	K	S	D	Q	I	C	I	G	Y	H	A	N	N	S	T	E	Q	V	D	T	I	M	E	K	N	V	T	V	T	H	A	Q	D	I
Avian A/chicken/Nigeria/08RS848-117/2007 4	2.2	-	-	-	-	-	L	L	L	A	I	F	S	L	V	K	S	D	Q	I	C	I	G	Y	H	A	N	N	S	T	E	Q	V	D	T	I	M	E	K	N	V	T	V	T	H	A	Q	D	I
Avian A/chicken/Nigeria/08RS848-118/2007 4	2.2	M	E	K	I	V	L	L	L	A	I	F	S	L	V	K	S	D	Q	I	C	I	G	Y	H	A	N	N	S	T	E	Q	V	D	T	I	M	E	K	N	V	T	V	T	H	A	Q	D	I
Avian A/chicken/Nigeria/08RS848-121/2007 4	2.2	M	E	K	I	V	L	L	L	A	I	F	S	L	V	K	S	D	Q	I	C	I	G	Y	H	A	N	N	S	T	E	Q	V	D	T	I	M	E	K	N	V	T	V	T	H	A	Q	D	I
Avian A/chicken/Nigeria/08RS848-122/2007 4	2.2	-	-	K	I	V	L	L	F	A	I	V	S	L	V	K	S	D	Q	I	C	I	G	Y	H	A	N	N	S	T	E	Q	V	D	T	I	M	E	K	N	V	T	V	T	H	A	Q	D	I
Avian A/chicken/Nigeria/08RS848-14/2006 4	2.2	-	-	-	-	-	-	-	F	A	I	V	S	L	V	K	S	D	Q	I	C	I	G	Y	H	A	N	N	S	T	E	Q	V	D	T	I	M	E	K	N	V	T	V	T	H	A	Q	D	I
Avian A/chicken/Nigeria/08RS848-15/2006 4	2.2	-	-	-	-	M	L	L	F	A	I	V	S	L	V	K	S	D	Q	I	C	I	G	Y	H	A	N	N	S	T	E	Q	V	D	T	I	M	E	K	N	V	T	V	T	H	A	Q	D	I
Avian A/chicken/Nigeria/08RS848-17/2006 4	2.2	-	-	-	-	-	L	L	F	A	I	V	S	L	V	K	S	D	Q	I	C	I	G	Y	H	A	N	N	S	T	E	Q	V	D	T	I	M	E	K	N	V	T	V	T	H	A	Q	D	I
Avian A/chicken/Nigeria/08RS848-21/2006 4	2.2	-	-	-	-	-	-	L	L	A	I	V	S	L	V	K	S	D	Q	I	C	I	G	Y	H	A	N	N	S	T	E	Q	V	D	T	I	M	E	K	N	V	T	V	T	H	A	Q	D	I
Avian A/chicken/Nigeria/08RS848-22/2006 4	2.2	-	-	-	-	-	L	L	F	A	I	V	S	L	V	K	S	D	Q	I	C	I	G	Y	H	A	N	N	S	T	E	Q	V	D	T	I	M	E	K	N	V	T	V	T	H	A	Q	D	I
Avian A/chicken/Nigeria/08RS848-24/2006 4	2.2	-	-	-	I	V	L	L	F	A	I	V	S	L	V	K	S	D	Q	I	C	I	G	Y	H	A	N	N	S	T	E	Q	V	D	T	I	M	E	K	N	V	T	V	T	H	A	Q	D	I
Avian A/chicken/Nigeria/08RS848-26/2006 4	2.2	-	-	-	I	V	L	L	L	A	I	V	S	L	V	K	S	D	Q	I	C	I	G	Y	H	A	N	N	S	T	E	Q	V	D	T	I	M	E	K	N	V	T	V	T	H	A	Q	D	I
Avian A/chicken/Nigeria/08RS848-28/2006 4	2.2	-	-	-	-	-	-	-	L	A	I	V	S	L	V	K	S	D	Q	I	C	I	G	Y	H	A	N	N	S	T	K	Q	V	D	T	I	M	E	K	N	V	T	V	T	H	A	Q	D	I
Avian A/chicken/Nigeria/08RS848-33/2006 4	2.2	-	-	-	-	-	-	-	L	A	I	V	S	L	V	K	S	D	Q	I	C	I	G	Y	H	A	N	N	S	T	K	Q	V	D	T	I	M	E	K	N	V	T	V	T	H	A	Q	D	I
Avian A/chicken/Nigeria/08RS848-35/2006 4	2.2	-	-	-	-	-	-	-	L	A	I	V	S	L	V	K	S	D	Q	I	C	I	G	Y	H	A	N	N	S	T	K	Q	V	D	T	I	M	E	K	N	V	T	V	T	H	A	Q	D	I
Avian A/chicken/Nigeria/08RS848-38/2006 4	2.2	-	-	-	-	-	-	-	L	A	I	V	S	L	V	K	S	D	Q	I	C	I	G	Y	H	A	N	N	S	T	K	Q	V	D	T	I	M	E	K	N	V	T	V	T	H	A	Q	D	I
Avian A/chicken/Nigeria/08RS848-39/2006 4	2.2	-	-	-	-	-	-	-	L	A	I	V	S	L	V	K	S	D	Q	I	C	I	G	Y	H	A	N	N	S	T	K	Q	V	D	T	I	M	E	K	N	V	T	V	T	H	A	Q	D	I
Avian A/chicken/Nigeria/08RS848-4/2006 4	2.2	-	-	-	-	-	-	-	L	A	I	V	S	L	V	K	S	D	Q	I	C	I	G	Y	H	A	N	N	S	T	K	Q	V	D	T	I	M	E	K	N	V	T	V	T	H	A	Q	D	I
Avian A/chicken/Nigeria/08RS848-40/2006 4	2.2	-	-	-	-	-	-	-	L	A	I	V	S	L	V	K	S	D	Q	I	C	I	G	Y	H	A	N	N	S	T	K	Q	V	D	T	I	M	E	K	N	V	T	V	T	H	A	Q	D	I
Avian A/chicken/Nigeria/08RS848-41/2006 4	2.2	-	-	-	-	-	-	-	L	A	I	V	S	L	V	K	S	D	Q	I	C	I	G	Y	H	A	N	N	S	T	K	Q	V	D	T	I	M	E	K	N	V	T	V	T	H	A	Q	D	I
Avian A/chicken/Nigeria/08RS848-42/2006 4	2.2	-	-	-	-	W	L	L	F	A	I	V	S	L	V	K	S	D	Q	I	C	I	G	Y	H	A	N	N	S	T	E	Q	V	D	T	I	M	E	K	N	V	T	V	T	H	A	Q	D	I
Avian A/chicken/Nigeria/08RS848-44/2006 4	2.2	-	-	-	-	-	F	L	F	A	I	V	S	L	V	K	S	D	Q	I	C	I	G	Y	H	A	N	N	S	T	E	Q	V	D	T	I	M	E	K	N	V	T	V	T	H	A	Q	D	I
Avian A/chicken/Nigeria/08RS848-45/2006 4	2.2	-	-	-	-	-	-	-	-	-	I	V	S	L	G	K	S	D	Q	I	C	I	G	Y	H	A	N	N	S	T	E	Q	V	D	T	I	M	E	K	N	V	T	V	T	H	A	Q	D	I
Avian A/chicken/Nigeria/08RS848-47/2006 4	2.2	-	-	-	-	-	-	L	F	A	I	V	S	L	V	K	S	D	Q	I	C	I	G	Y	H	A	N	N	S	T	E	Q	V	D	T	I	M	E	K	N	V	T	V	T	H	A	Q	D	I
Avian A/chicken/Nigeria/08RS848-5/2006 4	2.2	-	-	-	-	-	-	L	F	A	I	V	S	L	V	K	S	D	Q	I	C	I	G	Y	H	A	N	N	S	T	E	Q	V	D	T	I	M	E	K	N	V	T	V	T	H	A	Q	D	I
Avian A/chicken/Nigeria/08RS848-50/2006 4	2.2	-	-	-	-	-	-	-	-	-	I	V	S	L	V	K	S	D	Q	I	C	I	G	Y	H	A	N	N	S	T	E	Q	V	D	T	I	M	E	K	N	D	T	V	T	H	A	Q	D	I
Avian A/chicken/Nigeria/08RS848-52/2006 4	2.2	-	-	-	-	-	-	-	-	-	I	G	S	L	V	K	S	D	Q	I	C	I	G	Y	H	A	N	N	S	T	E	Q	V	D	T	I	M	E	K	N	V	T	V	T	H	A	Q	D	I
Avian A/chicken/Nigeria/08RS848-54/2006 4	2.2	-	-	-	S	G	F	S	F	C	I	V	S	L	V	K	S	D	Q	I	C	I	G	Y	H	A	N	N	S	T	E	Q	V	D	T	I	M	E	K	N	V	T	V	T	H	A	Q	D	I
Avian A/chicken/Nigeria/08RS848-54/2006 4	2.2	-	-	-	I	V	L	L	L	A	I	F	S	L	V	K	S	D	Q	I	C	I	G	Y	H	A	N	N	S	T	E	Q	V	D	T	I	M	E	K	N	V	T	V	T	H	A	Q	D	I
Avian A/chicken/Nigeria/08RS848-58/2007 4	2.2	-	-	-	-	-	-	-	-	A	I	V	S	L	V	K	S	D	Q	I	C	I	G	Y	H	A	N	N	S	T	E	Q	V	D	T	I	M	E	K	N	V	T	V	T	H	A	Q	D	I
Avian A/chicken/Nigeria/08RS848-59/2007 4	2.2	-	-	-	M	V	L	L	F	S	I	V	S	L	V	K	?	D	Q	I	C	I	G	Y	H	A	N	N	S	T	E	Q	V	D	T	I	M	E	K	N	V	T	V	T	H	A	Q	D	I
Avian A/chicken/Nigeria/08RS848-6/2006 4	2.2	-	-	-	-	-	-	-	-	-	I	V	S	L	V	K	S	D	Q	I	C	I	G	Y	H	A	N	N	S	T	E	Q	V	D	T	I	M	E	K	N	V	T	V	T	H	A	Q	D	I
Avian A/chicken/Nigeria/08RS848-60/2007 4	2.2	-	-	-	-	V	L	L	L	A	I	V	S	L	V	K	?	D	Q	I	C	I	G	Y	H	A	N	N	S	T	E	Q	V	D	T	I	M	E	K	N	V	T	V	T	H	A	Q	D	I
Avian A/chicken/Nigeria/08RS848-67/2007 4	2.2	-	-	-	-	-	-	-	-	-	-	-	-	-	-	-	-	-	-	I	C	I	G	Y	H	A	N	N	S	T	E	Q	V	D	T	I	M	E	K	N	V	T	V	T	H	A	Q	D	I
Avian A/chicken/Nigeria/08RS848-68/2007 4	2.2	-	-	-	-	-	-	-	-	-	-	-	-	-	-	-	S	D	Q	I	C	I	G	Y	H	A	N	N	S	T	E	Q	V	D	T	I	M	E	K	N	V	T	V	T	H	A	Q	D	I
Avian A/chicken/Nigeria/08RS848-7/2006 4	2.2	-	-	-	-	-	-	-	-	-	I	V	S	L	V	K	S	D	Q	I	C	I	G	Y	H	A	N	N	S	T	E	Q	V	D	T	I	M	E	K	N	V	T	V	T	H	A	Q	D	I
Avian A/chicken/Nigeria/08RS848-70/2007 4	2.2	M	E	K	I	V	L	L	L	A	I	V	S	L	V	K	S	D	Q	I	C	I	G	Y	H	A	N	N	S	T	E	Q	V	D	T	I	M	E	K	N	V	T	V	T	H	A	Q	D	I
Avian A/chicken/Nigeria/08RS848-71/2007 4	2.2	M	E	K	I	V	L	L	L	A	I	V	S	L	V	K	S	D	Q	I	C	I	G	Y	H	A	N	N	S	T	E	Q	V	D	T	I	M	E	K	N	V	T	V	T	H	A	Q	D	I
Avian A/chicken/Nigeria/08RS848-74/2007 4	2.2	M	E	K	I	V	L	L	L	A	I	V	S	L	V	K	S	D	Q	I	C	I	G	Y	H	A	N	N	S	T	E	Q	V	D	T	I	M	E	K	N	V	T	V	T	H	A	Q	D	I
Avian A/chicken/Nigeria/08RS848-75/2007 4	2.2	M	E	K	I	V	L	L	L	A	I	V	S	L	V	K	S	D	Q	I	C	I	G	Y	H	A	N	N	S	T	E	Q	V	D	T	I	M	E	K	N	V	T	V	T	H	A	Q	D	I
Avian A/chicken/Nigeria/08RS848-76/2007 4	2.2	M	E	K	I	V	L	L	L	A	I	F	S	L	V	K	S	D	Q	I	C	I	G	Y	H	A	N	N	S	T	E	Q	V	D	T	I	M	E	K	N	V	T	V	T	H	A	Q	D	I
Avian A/chicken/Nigeria/08RS848-77/2007 4	2.2	M	E	K	I	V	L	L	F	A	I	V	S	L	V	K	S	D	Q	I	C	I	G	Y	H	A	N	N	S	T	E	Q	V	D	T	I	M	E	K	N	V	T	V	T	H	A	Q	D	I
Avian A/chicken/Nigeria/08RS848-8/2006 4	2.2	-	-	-	-	-	-	-	-	-	I	V	S	L	V	K	S	D	Q	I	C	I	G	Y	H	A	N	N	S	T	E	Q	V	D	T	I	M	E	K	N	V	T	V	T	H	A	Q	D	I
Avian A/chicken/Nigeria/08RS848-82/2007 4	2.2	M	E	K	I	V	L	L	F	A	I	V	S	L	V	K	S	D	Q	I	C	I	G	Y	H	A	N	N	S	T	E	Q	V	D	T	I	M	E	K	N	V	T	V	T	H	A	Q	D	I
Avian A/chicken/Nigeria/08RS848-83/2007 4	2.2	M	E	K	I	V	L	L	L	A	I	F	S	L	V	K	S	D	Q	I	C	I	G	Y	H	A	N	N	S	T	E	Q	V	D	T	I	M	E	K	N	V	T	V	T	H	A	Q	D	I
Avian A/chicken/Nigeria/08RS848-88/2007 4	2.2	M	E	K	I	V	L	L	L	A	I	V	S	L	V	K	S	D	Q	I	C	I	G	Y	H	A	N	N	S	T	E	Q	V	D	T	I	M	E	K	N	V	T	V	T	H	A	Q	D	I
Avian A/chicken/Nigeria/08RS848-9/2006 4	2.2	-	-	-	-	-	-	-	-	-	I	I	S	L	V	K	S	D	Q	I	C	I	G	Y	H	A	N	N	S	T	E	Q	V	D	T	I	M	E	K	N	V	T	V	T	H	A	Q	D	I
Avian A/chicken/Nigeria/08RS848-90/2007 4	2.2	M	E	K	I	V	L	L	L	A	I	V	S	L	V	K	S	D	Q	I	C	I	G	Y	H	A	N	N	S	T	E	Q	V	D	T	I	M	E	K	N	V	T	V	T	H	A	Q	D	I
Avian A/chicken/Nigeria/08RS848-91/2007 4	2.2	M	E	K	I	V	L	L	L	A	I	V	S	L	V	K	S	D	Q	I	C	I	G	Y	H	A	N	N	S	T	E	Q	V	D	T	I	M	E	K	N	V	T	V	T	H	A	Q	D	I
Avian A/chicken/Nigeria/08RS848-92/2007 4	2.2	M	E	K	I	V	L	L	F	A	I	V	S	L	V	K	S	D	Q	I	C	I	G	Y	H	A	N	N	S	T	E	Q	V	D	T	I	M	E	K	N	V	T	V	T	H	A	Q	D	I
Avian A/chicken/Nigeria/08RS848-93/2007 4	2.2	-	-	-	-	-	-	-	-	-	-	-	-	-	-	-	-	-	-	I	C	I	G	Y	H	A	N	N	S	T	E	Q	V	D	T	I	M	E	K	N	V	T	V	T	H	A	Q	D	I
Avian A/chicken/Nigeria/08RS848-94/2007 4	2.2	M	E	K	I	V	L	L	L	A	I	F	S	L	V	K	S	D	Q	I	C	I	G	Y	H	A	N	N	S	T	E	Q	V	D	T	I	M	E	K	N	V	T	V	T	H	A	Q	D	I
Avian A/chicken/Nigeria/08RS848-96/2007 4	2.2	-	-	-	-	V	L	L	L	A	I	V	S	L	V	K	G	D	Q	I	C	I	G	Y	H	A	N	N	S	T	E	Q	V	D	T	I	M	E	K	N	V	T	V	T	H	A	Q	D	I
Avian A/chicken/Nigeria/08RS848-97/2007 4	2.2	M	E	K	I	V	L	L	L	A	I	V	S	L	V	K	S	D	Q	I	C	I	G	Y	H	A	N	N	S	T	E	Q	V	D	T	I	M	E	K	N	V	T	V	T	H	A	Q	D	I
Avian A/chicken/Nigeria/08RS848-99/2007 4	2.2	M	E	K	I	V	L	L	F	A	I	V	S	L	V	K	S	D	Q	I	C	I	G	Y	H	A	N	N	S	T	E	Q	V	D	T	I	M	E	K	N	V	T	V	T	H	A	Q	D	I
Avian A/chicken/Nigeria/08VIR4337-343/2008 HA	2.2	-	-	-	-	-	-	-	-	-	-	-	-	-	-	-	-	-	-	I	C	I	G	Y	H	A	N	N	S	T	E	Q	V	D	T	I	M	E	K	N	V	T	V	T	H	A	Q	D	I
Avian A/chicken/Nigeria/08VIR4337-344/2008 HA	2.2	-	-	-	-	-	-	-	-	-	-	-	-	-	-	-	-	-	-	I	C	I	G	Y	H	A	N	N	S	T	E	Q	V	D	T	I	M	E	K	N	V	T	V	T	H	A	Q	D	I
Avian A/chicken/Nigeria/08VIR4337-377/2006 4	2.2	-	-	-	-	-	-	-	-	-	I	V	S	L	V	K	S	D	Q	I	C	I	G	Y	H	A	N	N	S	T	E	Q	V	D	T	I	M	E	K	N	V	T	V	T	H	A	Q	D	I
Avian A/chicken/Nigeria/08VIR4337-378/2006 4	2.2	-	-	-	-	-	-	-	-	-	-	-	-	-	-	-	S	D	Q	I	C	I	G	Y	H	A	N	N	S	T	E	Q	V	D	T	I	M	E	K	N	V	T	V	T	H	A	Q	D	I
Avian A/chicken/Nigeria/08VIR4337-380/2006 4	2.2	-	-	-	-	-	-	-	-	-	I	I	S	L	V	K	S	D	Q	I	C	I	G	Y	H	A	N	N	S	T	E	Q	V	D	T	I	M	E	K	N	V	T	V	T	H	A	Q	D	I
Avian A/chicken/Nigeria/08VIR4337-387/2006 4	2.2	-	-	K	I	V	L	L	L	A	I	V	S	L	V	K	S	D	Q	I	C	I	G	Y	H	A	N	N	S	T	E	Q	V	D	T	I	M	E	K	N	V	T	V	T	H	A	Q	D	I
Avian A/chicken/Nigeria/08VIR4337-390/2006 4	2.2	-	-	-	-	-	L	L	L	A	I	V	S	L	V	K	S	D	Q	I	C	I	G	Y	H	A	N	N	S	T	E	Q	V	D	T	I	M	E	K	N	V	T	V	T	H	A	Q	D	I
Avian A/chicken/Nigeria/08VIR4337-426/2006 4	2.2	M	E	K	I	V	L	L	L	A	I	V	S	L	V	K	S	D	Q	I	C	I	G	Y	H	A	N	N	S	T	E	Q	V	D	T	I	M	E	K	N	V	T	V	T	H	A	Q	D	I
Avian A/chicken/Nigeria/08VIR4337-434/2006 4	2.2	M	E	K	I	V	L	L	L	A	I	V	S	L	V	K	S	D	Q	I	C	I	G	Y	H	A	N	N	S	T	E	Q	V	D	T	I	M	E	K	N	V	T	V	T	H	A	Q	D	I
Avian A/chicken/Nigeria/08VIR4337-438/2006 4	2.2	M	E	K	I	V	L	L	L	A	I	V	S	L	V	K	S	D	Q	I	C	I	G	Y	H	A	N	N	S	T	E	Q	V	D	T	I	M	E	K	N	V	T	V	T	H	A	Q	D	I
Avian A/chicken/Nigeria/08VIR4337-446/2006 4	2.2	M	E	K	I	V	L	L	L	A	I	V	S	L	V	K	S	D	Q	I	C	I	G	Y	H	A	N	N	S	T	E	Q	V	D	T	I	M	E	K	N	V	T	V	T	Q	A	Q	D	I
Avian A/chicken/Nigeria/08VIR4337-497/2007 4	2.2	-	-	-	-	-	-	-	-	-	-	-	-	-	-	-	-	-	-	I	C	I	G	Y	H	A	N	N	S	T	E	Q	V	D	T	I	M	E	K	N	V	T	V	T	H	A	Q	D	I
Avian A/chicken/Nigeria/1047-30/2006 4	2.2	M	E	K	I	V	L	L	L	A	I	V	S	L	V	K	S	D	Q	I	C	I	G	Y	H	A	N	N	S	T	E	Q	V	D	T	I	M	E	K	N	V	T	V	T	H	A	Q	D	I
Avian A/chicken/Nigeria/1047-34/2006 4	2.2	M	E	K	I	V	L	L	L	A	I	V	S	L	V	K	S	D	Q	I	C	I	G	Y	H	A	N	N	S	T	E	Q	V	D	T	I	M	E	K	N	V	T	V	T	H	A	Q	D	I
Avian A/chicken/Nigeria/1047-54/2006 4	2.2	-	-	-	-	-	-	-	-	-	-	-	-	L	V	K	S	D	Q	I	C	I	G	Y	H	A	N	N	S	T	E	Q	V	D	T	I	M	E	K	N	V	T	V	T	H	A	Q	D	I
Avian A/chicken/Nigeria/1047-62/2006 4	2.2	M	E	K	I	V	L	L	L	A	I	V	S	L	V	K	S	D	Q	I	C	I	G	Y	H	A	N	N	S	T	E	Q	V	D	T	I	M	E	K	N	V	T	V	T	H	A	Q	D	I
Avian A/chicken/Nigeria/1047-8/2006 4	2.2	M	E	K	I	V	L	L	L	A	I	V	S	L	V	K	S	D	Q	I	C	I	G	Y	H	A	N	N	S	T	E	Q	V	D	T	I	M	E	K	N	V	T	V	T	H	A	Q	D	I
Avian A/chicken/Nigeria/1071-1/2007 4	2.2	M	E	K	I	V	L	L	L	A	I	V	S	L	V	K	S	D	Q	I	C	I	G	Y	H	A	N	N	S	T	E	Q	V	D	T	I	M	E	K	N	V	T	V	T	H	A	Q	D	I
Avian A/chicken/Nigeria/1071-10/2007 4	2.2	M	E	K	I	V	L	L	L	A	I	V	S	L	V	K	S	D	Q	I	C	I	G	Y	H	A	N	N	S	T	E	Q	V	D	T	I	M	E	K	N	V	T	V	T	H	A	Q	D	I
Avian A/chicken/Nigeria/1071-15/2007 4	2.2	-	-	-	-	-	-	L	L	A	I	V	S	L	V	K	S	D	Q	I	C	I	G	Y	H	A	N	N	S	T	E	Q	V	D	T	I	M	E	K	N	V	T	V	T	H	A	Q	D	I
Avian A/chicken/Nigeria/1071-22/2007 4	2.2	-	-	-	-	-	L	L	L	A	I	V	S	L	V	K	S	D	Q	I	C	I	G	Y	H	A	N	N	S	T	E	Q	V	D	T	I	M	E	K	N	V	T	V	T	H	A	Q	D	I
Avian A/chicken/Nigeria/1071-29/2007 4	2.2	M	E	K	I	V	L	L	L	A	I	F	S	L	V	K	S	D	Q	I	C	I	G	Y	H	A	N	N	S	T	E	Q	V	D	T	I	M	E	K	N	V	T	V	T	H	A	Q	D	I
Avian A/chicken/Nigeria/1071-3/2007 4	2.2	M	E	K	I	V	L	L	F	A	I	V	S	L	V	K	S	D	Q	I	C	I	G	Y	H	A	N	N	S	T	E	Q	V	D	T	I	M	E	K	N	V	T	V	T	H	A	Q	D	I
Avian A/chicken/Nigeria/1071-30/2007 4	2.2	M	E	K	I	V	L	L	L	A	I	V	S	L	V	K	S	D	Q	I	C	I	G	Y	H	A	N	N	S	T	E	Q	V	D	T	I	M	E	K	N	V	T	V	T	H	A	Q	D	I
Avian A/chicken/Nigeria/1071-4/2007 4	2.2	M	E	K	I	V	L	L	L	A	I	V	S	L	V	K	S	D	Q	I	C	I	G	Y	H	A	N	N	S	T	E	Q	V	D	T	I	M	E	K	N	V	T	V	T	H	A	Q	D	I
Avian A/chicken/Nigeria/1071-5/2007 4	2.2	M	E	K	I	V	L	L	L	A	I	V	S	L	V	K	S	D	Q	I	C	I	G	Y	H	A	N	N	S	T	E	Q	V	D	T	I	M	E	K	N	V	T	V	T	H	A	Q	D	I
Avian A/chicken/Nigeria/1071-7/2007 4	2.2	M	E	K	I	V	L	L	F	A	I	V	S	L	V	K	S	D	Q	I	C	I	G	Y	H	A	N	N	S	T	E	Q	V	D	T	I	M	E	K	N	V	T	V	T	H	A	Q	D	I
Avian A/chicken/Nigeria/1071-9/2007 4	2.2	M	E	K	I	V	L	L	L	A	I	V	S	L	V	K	S	D	Q	I	C	I	G	Y	H	A	N	N	S	T	E	Q	V	D	T	I	M	E	K	N	V	T	V	T	H	A	Q	D	I
Avian A/chicken/Nigeria/228-10/2006 4	2.2	M	E	K	I	M	L	L	L	A	I	V	S	L	V	K	S	D	Q	I	C	I	G	Y	H	A	N	N	S	T	E	Q	V	D	T	I	M	E	K	N	V	T	V	T	H	A	Q	D	I
Avian A/chicken/Nigeria/228-5/2006 4	2.2	M	E	K	I	V	L	L	F	A	I	V	S	L	V	K	S	D	Q	I	C	I	G	Y	H	A	N	N	S	T	E	Q	V	D	T	I	M	E	K	N	V	T	V	T	H	A	Q	D	I
Avian A/chicken/Nigeria/228-6/2006 4	2.2	-	-	-	-	-	-	-	-	-	-	-	-	-	-	-	-	-	-	I	C	I	G	Y	H	A	N	N	S	T	E	Q	V	D	T	I	M	E	K	N	V	T	V	T	H	A	Q	D	I
Avian A/chicken/Nigeria/641/2006 4	2.2	M	E	K	I	M	L	L	L	A	I	V	S	L	V	K	S	D	Q	I	C	I	G	Y	H	A	N	N	S	T	E	Q	V	D	T	I	M	E	K	N	V	T	V	T	H	A	Q	D	I
Avian A/chicken/Nigeria/957-20/2006 4	2.2	M	E	K	I	M	L	L	L	A	I	V	S	L	V	K	S	D	Q	I	C	I	G	Y	H	A	N	N	S	T	E	Q	V	D	T	I	M	E	K	N	V	T	V	T	H	A	Q	D	I
Avian A/chicken/Nigeria/AB13/2006 4	2.2	M	E	K	I	M	L	L	L	A	I	V	S	L	V	K	S	D	Q	I	C	I	G	Y	H	A	N	N	S	T	E	Q	V	D	T	I	M	E	K	N	V	T	V	T	H	A	Q	D	I
Avian A/chicken/Nigeria/AB14/2006 4	2.2	M	E	K	I	V	L	L	L	A	I	V	S	L	V	K	S	D	Q	I	C	I	G	Y	H	A	N	N	S	T	E	Q	V	D	T	I	M	E	K	N	V	T	V	T	H	A	Q	D	I
Avian A/chicken/Nigeria/BA209/2006 4	2.2	M	E	K	I	M	L	L	L	A	I	V	S	L	V	K	S	D	Q	I	C	I	G	Y	H	A	N	N	S	T	E	Q	V	D	T	I	M	E	K	N	V	T	V	T	H	A	Q	D	I
Avian A/chicken/Nigeria/BA210/2006 4	2.2	M	E	K	I	M	L	L	L	A	I	V	S	L	V	K	S	D	Q	I	C	I	G	Y	H	A	N	N	S	T	E	Q	V	D	T	I	M	E	K	N	V	T	V	T	H	A	Q	D	I
Avian A/chicken/Nigeria/BA211/2006 4	2.2	M	E	K	I	M	L	L	L	A	I	V	S	L	V	K	S	D	Q	I	C	I	G	Y	H	A	N	N	S	T	E	Q	V	D	T	I	M	E	K	N	V	T	V	T	H	A	Q	D	I
Avian A/chicken/Nigeria/EKI15/2007 4	2.2	-	-	K	I	V	L	L	F	A	I	V	S	L	V	K	S	D	Q	I	C	I	G	Y	H	A	N	N	S	T	E	Q	V	D	T	I	M	E	K	N	V	T	V	T	H	A	Q	D	I
Avian A/chicken/Nigeria/FA4/2006 4	2.2	M	E	K	I	V	L	L	F	A	I	V	S	L	V	K	S	D	Q	I	C	I	G	Y	H	A	N	N	S	T	E	Q	V	D	T	I	M	E	K	N	V	T	V	T	H	A	Q	D	I
Avian A/chicken/Nigeria/FA6/2006 4	2.2	M	E	K	I	M	L	L	L	A	I	V	S	L	V	K	S	D	Q	I	C	I	G	Y	H	A	N	N	S	T	E	Q	V	D	T	I	M	E	K	N	V	T	V	T	H	A	Q	D	I
Avian A/chicken/Nigeria/FA7/2006 4	2.2	-	-	-	-	-	-	-	-	-	-	-	-	-	-	-	-	-	-	I	C	I	G	Y	H	A	N	N	S	T	E	Q	V	D	T	I	M	E	K	N	V	T	V	T	H	A	Q	D	I
Avian A/chicken/Nigeria/IF10/2006 4	2.2	M	E	K	I	V	L	L	F	A	I	V	S	L	V	K	S	D	Q	I	C	I	G	Y	H	A	N	N	S	T	E	Q	V	D	T	I	M	E	K	N	V	T	V	T	H	A	Q	D	I
Avian A/chicken/Nigeria/LAG6/2007 4	2.2	-	-	-	-	V	L	L	F	A	I	V	S	L	V	K	S	D	Q	I	C	I	G	Y	H	A	N	N	S	T	E	Q	V	D	T	I	M	E	K	N	V	T	V	T	H	A	Q	D	I
Avian A/chicken/Nigeria/OD8/2006 4	2.2	M	E	K	I	V	L	L	F	A	I	V	S	L	V	K	S	D	Q	I	C	I	G	Y	H	A	N	N	S	T	E	Q	V	D	T	I	M	E	K	N	V	T	V	T	H	A	Q	D	I
Avian A/chicken/Nigeria/OD9/2006 4	2.2	M	E	K	I	V	L	L	F	A	I	V	S	L	V	K	S	D	Q	I	C	I	G	Y	H	A	N	N	S	T	E	Q	V	D	T	I	M	E	K	N	V	T	V	T	H	A	Q	D	I
Avian A/chicken/Nigeria/OG10/2007 4	2.2	-	-	K	I	V	L	L	L	A	I	F	S	L	V	K	S	D	Q	I	C	I	G	Y	H	A	N	N	S	T	E	Q	V	D	T	I	M	E	K	N	V	T	V	T	H	A	Q	D	I
Avian A/chicken/Nigeria/OG11/2007 4	2.2	-	-	K	I	V	L	L	L	A	I	F	S	L	V	K	S	D	Q	I	C	I	G	Y	H	A	N	N	S	T	E	Q	V	D	T	I	M	E	K	N	V	T	V	T	H	A	Q	D	I
Avian A/chicken/Nigeria/OG2/2007 4	2.2	-	-	-	-	V	L	L	L	A	I	F	S	L	V	K	S	D	Q	I	C	I	G	Y	H	A	N	N	S	T	E	Q	V	D	T	I	M	E	K	N	V	T	V	T	H	A	Q	D	I
Avian A/chicken/Nigeria/OG4/2007 4	2.2	-	-	K	I	V	L	L	L	A	I	F	S	L	V	K	S	D	Q	I	C	I	G	Y	H	A	N	N	S	T	E	Q	V	D	T	I	M	E	K	N	V	T	V	T	H	A	Q	D	I
Avian A/chicken/Nigeria/OG5/2007 4	2.2	M	E	K	I	V	L	L	L	A	I	F	S	L	V	K	S	D	Q	I	C	I	G	Y	H	A	N	N	S	T	E	Q	V	D	T	I	M	E	K	N	V	T	V	T	H	A	Q	D	I
Avian A/chicken/Nigeria/OYO14/2007 4	2.2	-	-	-	-	-	-	-	-	A	I	V	S	L	V	K	S	D	Q	I	C	I	G	Y	H	A	N	N	S	T	E	Q	V	D	T	I	M	E	K	N	V	T	V	T	H	A	Q	D	I
Avian A/chicken/Nigeria/SO227/2006 4	2.2	M	E	K	I	V	L	L	F	A	I	V	S	L	V	K	S	D	Q	I	C	I	G	Y	H	A	N	N	S	T	E	Q	V	D	T	I	M	E	K	N	V	T	V	T	H	A	Q	D	I
Avian A/chicken/Nigeria/SO294/2006 4	2.2	M	E	K	I	V	L	L	L	A	I	V	S	L	V	K	S	D	Q	I	C	I	G	Y	H	A	N	N	S	T	E	Q	V	D	T	I	M	E	K	N	V	T	V	T	H	A	Q	D	I
Avian A/chicken/Nigeria/SO300/2006 4	2.2	M	E	K	I	V	L	L	L	A	I	V	S	L	V	K	S	D	Q	I	C	I	G	Y	H	A	N	N	S	T	E	Q	V	D	T	I	M	E	K	N	V	T	V	T	H	A	Q	D	I
Avian A/chicken/Nigeria/SO452/2006 4	2.2	M	E	K	I	V	L	L	L	A	I	V	S	L	V	K	S	D	Q	I	C	I	G	Y	H	A	N	N	S	T	E	Q	V	D	T	I	M	E	K	N	V	T	V	T	H	A	Q	D	I
Avian A/chicken/Nigeria/SO457/2006 4	2.2	M	E	K	I	V	L	L	L	A	I	V	S	L	V	K	S	D	Q	I	C	I	G	Y	H	A	N	N	S	T	E	Q	V	D	T	I	M	E	K	N	V	T	V	T	H	A	Q	D	I
Avian A/chicken/Nigeria/SO461/2006 4	2.2	M	E	K	I	V	L	L	L	A	I	V	S	L	V	K	S	D	Q	I	C	I	G	Y	H	A	N	N	S	T	E	Q	V	D	T	I	M	E	K	N	V	T	V	T	H	A	Q	D	I
Avian A/chicken/Nigeria/SO470/2006 4	2.2	M	E	K	I	V	L	L	L	A	I	V	S	L	V	K	S	D	Q	I	C	I	G	Y	H	A	N	N	S	T	E	Q	V	D	T	I	M	E	K	N	V	T	V	T	H	A	Q	D	I
[truncated: 1,576 more rows]
[truncated: 521 more columns]
