# Supplementary material for: The Evolutionary Pattern of Glycosylation Sites in Influenza Virus (H5N1) Hemagglutinin and Neuraminidase
Source: PLoS One. 2012 Nov 1;7(11):e49224. doi: 10.1371/journal.pone.0049224 (PMC3486865; doi:10.1371/journal.pone.0049224)
Supplement: File S4 — The analytic alignment file containing the 2732 protein sequences of H5N1 NA. As is shown in the output file, all of the glycosites are marked in red. (XLSX) [file pone.0049224.s006.xlsx]

## Sheet: Sheet1
Avian A/chicken/Scotland/1959 NA	0	M	N	P	N	Q	K	I	I	T	I	G	S	I	C	M	I	V	G	I	I	S	L	I	L	Q	I	G	N	I	I	S	I	W	V	S	H	S	I	Q	T	G	N	Q	N	Q	P	E	I
Avian A/duck/Vietnam/OIE-3002/2011 NA	1	-	-	-	-	-	-	-	-	-	-	-	-	-	-	-	-	-	-	-	-	-	-	-	-	-	-	-	-	-	-	-	-	-	-	-	-	-	-	-	-	-	-	-	-	-	-	-	-
Avian A/muscovy duck/Vietnam/OIE-3312/2011 NA	1	-	-	-	-	-	-	-	-	-	-	-	-	-	-	-	-	-	-	-	-	-	-	-	-	-	-	-	-	-	-	-	-	-	-	-	-	-	-	-	-	-	-	-	-	-	-	-	-
Avian A/common pochard/Shimane/5502B024/2011 NA	2.3	-	-	-	-	-	-	-	-	-	-	-	-	-	-	-	-	-	-	-	-	-	-	-	-	-	-	-	-	-	-	-	-	-	-	-	-	-	-	-	-	-	-	-	-	-	-	-	-
Avian A/great crested grebe/Hyogo/2802E082/2011 NA	2.3	-	-	-	-	-	-	-	-	-	-	-	-	-	-	-	-	-	-	-	-	-	-	-	-	-	-	-	-	-	-	-	-	-	-	-	-	-	-	-	-	-	-	-	-	-	-	-	-
Avian A/mandarin duck/Kochi/3901C005/2011 NA	2.3	-	-	-	-	-	-	-	-	-	-	-	-	-	-	-	-	-	-	-	-	-	-	-	-	-	-	-	-	-	-	-	-	-	-	-	-	-	-	-	-	-	-	-	-	-	-	-	-
Avian A/mandarin duck/Miyazaki/22M807-1/2011 NA	2.3	-	-	-	-	-	-	-	-	-	-	-	-	-	-	-	-	-	-	-	-	-	-	-	-	-	-	-	-	-	-	-	-	-	-	-	-	-	-	-	-	-	-	-	-	-	-	-	-
Avian A/mandarin duck/Nagasaki/4202A023/2011 NA	2.3	-	-	-	-	-	-	-	-	-	-	-	-	-	-	-	-	-	-	-	-	-	-	-	-	-	-	-	-	-	-	-	-	-	-	-	-	-	-	-	-	-	-	-	-	-	-	-	-
Avian A/mandarin duck/Oita/4402B056/2011 NA	2.3	-	-	-	-	-	-	-	-	-	-	-	-	-	-	-	-	-	-	-	-	-	-	-	-	-	-	-	-	-	-	-	-	-	-	-	-	-	-	-	-	-	-	-	-	-	-	-	-
Avian A/owl/Tokushima/3602A023/2011 NA	2.3	-	-	-	-	-	-	-	-	-	-	-	-	-	-	-	-	-	-	-	-	-	-	-	-	-	-	-	-	-	-	-	-	-	-	-	-	-	-	-	-	-	-	-	-	-	-	-	-
Avian A/peregrine falcon/Aichi/2302O017/2011 NA	2.3	-	-	-	-	-	-	-	-	-	-	-	-	-	-	-	-	-	-	-	-	-	-	-	-	-	-	-	-	-	-	-	-	-	-	-	-	-	-	-	-	-	-	-	-	-	-	-	-
Avian A/peregrine falcon/Kyoto/2602A009/2011 NA	2.3	-	-	-	-	-	-	-	-	-	-	-	-	-	-	-	-	-	-	-	-	-	-	-	-	-	-	-	-	-	-	-	-	-	-	-	-	-	-	-	-	-	-	-	-	-	-	-	-
Avian A/tufted duck/Yamaguchi/3502B007/2011 NA	2.3	-	-	-	-	-	-	-	-	-	-	-	-	-	-	-	-	-	-	-	-	-	-	-	-	-	-	-	-	-	-	-	-	-	-	-	-	-	-	-	-	-	-	-	-	-	-	-	-
Human A/Egypt/N07392/2009 NA		-	-	-	-	-	-	-	-	-	-	-	-	-	-	-	-	-	-	-	-	-	-	-	-	-	-	-	-	-	-	-	-	-	-	-	-	-	-	-	-	-	-	-	-	-	-	-	-
Human A/Egypt/N09539/2009 NA		-	-	-	-	-	-	-	-	-	-	-	-	-	-	-	-	-	-	-	-	-	-	-	-	-	-	-	-	-	-	-	-	-	-	-	-	-	-	-	-	-	-	-	-	-	-	-	-
Human A/Egypt/N04394/2009 NA		-	-	-	-	-	-	-	-	-	-	-	-	-	-	-	-	-	-	-	-	-	-	-	-	-	-	-	-	-	-	-	-	-	-	-	-	-	-	-	-	-	-	-	-	-	-	-	-
Avian A/chicken/Bangladesh/1151-11/2010 NA		M	N	P	N	Q	K	I	I	T	I	G	S	I	C	M	V	I	G	I	V	S	L	M	L	Q	I	G	N	M	I	S	T	W	A	F	H	S	I	Q	T	R	N	Q	R	Q	A	E	-
Avian A/chicken/Bhutan/248006/2010 NA		M	N	P	N	Q	K	I	I	T	I	G	S	I	C	M	V	I	G	I	V	S	L	M	L	Q	I	G	N	M	I	S	T	W	A	F	H	S	I	Q	T	R	N	Q	R	Q	A	E	-
Avian A/chicken/Bhutan/248007/2010 NA		M	N	P	N	Q	K	I	I	T	I	G	S	I	C	M	V	I	G	I	V	S	L	M	L	Q	I	G	N	M	I	S	T	W	A	F	H	S	I	Q	T	R	N	Q	R	Q	A	E	-
Avian A/chicken/Bhutan/248009/2010 NA		M	N	P	N	Q	K	I	I	T	I	G	S	I	C	M	V	I	G	I	V	S	L	M	L	Q	I	G	N	M	I	S	T	W	A	F	H	S	I	Q	T	R	N	Q	R	Q	A	E	-
Avian A/chicken/Bhutan/248015/2010 NA		M	N	P	N	Q	K	I	I	T	I	G	S	I	C	M	V	I	G	I	V	S	L	M	L	Q	I	G	N	M	I	S	T	W	A	F	H	S	I	Q	T	R	N	Q	R	Q	A	E	-
Avian A/chicken/Egypt/RIMD10-2/2008 6		M	N	P	N	Q	K	I	I	T	I	G	S	V	C	M	V	I	G	I	V	S	L	M	L	Q	I	G	N	M	I	S	I	W	V	G	H	S	I	Q	T	G	N	Q	C	H	A	E	P
Avian A/chicken/Egypt/RIMD1-2/2008 6		M	N	P	N	Q	K	I	I	T	I	G	S	V	C	M	I	I	G	I	V	S	L	M	L	Q	I	G	N	M	I	S	I	W	V	G	H	S	I	Q	T	G	N	Q	C	H	A	E	P
Avian A/chicken/Egypt/0956-NLQP/2009 NA		M	N	P	N	Q	K	I	I	T	I	G	S	V	C	M	V	I	G	I	A	S	L	M	L	Q	I	G	N	M	I	S	I	W	V	G	H	S	I	Q	T	G	N	Q	C	H	A	E	-
Avian A/chicken/Egypt/0962S-NLQP/2009 NA		M	N	P	N	Q	K	I	I	T	I	G	S	V	C	M	V	I	G	I	V	S	L	M	L	Q	I	G	N	M	I	S	I	W	V	G	Y	S	I	Q	T	G	N	Q	C	H	A	E	-
Avian A/duck/Egypt/0923-NLQP/2009 NA		M	N	P	N	Q	K	I	I	T	I	G	S	V	C	M	V	I	G	I	A	S	L	M	L	Q	I	G	N	M	I	S	I	W	V	G	H	S	I	Q	T	G	N	Q	C	H	A	E	-
Avian A/duck/Egypt/0971SM-NLQP/2009 NA		M	N	P	N	Q	K	I	I	T	I	G	S	V	C	M	V	I	G	I	A	S	L	M	L	Q	I	G	N	M	I	S	I	W	V	G	H	S	I	Q	T	G	N	Q	C	H	A	E	-
Avian A/Chicken/Indonesia/Wates83/2005 6	2.1	M	N	P	N	Q	K	I	I	T	I	G	S	I	C	M	V	I	G	I	V	S	L	M	L	Q	I	G	N	M	I	S	I	W	V	I	H	S	I	Q	T	G	N	Q	H	Q	D	E	S
Ferret A/ferret/Indonesia/5-F1/2005 6	2.1	M	N	P	N	Q	K	I	I	T	I	G	S	I	C	M	V	I	G	I	V	S	L	M	L	Q	I	G	N	M	I	S	I	W	V	I	H	S	I	Q	T	G	N	Q	H	Q	A	E	S
Ferret A/ferret/Indonesia/5-F2/2005 6	2.1	M	N	P	N	Q	K	I	I	T	I	G	S	I	C	M	V	I	G	I	V	S	L	M	L	Q	I	G	N	M	I	S	I	W	V	I	H	S	I	Q	T	G	N	Q	H	Q	A	E	S
Ferret A/ferret/Indonesia/5-F3/2005 6	2.1	M	N	P	N	Q	K	I	I	T	I	G	S	I	C	M	V	I	G	I	V	S	L	M	L	Q	I	G	N	M	I	S	I	W	V	I	H	S	I	Q	T	G	N	Q	H	Q	A	E	S
Ferret A/ferret/Indonesia/5-F5/2005 6	2.1	M	N	P	N	Q	K	I	I	T	I	G	S	I	C	M	V	I	G	I	V	S	L	M	L	Q	I	G	N	M	I	S	I	W	V	I	H	S	I	Q	T	G	N	Q	H	Q	A	E	S
Ferret A/ferret/Indonesia/5-F6/2005 6	2.1	M	N	P	N	Q	K	I	I	T	I	G	S	I	C	M	V	I	G	I	V	S	L	M	L	Q	I	G	N	M	I	S	I	W	V	I	H	S	I	Q	T	G	N	Q	H	Q	A	E	S
Ferret A/ferret/Indonesia/5-F7/2005 6	2.1	M	N	P	N	Q	K	I	I	T	I	G	S	I	C	M	V	I	G	I	V	S	L	M	L	Q	I	G	N	M	I	S	I	W	V	I	H	S	I	Q	T	G	N	Q	H	Q	A	E	S
Human A/Indonesia/5/2005 6	2.1	M	N	P	N	Q	K	I	I	T	I	G	S	I	C	M	V	I	G	I	V	S	L	M	L	Q	I	G	N	M	I	S	I	W	V	I	H	S	I	Q	T	G	N	Q	H	Q	A	E	S
Avian A/swan/Wien/2323/2006 6	2.2	M	N	P	N	Q	K	I	I	T	I	G	S	I	C	M	V	T	G	I	V	S	L	M	L	Q	I	G	N	M	I	S	I	W	V	I	H	S	I	Q	T	G	N	Q	R	Q	A	E	P
Avian A/chicken/Vietnam/NCVD10/2005 6	1	M	N	P	N	Q	K	I	I	T	I	G	S	I	C	M	V	T	G	I	V	S	L	M	L	Q	V	G	N	M	I	S	I	W	V	N	H	S	I	H	T	G	N	Q	H	Q	V	E	P
Avian A/muscovy duck/Vietnam/OIE-559/2011 NA	1	M	N	P	N	Q	K	I	I	T	I	G	S	I	C	M	V	T	G	I	I	S	L	L	L	Q	V	G	N	M	I	S	I	W	V	N	H	S	I	H	T	G	N	Q	H	Q	A	E	P
Human A/Cambodia/V0401301/2011 NA	1	M	N	P	N	Q	K	I	I	T	I	G	S	I	C	M	V	T	G	I	V	S	L	L	L	Q	V	G	N	M	I	S	I	W	V	N	H	S	I	H	T	G	N	Q	H	Q	A	E	P
Human A/Cambodia/V0606321/2011 NA	1	M	N	P	N	Q	K	I	I	T	I	G	S	I	C	M	V	T	G	I	V	S	L	L	L	Q	V	G	N	M	I	S	M	W	V	N	H	S	I	H	T	G	N	Q	H	Q	A	E	P
Avian A/duck/Vietnam/OIE-0062/2012 NA	1	M	N	P	N	Q	K	I	I	T	I	G	S	I	C	M	V	T	G	I	V	S	L	L	L	Q	V	G	N	M	I	S	I	W	L	N	H	P	I	H	T	G	N	Q	H	Q	A	G	P
Avian A/Chicken/Indonesia/Bangka Seletan1631-20/2006 6	2.1	M	N	P	N	Q	K	I	I	T	I	G	S	I	C	M	V	I	G	I	V	S	L	M	L	Q	I	G	N	M	I	S	I	W	V	N	H	S	I	Q	T	G	N	Q	H	Q	A	E	S
Avian A/Chicken/Indonesia/Bangka Seletan1631-21/2006 6	2.1	M	N	P	N	Q	K	I	I	T	I	G	S	I	C	M	V	I	G	I	V	S	L	M	L	Q	I	G	N	M	I	S	I	W	V	N	H	S	I	Q	T	G	N	Q	H	Q	A	E	S
Avian A/duck/Bantul/BBVW-949-2D362/2007 6	2.1	-	N	P	N	Q	K	I	I	T	I	G	S	I	C	M	V	I	G	I	V	S	L	M	L	Q	I	G	N	M	I	S	I	W	V	N	H	S	I	Q	K	G	N	Q	H	Q	A	E	S
Avian A/chicken/Egypt/12378N3-CLEVB/2006 6	2.2	M	N	P	N	Q	K	I	I	T	I	G	S	I	C	M	V	I	G	I	V	S	L	M	L	Q	I	G	N	M	I	S	I	W	V	N	H	S	I	Q	T	G	N	Q	C	Q	A	E	P
Avian A/chicken/Nigeria/1071-5/2007 6	2.2	M	N	P	N	Q	K	I	I	T	I	G	S	I	C	M	V	I	G	I	V	S	L	M	L	Q	I	G	N	M	I	S	I	W	V	N	H	S	I	Q	T	G	N	Q	R	Q	A	E	P
Avian A/chicken/Hunan/21/2005 6	2.3	M	N	P	Y	Q	K	I	I	T	I	G	S	I	C	M	V	I	G	I	V	S	L	M	L	Q	I	G	N	M	I	S	I	W	V	N	H	P	I	Q	T	G	N	Q	H	Q	A	E	P
Avian A/duck/Guiyang/3834/2005 6	2.3	M	N	P	N	Q	K	I	I	T	I	G	S	I	C	M	V	I	G	I	V	S	L	M	L	Q	I	G	N	M	I	S	I	W	V	N	H	S	I	Q	T	G	N	Q	H	Q	A	E	P
Avian A/goose/Guangxi/532/2006 6	2.3	M	N	P	N	Q	K	I	I	T	I	G	S	I	C	M	V	I	G	I	V	S	L	M	L	Q	I	G	N	M	I	S	I	W	V	N	H	S	S	Q	T	G	N	Q	H	Q	A	E	P
Avian A/goose/Shantou/3265/2006 6	2.3	M	N	P	N	Q	K	I	I	T	I	G	L	I	C	M	V	I	G	I	V	N	L	M	L	Q	I	G	N	M	I	S	I	W	V	N	H	S	I	Q	T	R	N	Q	H	Q	A	E	P
Avian A/goose/Shantou/3295/2006 6	2.3	M	N	P	N	Q	K	I	I	T	I	G	L	I	C	M	V	I	G	I	V	N	L	M	L	Q	I	G	N	M	I	S	I	W	V	N	H	S	I	Q	T	R	N	Q	H	Q	A	E	P
Avian A/chicken/Malaysia/5223/2007 6	2.3	M	N	P	N	Q	K	I	I	T	I	G	S	I	C	M	V	I	G	I	V	S	L	M	L	Q	I	G	N	M	I	S	I	W	V	N	H	S	I	Q	T	G	N	Q	H	Q	A	E	P
Avian A/Chicken/Indonesia/Bandung1631-49/2006 6	2.1	M	N	P	N	Q	K	I	I	T	I	G	S	I	C	M	V	I	G	I	V	S	L	M	L	Q	I	G	N	M	I	S	I	W	V	N	H	S	I	Q	T	G	N	Q	H	Q	A	E	S
Avian A/duck/Eastern China/54/2005 6	2.3	M	N	P	N	Q	K	I	I	T	I	G	S	I	C	M	V	I	G	I	V	S	L	M	L	Q	I	G	N	M	I	S	I	W	V	N	H	S	I	Q	T	G	N	Q	H	Q	A	E	P
Avian A/duck/Eastern China/59/2005 6	2.3	M	N	P	N	Q	K	I	I	T	I	G	S	I	C	M	V	I	G	I	V	S	L	M	L	Q	I	G	N	M	I	S	I	W	V	N	H	S	I	Q	T	G	N	Q	H	Q	A	E	P
Avian A/chicken/Cambodia/TLC1/2009 NA	1	-	-	-	-	-	-	-	-	-	I	G	S	I	C	M	V	T	G	I	V	S	L	L	L	Q	V	G	N	M	I	S	I	W	V	N	H	S	I	H	T	G	N	Q	H	Q	A	E	-
Avian A/duck/Eastern China/909/2009 NA	2.4	M	N	P	N	Q	K	I	I	T	I	G	S	I	C	M	V	I	G	I	V	S	L	I	L	Q	I	G	N	M	I	S	I	W	V	N	H	S	I	Q	T	G	N	Q	H	Q	A	E	-
Avian A/chicken/Cambodia/TLC2/2009 NA	1	-	-	-	-	-	-	-	-	-	-	-	-	-	-	-	-	-	-	-	V	S	L	L	L	Q	V	G	N	M	I	S	I	W	V	N	H	S	I	H	T	G	N	Q	H	Q	A	E	-
Avian A/duck/Vietnam/219/2004 6	1	M	N	P	N	Q	K	I	I	T	I	G	S	I	C	M	V	T	G	I	V	S	L	M	L	Q	I	G	N	I	I	S	I	W	V	R	H	S	I	H	T	G	N	Q	H	Q	S	E	-
Avian A/duck/Vietnam/220/2004 6	1	M	N	P	N	Q	K	I	I	T	I	G	S	I	C	M	V	T	G	I	V	S	L	M	L	Q	I	G	N	M	I	S	I	W	V	R	H	S	I	H	T	G	N	Q	H	Q	S	E	-
Avian A/duck/Vietnam/N-XX/2004 6	1	M	N	P	N	Q	K	I	I	T	I	G	S	I	C	M	V	T	G	I	V	S	L	M	L	Q	I	G	N	M	I	S	I	W	V	R	H	S	I	H	T	G	N	Q	H	Q	S	E	-
Avian A/chicken/Viet Nam/2/2005 6	1	M	N	P	N	Q	K	I	I	T	I	G	S	I	C	M	V	T	G	I	I	S	L	M	L	Q	T	G	N	M	I	S	I	W	V	R	H	S	I	H	T	G	N	Q	H	Q	S	E	P
Avian A/chicken/Viet Nam/6/2005 6	1	M	N	P	N	Q	K	I	I	T	I	G	S	I	C	M	V	T	G	I	I	S	L	M	L	Q	I	G	N	M	I	S	I	W	V	R	H	S	I	H	T	G	N	Q	H	Q	S	E	P
Avian A/chicken/Viet Nam/8/2005 6	1	M	N	P	N	Q	K	I	I	T	I	G	S	I	C	M	V	T	G	I	I	S	L	M	L	Q	I	G	N	M	I	S	I	W	V	R	H	S	I	H	T	G	N	Q	H	Q	S	E	P
Avian A/chicken/Viet Nam/9/2005 6	1	M	N	P	N	Q	K	I	I	T	I	G	S	I	C	M	V	T	G	I	I	S	L	M	L	Q	I	G	N	M	I	S	I	W	V	R	H	S	I	H	T	G	N	Q	H	Q	S	E	P
Avian A/Chicken/Viet Nam/NCVD12/2005 6	1	M	N	P	N	Q	K	I	I	T	I	G	S	I	C	M	V	T	G	I	I	S	L	M	L	Q	I	G	N	M	I	S	I	W	V	R	H	S	I	H	T	G	N	Q	H	Q	S	E	P
Avian A/chicken/Vietnam/P22/05 6	1	M	N	P	N	Q	K	I	I	T	I	G	S	I	C	M	V	T	G	I	I	S	L	M	L	Q	T	G	N	M	I	S	I	W	V	R	H	S	I	H	T	G	N	Q	H	Q	S	E	P
Avian A/duck/Vietnam/NCVD08/2005 6	1	M	N	P	N	Q	K	I	I	T	I	G	S	I	C	M	V	T	G	I	I	S	L	M	L	Q	I	G	N	M	I	S	I	W	V	R	H	S	I	H	T	G	N	Q	H	Q	S	E	P
Avian A/turkey/Ontario/84/1983 NA	0	M	N	P	N	Q	K	I	I	T	I	G	S	I	C	M	A	I	G	I	I	S	L	V	L	Q	I	G	N	I	I	S	I	W	V	S	H	S	I	Q	T	G	S	Q	N	-	-	-	-
Avian A/Goose/Guangdong/1/96 NA	0	M	N	P	N	Q	K	I	I	T	I	G	S	I	C	M	V	V	G	I	I	S	L	M	L	Q	I	G	N	I	I	S	I	W	V	S	H	S	I	Q	T	G	N	Q	H	Q	A	E	P
Avian A/chicken/China/27402/1997 NA	0	M	N	P	N	Q	K	I	I	T	I	G	S	I	C	M	V	V	G	I	I	S	L	M	L	Q	I	G	N	I	I	S	V	W	V	S	H	I	I	Q	T	W	H	P	N	Q	P	E	P
Avian A/Chicken/Hong Kong/220/97 NA	0	M	N	P	N	Q	K	I	I	T	I	G	S	I	C	M	V	V	G	I	I	S	L	M	L	Q	I	G	N	I	I	S	V	W	V	S	H	I	I	Q	T	W	H	P	N	Q	P	E	P
Avian A/Chicken/Hong Kong/258/97 NA	0	-	-	-	-	-	-	-	-	-	-	-	-	-	-	-	V	V	G	I	I	S	L	M	L	Q	I	G	N	I	I	S	V	W	V	S	H	I	I	Q	T	W	H	P	N	Q	P	E	P
Avian A/Chicken/Hong Kong/728/97 NA	0	-	-	-	-	-	-	-	-	-	-	-	-	-	-	-	V	V	G	I	I	S	L	M	L	Q	I	G	N	I	I	S	V	W	V	S	H	I	I	Q	A	W	H	P	N	Q	P	E	P
Avian A/Chicken/Hong Kong/786/97 NA	0	-	-	-	-	-	-	-	-	-	-	-	-	-	-	-	V	V	G	I	I	S	L	M	L	Q	T	G	N	I	I	S	V	W	V	S	H	I	I	Q	A	W	H	P	N	Q	P	E	P
Avian A/chicken/Hong Kong/786-2/1997 NA	0	M	N	P	N	Q	K	I	I	T	I	G	S	I	C	M	V	V	G	I	I	S	L	M	L	Q	T	G	N	I	I	S	V	W	V	S	H	I	I	Q	A	W	H	P	N	Q	P	E	P
Avian A/chicken/Hong Kong/915/97 NA	0	-	-	-	-	-	-	-	-	-	-	-	-	-	-	-	V	V	G	I	I	S	L	M	L	Q	I	G	N	T	I	S	V	W	V	S	H	I	I	K	T	W	H	P	N	Q	P	E	P
Avian A/chicken/Hubei/wh/1997 NA	0	M	N	P	N	Q	K	I	T	T	I	G	S	I	C	M	V	L	G	I	V	S	L	M	L	Q	M	G	N	I	I	S	I	W	V	S	H	S	F	Q	T	G	N	Q	H	Q	A	E	P
Avian A/chicken/Hubei/wj/1997 NA	0	M	N	P	N	Q	K	I	I	T	I	G	S	I	C	M	V	I	G	I	V	S	L	M	L	Q	I	G	S	M	I	S	I	W	V	S	H	S	I	Q	T	G	S	Q	R	Q	A	E	P
Avian A/chicken/Hubei/wk/1997 NA	0	M	N	P	N	Q	K	I	I	T	I	G	S	I	C	M	V	I	G	I	V	S	L	M	L	Q	I	G	N	M	I	S	I	W	V	S	H	S	I	Q	T	G	N	Q	H	Q	A	E	P
Avian A/chicken/Hubei/wl/1997 NA	0	M	N	P	N	Q	K	I	T	T	I	G	S	I	C	M	V	I	G	I	V	S	L	M	L	Q	I	G	N	M	I	S	I	W	V	S	H	S	I	Q	T	G	N	Q	H	Q	A	E	P
Avian A/Duck/Hong Kong/p46/97 NA	0	-	-	-	-	-	-	-	-	-	-	-	-	-	-	-	V	V	G	I	I	S	L	M	L	Q	I	G	N	T	I	S	V	W	V	S	H	I	I	K	T	W	H	P	N	Q	P	E	P
Avian A/Duck/Hong Kong/y283/97 NA	0	-	-	-	-	-	-	-	-	-	-	-	-	-	-	-	V	V	G	I	I	S	L	M	L	Q	I	G	N	T	I	S	V	W	V	S	H	I	I	K	T	W	H	P	N	Q	P	E	P
Avian A/goose/Guangdong/3/1997 NA	0	M	N	P	N	Q	K	I	I	T	I	G	S	I	C	M	V	I	G	I	V	S	L	M	L	Q	I	G	N	I	I	S	I	W	V	S	H	S	I	Q	T	G	N	Q	H	Q	A	E	P
Avian A/Goose/Hong Kong/w355/97 NA	0	-	-	-	-	-	-	-	-	-	-	-	-	-	-	-	V	V	G	I	I	S	L	M	L	Q	I	G	N	T	I	S	V	W	V	S	H	I	I	K	T	W	H	P	N	Q	P	E	P
Environment A/environment/Hong Kong/156/1997 NA	0	M	N	P	N	Q	K	I	I	T	I	G	S	I	C	M	V	V	G	I	I	S	L	M	L	Q	I	G	N	I	I	S	V	W	V	S	H	I	I	Q	T	W	H	P	N	Q	P	E	P
Environment A/environment/Hong Kong/486/1997 NA	0	M	N	P	N	Q	K	I	I	T	I	G	S	I	C	M	V	V	G	I	I	S	L	M	L	Q	I	G	N	T	I	S	V	W	V	S	H	I	I	K	T	W	H	P	N	Q	P	E	P
Human A/Hong Kong/156/97 NA	0	M	N	P	N	Q	K	I	I	T	I	G	S	I	C	M	V	V	G	I	I	S	L	M	L	Q	I	G	N	I	I	S	V	W	V	S	H	I	I	Q	T	W	H	P	N	Q	P	E	P
Human A/Hong Kong/481/97 NA	0	M	N	P	N	Q	K	I	I	T	I	G	S	I	C	M	V	V	G	I	I	S	L	M	L	Q	I	G	N	I	I	S	V	W	V	S	H	T	I	Q	T	W	H	P	N	Q	P	E	P
Human A/Hong Kong/482/97 NA	0	M	N	P	N	Q	K	I	I	T	I	G	S	I	C	M	V	V	G	I	I	S	L	M	L	Q	I	G	N	T	I	S	V	W	V	S	H	I	I	K	T	W	H	P	N	Q	P	E	P
Human A/Hong Kong/483/1997 NA	0	M	N	P	N	Q	K	I	I	T	I	G	S	I	C	M	V	V	G	I	I	S	L	M	L	Q	I	G	N	I	I	S	V	W	I	S	H	I	I	Q	T	W	H	P	N	Q	P	E	P
Human A/Hong Kong/485/1997 NA	0	M	N	P	N	Q	K	I	I	T	I	G	S	I	C	M	V	V	G	I	I	S	L	M	L	Q	I	G	N	I	I	S	V	W	V	S	H	I	I	Q	T	W	H	P	N	Q	P	E	P
Human A/Hong Kong/486/97 NA	0	M	N	P	N	Q	K	I	I	T	I	G	S	I	C	M	V	V	G	I	I	N	L	M	L	Q	I	G	N	T	I	S	V	W	V	S	H	I	I	K	T	W	H	P	N	Q	P	E	P
Human A/Hong Kong/488/97 NA	0	M	N	P	N	Q	K	I	I	T	I	G	S	I	C	M	V	V	G	I	I	S	L	M	L	Q	I	G	N	T	I	S	V	W	V	S	H	I	I	Q	T	W	H	P	N	Q	P	E	P
Human A/Hong Kong/491/97 NA	0	M	N	P	N	Q	K	I	I	T	I	G	S	I	C	M	V	V	G	I	I	S	L	M	L	Q	I	G	N	I	I	S	V	W	V	S	P	I	I	Q	A	W	H	P	N	Q	P	E	P
Human A/Hong Kong/503/97 NA	0	M	N	P	N	Q	K	I	I	T	I	G	S	I	C	M	V	V	G	I	I	S	L	M	L	Q	I	G	N	I	I	S	V	W	V	S	H	I	I	Q	A	W	H	S	N	Q	P	E	P
Human A/Hong Kong/507/97 NA	0	M	N	P	N	Q	K	I	I	T	I	G	S	I	C	M	V	V	G	I	I	S	L	M	L	Q	I	G	N	T	I	S	V	W	V	S	H	I	I	K	T	W	H	P	N	Q	P	E	P
Human A/Hong Kong/514/97 NA	0	M	N	P	N	Q	K	I	I	T	I	G	S	I	C	M	V	V	G	I	I	S	L	M	L	Q	I	G	N	I	I	S	V	W	V	S	H	I	I	Q	T	W	H	P	N	Q	P	E	P
Human A/Hong Kong/516/97 NA	0	M	N	P	N	Q	K	I	I	T	I	G	S	I	C	M	V	V	G	I	I	S	L	M	L	Q	I	G	N	T	I	S	V	W	V	S	H	I	I	K	T	W	H	P	N	Q	P	E	P
Human A/Hong Kong/538/97 NA	0	M	N	P	N	Q	K	I	I	T	I	G	S	I	C	M	V	V	G	I	I	S	L	M	L	Q	I	G	N	T	I	S	V	W	V	S	H	I	I	K	T	W	H	P	N	Q	P	E	P
Human A/Hong Kong/542/97 NA	0	M	N	P	N	Q	K	I	I	T	I	G	S	I	C	M	V	V	G	I	I	S	L	M	L	Q	I	G	N	T	I	S	V	W	V	S	P	I	I	Q	D	W	H	P	N	Q	P	E	P
Human A/Hong Kong/532/1997 NA	0	M	N	P	N	Q	K	I	I	T	I	G	S	I	C	M	V	V	G	I	I	S	L	M	L	Q	I	G	N	T	I	S	V	W	V	S	H	I	I	Q	A	W	H	P	N	Q	P	E	P
Avian A/duck/Guangxi/07/1999 NA	0	M	N	P	N	Q	K	I	I	T	I	G	S	I	C	M	V	I	G	M	V	S	L	V	L	Q	I	G	N	M	I	S	I	W	A	S	H	S	I	Q	T	R	N	Q	H	Q	A	E	P
Avian A/goose/Hong Kong/437-6/1999 NA	0	M	N	P	N	Q	K	I	I	T	I	G	S	I	C	M	V	I	G	I	V	S	L	M	L	Q	I	G	N	I	I	S	I	W	V	S	H	S	I	Q	T	G	N	Q	H	Q	A	E	P
Avian A/goose/Hong Kong/437-8/1999 NA	0	M	N	P	N	Q	K	I	T	T	I	G	S	I	C	M	V	I	G	I	V	S	L	M	L	Q	I	G	N	I	I	S	I	W	V	S	H	S	I	Q	T	G	N	Q	H	Q	A	E	P
Environment A/environment/Hong Kong/437-10/99 NA	0	M	N	P	N	Q	K	I	T	T	I	G	S	I	C	M	V	I	G	I	V	S	L	M	L	Q	I	G	N	I	I	S	I	W	V	S	H	S	I	Q	T	G	N	Q	H	Q	A	E	P
Environment A/environment/Hong Kong/437-4/99 NA	0	M	N	P	N	Q	K	I	T	T	I	G	S	I	C	M	V	I	G	I	V	S	L	M	L	Q	I	G	N	I	I	S	I	W	V	S	H	S	I	Q	T	G	N	Q	H	Q	A	E	P
Environment A/environment/Hong Kong/437-6/99 NA	0	M	N	P	N	Q	K	I	I	T	I	G	S	I	C	M	V	I	G	I	V	S	L	M	L	Q	I	G	N	I	I	S	I	W	V	S	H	S	I	Q	T	G	N	Q	H	Q	A	E	P
Environment A/environment/Hong Kong/437-8/99 NA	0	M	N	P	N	Q	K	I	T	T	I	G	S	I	C	M	V	I	G	I	V	S	L	M	L	Q	I	G	N	I	I	S	I	W	V	S	H	S	I	Q	T	G	N	Q	H	Q	A	E	P
Human A/HongKong/97/98 NA	0	M	N	P	N	Q	K	I	I	T	I	G	S	I	C	M	V	V	G	I	I	S	L	M	L	Q	I	G	N	T	I	S	V	W	V	S	H	I	I	K	T	W	H	P	N	Q	P	E	P
Avian A/Duck/Hong Kong/2986.1/2000 NA	0	M	N	P	N	Q	K	I	I	T	I	G	S	I	C	M	V	I	G	I	V	S	L	M	L	Q	I	G	N	I	I	S	I	W	V	S	H	S	I	Q	T	G	N	Q	H	Q	A	E	P
Avian A/Goose/Hong Kong/3014.8/2000 NA	0	M	N	P	N	Q	K	I	I	T	I	G	S	I	C	M	V	I	G	I	V	S	L	M	L	Q	I	G	N	I	I	S	I	W	I	S	H	S	I	Q	T	G	N	Q	H	Q	A	E	P
Avian A/Goose/Hong Kong/3014.5/2000 NA	0	M	N	S	N	Q	K	I	I	T	I	G	S	I	C	M	V	I	G	I	V	S	L	M	L	Q	I	G	N	I	I	S	I	W	I	S	H	S	I	Q	T	G	N	Q	H	Q	A	E	P
Avian A/duck/Zhejiang/52/2000 NA	0	M	N	P	N	Q	K	I	T	T	I	G	S	I	C	M	V	I	G	I	V	S	L	M	L	Q	I	G	N	I	I	S	I	W	V	S	H	S	I	Q	T	G	N	Q	H	Q	A	E	P
Avian A/Goose/Huadong/1/2000 NA	0	M	N	P	N	Q	K	I	I	T	T	G	S	I	C	M	V	I	G	M	V	S	L	M	L	Q	I	G	N	I	I	S	I	W	V	S	H	S	I	Q	T	G	T	Q	H	R	A	E	P
Avian A/duck/Hong Kong/2986.1-2/2000 NA	0	M	N	P	N	Q	K	I	I	T	I	G	S	I	C	M	V	I	G	I	V	S	L	M	L	Q	I	G	N	I	I	S	I	W	V	S	H	S	I	Q	T	G	N	Q	H	Q	A	E	P
Avian A/Goose/Hong Kong/385.3/2000 NA	0	M	N	P	N	Q	K	I	I	T	I	G	S	I	C	M	V	I	G	T	V	S	L	M	L	Q	I	G	N	I	I	S	I	W	V	S	H	S	I	Q	T	G	N	Q	H	Q	A	E	P
Avian A/Goose/Hong Kong/ww26/2000 NA	0	M	N	P	N	Q	K	I	I	T	I	G	S	I	C	M	V	I	G	I	V	S	L	M	L	Q	I	G	N	I	I	S	I	W	V	S	H	S	I	Q	T	G	N	Q	H	Q	A	E	P
Avian A/Goose/Hong Kong/ww28/2000 NA	0	M	N	P	N	Q	K	I	I	T	I	G	S	I	C	M	V	I	G	I	V	S	L	M	L	Q	I	G	N	I	I	S	I	W	V	S	H	S	I	Q	T	G	N	Q	H	Q	A	E	P
Avian A/Duck/Hong Kong/ww381/2000 NA	0	M	N	P	N	Q	K	I	I	T	I	G	S	I	C	M	V	I	G	I	V	S	L	M	L	Q	I	G	N	I	I	S	I	W	V	S	H	S	I	Q	T	G	N	Q	H	Q	A	E	P
Avian A/Duck/Hong Kong/ww382/2000 NA	0	M	N	P	N	Q	K	I	I	T	I	G	S	I	C	M	V	I	G	I	V	S	L	M	L	Q	I	G	N	I	I	S	I	W	V	S	H	S	I	Q	T	G	N	Q	H	Q	A	E	P
Avian A/Duck/Hong Kong/ww461/2000 NA	0	M	N	P	N	Q	K	I	I	T	I	G	S	I	C	M	V	I	G	I	V	S	L	M	L	Q	I	G	N	I	I	S	I	W	V	S	H	S	I	Q	T	G	N	Q	H	Q	A	E	P
Avian A/Duck/Hong Kong/ww487/2000 NA	0	M	N	P	N	Q	K	I	I	T	I	G	S	I	C	M	V	I	G	I	V	S	L	M	L	Q	I	G	N	I	I	S	I	W	V	S	H	S	I	Q	T	G	N	Q	H	Q	A	E	P
Avian A/Goose/Hong Kong/ww491/2000 NA	0	M	N	P	N	Q	K	I	I	T	I	G	S	I	C	M	V	I	G	I	V	S	L	M	L	Q	I	G	N	I	I	S	I	W	V	S	H	S	I	Q	T	G	N	Q	H	Q	A	E	P
Avian A/duck/Fujian/19/2000 NA	0	M	N	P	N	Q	K	I	I	T	I	G	S	I	C	M	V	I	G	I	V	S	L	M	L	Q	T	G	N	I	I	S	I	W	V	S	H	S	I	Q	T	G	N	Q	H	Q	A	E	P
Avian A/duck/Guangdong/07/2000 NA	0	M	N	P	N	Q	K	I	I	T	I	G	S	I	C	M	V	I	G	I	V	S	L	M	L	Q	I	G	N	I	I	S	I	W	V	S	H	S	I	Q	T	G	N	Q	H	Q	A	E	P
Avian A/duck/Guangdong/12/2000 NA	0	M	N	P	N	Q	K	I	I	T	I	G	S	I	C	M	V	I	G	I	V	S	L	M	L	Q	I	G	N	I	I	S	I	W	V	S	H	S	I	Q	T	G	N	Q	H	Q	A	E	P
Avian A/duck/Guangdong/40/2000 NA	0	M	N	P	N	Q	K	I	M	T	I	G	S	I	C	M	V	I	G	M	V	S	L	M	L	Q	I	G	N	I	I	S	I	W	V	S	H	S	I	Q	T	G	N	Q	H	Q	A	E	P
Avian A/duck/Zhejiang/11/2000 NA	0	M	N	P	N	Q	K	I	I	T	I	G	S	I	C	M	V	I	G	I	V	S	L	M	L	Q	I	G	N	I	I	S	I	W	V	S	H	S	I	Q	T	G	N	Q	H	Q	A	E	P
Avian A/mallard/Minnesota/24/2000 NA	0	M	N	P	N	Q	K	I	I	T	I	G	S	I	C	M	A	I	G	I	I	S	L	V	L	Q	I	G	N	I	I	S	I	W	V	S	H	S	I	Q	T	G	S	Q	S	H	P	E	T
Avian A/goose/Hong Kong/485.3/2000 NA	0	M	N	P	N	Q	K	I	I	T	I	G	S	I	C	M	V	I	G	T	V	S	L	M	L	Q	I	G	N	I	I	S	I	W	V	S	H	S	I	Q	T	G	N	Q	H	Q	A	E	P
Avian A/goose/Hong Kong/1032.6/2000 NA	0	M	N	P	N	Q	K	I	I	T	I	G	S	I	C	M	V	I	G	I	V	S	L	M	L	Q	I	G	N	I	I	S	I	W	V	S	H	S	I	Q	T	G	N	Q	H	Q	A	E	P
Avian A/goose/Hong Kong/1032.9/2000 NA	0	M	N	P	N	Q	K	I	I	T	I	G	S	I	C	M	V	I	G	I	V	S	L	M	L	Q	I	G	N	I	I	S	I	W	V	S	H	S	I	Q	T	G	N	Q	H	Q	A	E	P
Avian A/duck/Shantou/4912/2001 NA	0	-	-	-	-	-	-	-	-	-	-	-	-	-	-	-	-	-	-	-	-	-	-	-	-	-	-	-	-	-	-	-	I	W	V	S	H	S	I	Q	T	E	N	Q	H	Q	A	E	P
Avian A/Chicken/Hong Kong/317.5/2001 NA	0	M	N	P	N	Q	K	I	T	T	I	G	S	I	C	M	V	I	G	I	V	S	L	M	L	Q	I	G	N	I	I	S	I	W	V	S	H	S	I	Q	T	G	N	Q	H	Q	A	E	P
Avian A/chicken/Shantou/2535/2001 NA	0	M	N	P	N	K	K	I	T	T	I	G	S	I	C	M	V	I	G	I	V	S	L	M	L	Q	I	G	N	I	I	S	I	W	V	S	H	S	I	Q	T	G	N	Q	H	Q	A	E	P
Avian A/chicken/Shantou/5738/2001 NA	0	M	N	P	N	R	K	I	I	T	I	G	S	I	C	M	V	I	G	I	V	S	L	M	L	Q	I	G	N	I	I	S	I	W	V	S	H	S	I	Q	T	E	N	Q	H	Q	A	E	P
Avian A/chicken/Shantou/5746/2001 NA	0	M	N	P	N	R	K	I	I	T	I	G	S	I	C	M	V	I	G	I	V	S	L	M	L	Q	I	G	N	I	I	S	I	W	V	S	H	S	I	Q	T	E	N	Q	H	Q	A	E	P
Avian A/Duck/Anyang/AVL-1/2001 NA	0	M	N	P	N	Q	K	I	I	T	I	G	S	I	C	M	V	I	G	I	V	S	L	M	L	Q	I	G	N	I	I	S	I	W	V	S	H	S	I	Q	T	E	N	Q	H	Q	A	E	P
Avian A/duck/Shanghai/08/2001 NA	0	M	N	P	N	Q	K	I	I	T	I	G	S	I	C	M	V	I	G	I	V	S	L	M	L	Q	I	G	N	I	I	S	I	W	V	S	H	S	I	Q	T	G	N	Q	H	Q	A	E	P
Avian A/duck/Shanghai/38/2001 NA	0	M	N	P	N	R	K	I	I	T	I	G	S	I	C	M	V	I	G	I	V	S	L	M	L	Q	I	G	N	I	I	S	I	W	V	S	H	S	I	Q	T	E	N	Q	H	Q	A	E	P
Avian A/duck/Shantou/1437/2001 NA	0	M	N	P	N	Q	K	I	I	T	I	G	S	I	C	M	V	I	G	M	V	S	L	V	L	Q	I	G	N	M	I	S	I	W	A	S	H	S	I	Q	T	R	N	Q	H	Q	A	E	P
Avian A/duck/Shantou/1930/2001 NA	0	M	N	P	N	Q	K	I	I	T	I	G	S	I	C	M	V	I	G	M	V	S	L	V	L	Q	I	G	N	M	I	S	I	W	A	S	H	S	I	Q	T	R	N	Q	H	Q	A	E	P
Avian A/duck/Shantou/195/2001 NA	0	M	N	P	N	Q	K	I	I	T	I	G	S	I	C	M	V	I	G	I	V	S	L	M	L	Q	I	G	N	I	I	S	I	W	V	S	H	S	I	Q	T	G	N	Q	H	Q	A	E	P
Avian A/duck/Shantou/4407/2001 NA	0	M	N	P	N	R	K	I	I	T	I	G	S	I	C	M	V	I	G	I	V	S	L	M	L	Q	I	G	N	I	I	S	I	W	V	S	H	S	I	Q	T	E	N	Q	H	Q	A	E	P
Avian A/goose/Guangdong/xb/2001 NA	0	M	N	P	N	Q	K	I	I	T	I	G	S	I	C	M	V	I	G	I	V	S	L	M	L	Q	I	G	N	I	I	S	I	W	V	S	H	S	I	Q	T	G	N	Q	H	Q	A	E	P
Avian A/goose/Shantou/4325/2001 NA	0	M	N	P	N	R	K	I	I	T	I	G	S	I	C	M	V	I	G	I	V	S	L	M	L	Q	I	G	N	I	I	S	I	W	V	S	H	S	I	Q	T	E	N	Q	H	Q	A	E	P
Avian A/goose/Shantou/4885/2001 NA	0	M	N	P	N	R	K	I	I	T	I	G	S	I	C	M	V	I	G	I	V	S	L	M	L	Q	I	G	N	I	I	S	I	W	V	S	H	S	I	Q	T	E	N	Q	H	Q	A	E	P
Avian A/goose/Shantou/5456/2001 NA	0	M	N	P	N	R	K	I	I	T	I	G	S	I	C	M	V	I	G	I	V	S	L	M	L	Q	I	G	N	I	I	S	I	W	V	S	H	S	I	Q	T	E	N	Q	H	Q	A	E	P
Avian A/quail/Shantou/5164/2001 NA	0	M	N	P	N	R	K	I	I	T	I	G	S	I	C	M	V	I	G	I	V	S	L	M	L	Q	I	G	N	I	I	S	I	W	V	S	H	S	I	Q	T	E	N	Q	H	Q	A	E	P
Avian A/chicken/China/1/02 6	0	M	N	P	N	Q	K	I	I	T	I	G	S	I	C	M	V	I	G	I	V	S	L	M	L	Q	I	G	N	I	I	S	I	W	V	S	H	S	I	Q	T	G	N	Q	H	Q	A	E	P
Avian A/chicken/Hebei/108/02 6	0	M	N	P	N	Q	K	I	I	T	I	G	S	I	C	M	V	I	G	I	V	S	L	M	L	Q	I	G	N	I	I	S	I	W	V	S	H	S	I	Q	T	E	N	Q	H	Q	A	E	P
Avian A/chicken/Jilin/xv/2002 6	0	M	N	P	N	Q	K	I	I	T	I	G	S	I	C	M	V	I	G	I	V	S	L	M	L	Q	I	G	N	M	I	S	I	W	V	S	H	S	I	Q	T	G	N	Q	R	Q	A	E	P
Avian A/chicken/Shantou/28/2002 6	0	M	N	P	N	R	K	I	I	T	I	G	S	I	C	M	V	I	G	I	V	S	L	M	L	Q	I	G	N	I	I	S	I	W	V	S	H	S	I	Q	T	E	N	Q	H	Q	A	E	P
Avian A/chicken/Shantou/9/2002 6	0	M	N	P	N	R	K	I	I	T	I	G	S	I	C	M	V	I	G	I	V	S	L	M	L	Q	I	G	N	I	I	S	I	W	V	S	H	S	I	Q	T	E	N	Q	H	Q	A	E	P
Avian A/chicken/zhoukou/2/02/ 6	0	M	N	P	N	Q	K	I	I	T	I	G	S	I	C	M	V	I	G	I	V	S	L	M	L	Q	I	G	N	M	I	S	I	W	V	S	H	S	I	Q	T	G	N	Q	H	Q	A	E	P
Avian A/Ck/HK/31.2/2002 6	0	M	N	P	N	Q	K	I	I	T	I	G	S	I	C	M	V	I	G	I	V	S	L	M	L	Q	I	G	N	I	I	S	I	W	V	S	H	S	I	Q	T	G	N	Q	H	Q	A	E	P
Avian A/Ck/HK/37.4/2002 6	0	M	N	P	N	R	K	I	I	T	I	G	S	I	C	M	V	I	G	I	V	S	L	M	L	Q	I	G	N	I	I	S	I	W	V	S	H	S	I	Q	T	E	N	H	H	Q	A	E	P
Avian A/duck/Fujian/01/2002 6	0	M	N	P	N	Q	K	I	I	T	I	G	S	I	C	M	V	I	G	I	V	S	L	M	L	Q	I	G	N	I	I	S	I	W	V	S	H	S	I	Q	T	E	N	Q	H	Q	A	E	P
Avian A/duck/Fujian/13/2002 6	0	M	N	P	N	Q	K	I	I	T	I	G	S	I	C	M	V	I	G	I	V	S	L	M	L	Q	I	G	N	I	I	S	I	W	V	S	H	S	I	Q	T	E	N	Q	H	Q	A	E	P
Avian A/duck/Guangxi/53/2002 6	0	M	N	P	N	Q	K	T	I	T	I	G	S	I	C	M	A	I	G	T	V	S	L	M	L	Q	T	G	N	I	I	S	I	W	V	S	H	S	I	Q	T	E	N	Q	H	Q	A	E	P
Avian A/duck/Shanghai/35/2002 6	0	M	N	P	N	Q	K	I	I	T	I	G	S	I	C	M	V	I	G	I	V	S	L	M	L	Q	I	G	N	I	I	S	I	W	V	S	H	S	I	Q	T	E	N	Q	H	Q	A	E	P
Avian A/duck/Shanghai/37/2002 6	0	M	N	P	N	Q	K	I	I	T	I	G	S	I	C	M	V	I	G	I	V	S	L	M	L	Q	I	G	N	I	I	S	I	W	V	S	H	S	I	Q	T	E	N	Q	H	Q	A	E	P
Avian A/feral pigeon/HK/862.7/2002 6	0	M	N	P	N	Q	K	I	I	T	I	G	S	I	C	M	V	T	G	I	V	S	L	M	L	Q	I	G	N	M	I	S	I	W	V	S	H	S	I	H	T	G	N	Q	H	Q	A	E	P
Avian A/Gf/HK/38/2002 6	0	M	N	P	N	R	K	I	I	T	I	G	S	I	C	M	V	I	G	I	V	S	L	M	L	Q	I	G	N	I	I	S	I	W	V	S	H	S	I	Q	T	E	N	Q	H	Q	A	E	P
Avian A/SCk/HK/YU100/2002 6	0	M	N	P	N	Q	K	I	I	T	I	G	S	I	C	M	V	I	G	I	V	S	L	M	L	Q	I	G	N	I	I	S	I	W	V	S	H	S	I	Q	T	G	N	Q	H	Q	A	E	P
Environment A/environment/Hong Kong/674.15/2002 6	0	M	N	P	N	R	K	I	I	T	I	G	S	I	C	M	V	I	G	I	V	S	L	M	L	Q	I	G	N	I	I	S	I	W	V	S	H	S	I	Q	T	E	N	Q	H	Q	A	E	P
Avian A/chicken/Jilin/ha/2003 6	0	M	N	P	N	Q	K	I	I	T	I	G	S	I	C	M	V	I	G	I	V	S	L	M	L	Q	I	G	N	M	I	S	I	W	V	S	H	S	I	Q	T	G	N	Q	H	Q	A	E	P
Avian A/chicken/Jilin/hj/2003 6	0	M	N	P	N	Q	K	I	M	T	I	G	S	I	C	M	V	I	G	M	V	S	L	M	L	Q	I	G	N	I	I	S	I	W	V	S	H	S	I	Q	T	G	N	Q	H	Q	A	E	P
Avian A/chicken/luohuo/3/03/ 6	0	M	N	P	N	Q	K	I	I	T	I	G	S	I	C	M	V	I	G	I	V	S	L	M	L	Q	I	G	N	I	I	S	I	W	V	S	H	S	I	Q	T	E	N	Q	H	Q	A	E	P
Avian A/duck/Guangxi/12/2003 6	0	M	N	P	N	Q	K	I	I	T	I	G	S	I	C	M	V	I	G	I	V	S	L	M	L	Q	I	G	N	I	I	S	I	W	V	S	H	S	I	Q	T	E	N	Q	H	Q	A	E	P
Avian A/duck/Guangxi/27/2003 6	0	M	N	P	N	Q	K	I	I	T	I	G	S	I	C	M	V	I	G	I	V	S	L	M	L	Q	I	G	N	I	I	S	I	W	V	S	H	S	I	Q	T	E	N	Q	H	Q	A	E	P
Swine A/swine/Shandong/2/03 6	0	M	N	P	N	Q	K	I	I	T	I	G	S	I	C	M	V	I	G	I	V	S	L	M	L	Q	I	G	N	I	I	S	I	W	A	S	H	S	I	Q	T	G	N	Q	H	Q	A	E	P
Avian A/duck/Shandong/093/2004 6	0	M	N	P	N	R	K	I	I	T	I	G	S	I	C	M	V	I	G	I	V	S	L	M	L	Q	I	G	N	I	I	S	I	W	V	S	H	S	I	Q	T	E	N	Q	H	Q	S	E	P
Avian A/wild duck/Ohio/623/2004 6	0	M	N	P	N	Q	K	I	I	T	I	G	S	I	C	M	V	I	G	I	I	S	L	V	L	Q	I	G	N	I	I	S	I	W	V	S	H	S	I	Q	T	G	S	Q	N	H	P	E	T
Avian A/wood duck/MD/04-623/2004 6	0	M	N	P	N	Q	K	I	I	T	I	G	S	I	C	M	V	I	G	I	I	S	L	V	L	Q	I	G	N	I	I	S	I	W	V	S	H	S	I	Q	T	G	S	Q	N	H	P	E	T
Avian A/wood duck/Ohio/423/2004 6	0	M	N	P	N	Q	K	I	I	T	I	G	S	I	C	M	V	I	G	I	I	S	L	V	L	Q	I	G	N	I	I	S	I	W	V	S	H	S	I	Q	T	G	S	Q	N	H	P	E	T
Avian A/wood duck/Ohio/623/2004 6	0	M	N	P	N	Q	K	I	I	T	I	G	S	I	C	M	V	I	G	I	I	S	L	V	L	Q	I	G	N	I	I	S	I	W	V	S	H	S	I	Q	T	G	S	Q	N	H	P	E	T
Avian A/mallard/Italy/3401/2005 6	0	M	N	P	N	Q	K	I	I	T	I	G	S	I	C	M	V	I	G	I	A	S	L	M	L	Q	I	G	N	M	I	S	I	W	V	S	H	S	I	Q	T	G	N	Q	Y	Q	P	E	P
Avian A/mallard/Manitoba/458/2005 6	0	M	N	P	N	Q	K	I	I	T	I	G	S	I	C	M	V	I	G	I	I	S	L	V	L	Q	I	G	N	I	I	S	I	W	V	S	H	S	I	Q	T	G	S	Q	N	H	P	E	T
Avian A/mallard/ON/499/2005 6	0	M	N	P	N	Q	K	I	I	T	I	G	S	I	C	M	V	I	G	I	I	S	L	V	L	Q	I	G	N	I	I	S	I	W	V	S	H	S	I	Q	T	G	S	Q	N	Y	P	E	T
Avian A/mallard/Ontario/15741/2005 6	0	M	N	P	N	Q	K	I	I	T	I	G	S	I	C	M	V	I	G	I	I	S	L	V	L	Q	I	G	N	I	I	S	I	W	V	S	H	S	I	Q	T	G	S	Q	N	Y	P	E	T
Pika A/plateau pika/Qinghai/04/2007 6	0	M	N	P	N	Q	K	I	T	T	I	G	S	I	C	M	V	I	G	I	V	S	L	M	L	Q	I	G	N	I	I	S	I	W	V	S	H	S	I	Q	T	G	N	Q	H	Q	A	E	P
Environment A/environment/Qinghai/1/2008 6	0	M	N	P	N	Q	K	I	I	T	I	G	S	I	C	M	V	I	G	I	V	S	L	M	L	Q	I	G	N	I	I	S	I	W	V	S	H	S	I	Q	T	G	N	Q	H	Q	A	E	P
Avian A/chicken/Hong Kong/3123.1/2002 6	1	M	N	P	N	Q	K	I	I	T	I	G	S	I	C	M	V	T	G	I	V	S	L	M	L	Q	I	G	N	M	I	S	I	W	V	S	H	S	I	H	T	R	N	Q	H	Q	A	E	P
Avian A/chicken/Shantou/3900/2002 6	1	M	N	P	N	Q	K	I	I	T	I	G	S	I	C	M	V	T	G	I	V	S	L	M	L	Q	I	G	N	M	I	S	I	W	V	S	H	S	I	Q	T	G	N	Q	H	Q	A	E	P
Avian A/chicken/Shantou/4059/2002 6	1	M	N	P	N	Q	K	I	I	T	I	G	S	I	C	M	V	T	G	I	V	S	L	M	L	Q	I	G	N	M	I	S	I	W	V	S	H	S	I	Q	T	G	N	Q	H	Q	A	E	P
Avian A/chicken/Yunnan/1215/2002 6	1	M	N	P	N	Q	K	I	I	T	I	G	S	I	C	M	V	T	G	I	V	S	L	M	L	Q	I	G	N	M	I	S	I	W	V	S	H	S	I	H	T	G	N	Q	H	Q	A	E	P
Avian A/Ck/HK/3169.1/2002 6	1	M	N	P	N	Q	K	I	I	T	I	G	S	I	C	M	V	T	G	I	V	S	L	M	L	Q	I	G	N	M	I	S	I	W	V	S	H	S	I	H	T	G	N	Q	H	Q	A	E	P
Avian A/Ck/HK/3176.3/2002 6	1	M	N	P	N	Q	K	I	I	T	I	G	S	I	C	M	I	T	G	I	V	S	L	M	L	Q	I	G	N	M	I	S	I	W	V	S	H	S	I	H	T	G	N	Q	H	Q	A	E	P
Avian A/duck/Hong Kong/821/2002 6	1	M	N	P	N	Q	K	I	I	T	I	G	S	I	C	M	V	T	G	I	V	S	L	M	L	Q	I	G	N	M	I	S	I	W	V	S	H	S	I	H	T	G	N	Q	H	Q	A	E	P
Avian A/egret/Hong Kong/757.2/2002 6	1	M	N	P	N	Q	K	I	T	T	I	G	S	I	C	M	V	I	G	I	V	S	L	M	L	Q	I	G	N	I	I	S	I	W	V	S	H	S	I	Q	T	G	N	Q	H	Q	A	E	P
Avian A/egret/Hong Kong/757.3/2002 6	1	M	N	P	N	Q	K	I	T	T	I	G	S	I	C	M	V	I	G	I	V	S	L	M	L	Q	I	G	N	I	I	S	I	W	V	S	H	S	I	Q	T	G	N	Q	H	Q	A	E	P
Avian A/G.H/HK/793.1/02 6	1	M	N	P	N	Q	K	I	I	T	I	G	S	I	C	M	V	T	G	I	V	S	L	M	L	Q	I	G	N	M	I	S	I	W	V	S	H	S	I	H	T	R	N	Q	H	Q	A	E	P
Avian A/goose/Hong Kong/739.2/2002 6	1	-	N	P	N	Q	K	I	T	T	I	G	S	I	C	M	V	I	G	I	V	S	L	M	L	Q	I	G	N	I	I	S	I	W	V	S	H	S	I	Q	T	G	N	Q	H	Q	A	E	P
Avian A/grey heron/HK/861.1/2002 6	1	M	N	P	N	Q	K	I	I	T	I	G	S	I	C	M	V	T	G	I	V	S	L	M	L	Q	I	G	N	M	I	S	I	W	V	S	H	S	I	H	T	G	N	Q	H	Q	A	E	P
Avian A/quail/Shantou/3054/2002 6	1	M	N	P	N	Q	K	I	I	T	I	G	S	I	C	M	V	T	G	I	V	S	L	M	L	Q	I	G	N	M	I	S	I	W	V	S	H	S	I	Q	T	G	N	Q	H	Q	A	E	P
Avian A/quail/Shantou/3071/2002 6	1	M	N	P	N	Q	K	I	I	T	I	G	S	I	C	M	V	T	G	I	V	S	L	M	L	Q	I	G	N	M	I	S	I	W	V	S	H	S	I	Q	T	G	N	Q	H	Q	A	E	P
Avian A/silky chicken/Shantou/4071/2002 6	1	-	-	-	-	-	-	-	-	-	I	G	S	I	C	M	V	T	G	I	V	S	L	M	L	Q	I	G	N	M	I	S	I	W	V	S	H	S	I	Q	T	G	N	Q	H	Q	A	E	P
Avian A/chicken/Vietnam/30/2003 6	1	M	N	P	N	Q	K	I	I	T	I	G	S	I	C	M	V	T	G	I	V	S	L	M	L	Q	V	G	N	M	I	S	I	W	V	S	H	S	I	H	T	G	N	Q	H	Q	A	E	P
Avian A/duck/Vietnam/17/2003 6	1	M	N	P	N	Q	K	I	I	T	I	G	S	I	C	M	V	T	G	I	V	S	L	M	L	Q	V	G	N	M	I	S	I	W	V	S	H	S	I	H	T	G	N	Q	H	Q	A	E	P
Avian A/mallard/Vietnam/21/2003 6	1	M	N	P	N	Q	K	I	I	T	I	G	S	I	C	M	V	T	G	I	V	S	L	M	L	Q	V	G	N	M	I	S	I	W	V	S	H	S	I	H	T	G	N	Q	H	Q	A	E	P
Human A/Vietnam/UT3030/2003 6	1	M	N	P	N	Q	K	I	I	T	I	G	S	I	C	M	V	T	G	I	V	S	L	M	L	Q	V	G	N	M	I	S	I	W	V	S	H	S	I	H	T	G	N	Q	H	Q	A	E	P
A/condor/Guangdong/139/2003 6	1	M	N	P	N	Q	K	I	I	T	I	G	S	I	C	M	V	T	G	I	V	S	L	M	L	Q	I	G	N	M	I	S	I	W	V	S	H	S	I	R	T	G	N	Q	H	Q	A	E	P
Avian A/chicken/Vietnam/19/2003 6	1	M	N	P	N	Q	K	I	I	T	I	G	S	I	C	M	V	T	G	I	V	S	L	M	L	Q	I	G	N	M	I	S	I	W	V	S	H	S	I	H	T	G	N	Q	H	Q	A	E	P
Avian A/chicken/Vietnam/20/2003 6	1	M	N	P	N	Q	K	I	I	T	I	G	S	I	C	M	V	T	G	I	V	S	L	M	L	Q	I	G	N	M	I	S	I	W	V	S	H	S	I	H	T	G	N	Q	H	Q	A	E	P
Avian A/chicken/Vietnam/27/2003 6	1	-	-	-	-	-	-	-	-	-	I	G	S	I	C	M	V	T	G	I	V	S	L	M	L	Q	I	G	N	M	I	S	I	W	V	S	H	S	I	H	T	G	N	Q	H	Q	A	E	P
Avian A/chicken/Vietnam/28/2003 6	1	M	N	P	N	Q	K	I	I	T	I	G	S	I	C	M	V	T	G	I	V	S	L	M	L	Q	I	G	N	M	I	S	I	W	V	S	H	S	I	H	T	G	N	Q	H	Q	A	E	P
Avian A/chicken/Vietnam/4/2003 6	1	M	N	P	N	Q	K	I	I	T	I	G	S	I	C	M	V	T	G	I	V	S	L	M	L	Q	I	G	N	M	I	S	I	W	V	S	H	S	I	H	T	G	N	Q	H	Q	A	E	P
Avian A/chicken/Vietnam/5/2003 6	1	M	N	P	N	Q	K	I	I	T	I	G	S	I	C	M	V	T	G	I	V	S	L	M	L	Q	I	G	N	M	I	S	I	W	V	S	H	S	I	H	T	G	N	Q	H	Q	A	E	P
Avian A/chicken/Vietnam/8/2003 6	1	M	N	P	N	Q	K	I	I	T	I	G	S	I	C	M	V	T	G	I	V	S	L	M	L	Q	I	G	N	M	I	S	I	W	V	S	H	S	I	H	T	G	N	Q	H	Q	A	E	P
Avian A/chicken/Yunnan/1083/2003 6	1	M	N	P	N	Q	K	I	I	T	I	G	S	I	C	M	V	T	G	I	V	S	L	M	L	Q	I	G	N	M	I	S	I	W	V	S	H	S	I	H	T	G	N	Q	H	Q	A	E	P
Avian A/chicken/Yunnan/1251/2003 6	1	M	N	P	N	Q	K	I	I	T	I	G	S	I	C	M	V	T	G	I	V	S	L	M	L	Q	I	G	N	M	I	S	I	W	V	S	H	S	I	H	T	G	N	Q	H	Q	A	E	P
Avian A/chicken/Yunnan/1252/2003 6	1	M	N	P	N	Q	K	I	I	T	I	G	S	I	C	M	V	T	G	I	V	S	L	M	L	Q	I	G	N	M	I	S	I	W	V	S	H	S	I	H	T	G	N	Q	H	Q	A	E	P
Avian A/chicken/Yunnan/564/2003 6	1	M	N	P	N	Q	K	I	I	T	I	G	S	I	C	M	V	T	G	I	V	S	L	M	L	Q	I	G	N	M	I	S	I	W	V	S	H	S	I	H	T	G	N	Q	H	Q	A	E	P
Avian A/Ck/HK/2133.1/2003 6	1	M	N	P	N	Q	K	I	I	T	I	G	S	I	C	M	V	I	G	I	V	S	L	M	L	Q	I	G	N	M	I	S	I	W	V	S	H	S	I	Q	T	G	N	Q	H	Q	A	E	P
Avian A/Ck/HK/FY157/2003 6	1	M	N	P	N	Q	K	I	I	T	I	G	S	I	C	M	V	T	G	I	V	S	L	M	L	Q	I	G	N	M	I	S	I	W	V	S	Y	S	I	H	T	R	N	Q	H	Q	A	E	P
Avian A/Ck/HK/NT93/2003 6	1	M	N	P	N	Q	K	I	I	T	I	G	S	I	C	M	V	T	G	I	V	S	L	M	L	Q	I	G	N	M	I	S	I	W	V	S	H	S	I	H	T	G	N	Q	H	Q	A	E	P
Avian A/Ck/HK/SSP141/2003 6	1	M	N	P	N	Q	K	I	I	T	I	G	S	I	C	M	V	T	G	I	V	S	L	M	L	Q	I	G	N	M	I	S	I	W	V	S	H	S	I	H	T	G	N	Q	H	Q	A	E	P
Avian A/Dk/ST/4003/2003 6	1	M	N	P	N	Q	K	I	I	T	I	G	S	I	C	M	I	I	G	I	V	S	L	M	L	Q	I	G	N	I	I	S	I	W	V	S	H	S	I	Q	T	G	N	Q	H	Q	A	E	P
Avian A/duck/Hunan/1386/2003 6	1	M	N	P	N	Q	K	I	I	T	I	G	S	I	C	M	V	T	G	I	V	S	L	M	L	Q	I	G	N	M	I	S	I	W	V	S	H	S	I	H	T	G	N	Q	R	Q	A	E	P
Avian A/duck/Shantou/4610/2003 6	1	M	N	P	N	Q	K	I	I	T	I	G	S	I	C	M	I	I	G	I	V	S	L	M	L	Q	I	G	N	I	I	S	I	W	V	S	H	S	I	Q	T	G	N	Q	H	Q	A	E	P
Avian A/duck/Vietnam/15/2003 6	1	M	N	P	N	Q	K	I	I	T	I	G	S	I	C	M	V	T	G	I	V	S	L	M	L	Q	I	G	N	M	I	S	I	W	V	S	H	S	I	H	T	G	N	Q	H	Q	A	E	P
Avian A/duck/Yunnan/119/2003 6	1	M	N	P	N	Q	K	I	I	T	I	G	S	I	C	M	V	T	G	I	V	S	L	M	L	Q	I	G	N	M	I	S	I	W	V	S	H	S	I	H	T	G	N	Q	H	Q	A	E	P
Avian A/duck/Yunnan/215/2003 6	1	M	N	P	N	Q	K	I	I	T	I	G	S	I	C	M	V	T	G	I	V	S	L	M	L	Q	I	G	N	M	I	S	I	W	V	S	H	S	I	H	T	G	N	Q	H	Q	A	E	P
Avian A/duck/Yunnan/662/2003 6	1	M	N	P	N	Q	K	I	I	T	I	G	S	I	C	M	V	T	G	I	V	S	L	M	L	Q	I	G	N	M	I	S	I	W	V	S	H	S	I	H	T	G	N	Q	H	Q	A	E	P
Avian A/egret/Hong Kong/757.2/2003 6	1	M	N	P	N	Q	K	I	T	T	I	G	S	I	C	M	V	I	G	I	V	S	L	M	L	Q	I	G	N	I	I	S	I	W	V	S	H	S	I	Q	T	G	N	Q	H	Q	A	E	P
Avian A/mallard/Vietnam/16/2003 6	1	M	N	P	N	Q	K	I	I	T	I	G	S	I	C	M	V	T	G	I	V	S	L	M	L	Q	I	G	N	M	I	S	I	W	V	S	H	S	I	H	T	G	N	Q	H	Q	A	E	P
Avian A/mallard/Vietnam/3/2003 6	1	M	N	P	N	Q	K	I	I	T	I	G	S	I	C	M	V	T	G	I	V	S	L	M	L	Q	I	G	N	M	I	S	I	W	V	S	H	S	I	H	T	G	N	Q	H	Q	A	E	P
Avian A/openbill stork/Thailand/VSMU-12-BKK/2003 6	1	M	N	P	N	K	K	I	I	T	I	G	S	I	C	M	V	T	G	M	V	S	L	M	L	Q	I	G	N	L	I	S	I	W	V	S	H	S	I	H	T	G	N	Q	H	K	A	E	P
Avian A/ostrich/Suzhou/097/2003 6	1	M	N	P	N	R	K	I	I	T	I	G	S	I	C	M	V	I	G	I	V	S	L	M	L	Q	I	G	N	I	I	S	I	W	V	S	H	S	I	Q	T	E	N	Q	H	Q	A	E	P
Avian A/pheasant/Shantou/40/2003 6	1	M	N	P	N	Q	K	I	I	T	I	G	S	I	C	M	V	T	G	I	V	S	L	M	L	Q	I	G	N	M	I	S	I	W	V	S	H	S	I	H	I	G	N	Q	H	Q	A	E	P
Human A/HK/212/03 6	1	M	N	P	N	Q	K	I	T	T	I	G	S	I	C	M	V	I	G	I	V	S	L	M	L	Q	I	G	N	I	I	S	I	W	V	S	H	S	I	Q	T	G	N	Q	H	Q	A	E	P
Human A/Hong Kong/213/2003 6	1	-	-	P	N	Q	K	I	T	T	I	G	S	I	C	M	V	I	G	I	V	S	L	M	L	Q	I	G	N	I	I	S	I	W	V	S	H	S	I	Q	T	G	N	Q	H	Q	A	E	P
Human A/Vietnam/UT3028/2003 6	1	M	N	P	N	Q	K	I	I	T	I	G	S	I	C	M	V	T	G	I	V	S	L	M	L	Q	I	G	N	M	I	S	I	W	V	S	H	S	I	H	T	G	N	Q	H	Q	S	E	P
Human A/Vietnam/UT3028II/2003 6	1	M	N	P	N	Q	K	I	I	T	I	G	S	I	C	M	V	T	G	I	V	S	L	M	L	Q	I	G	N	M	I	S	I	W	V	S	H	S	I	H	T	G	N	Q	H	Q	S	E	P
Human A/Vietnam/UT3035/2003 6	1	M	N	P	N	Q	K	I	I	T	I	G	S	I	C	M	V	T	G	I	V	S	L	M	L	Q	I	G	N	M	I	S	I	W	V	S	H	S	I	H	T	G	N	Q	H	Q	S	E	P
Avian A/bird/Thailand/3.1/2004 6	1	M	N	P	N	K	K	I	I	T	I	G	S	I	C	M	V	T	G	M	V	S	L	M	L	Q	I	G	N	L	I	S	I	W	V	S	H	S	I	H	T	G	N	Q	H	K	A	E	-
Avian A/chicken/Angthong/NIAH8334/2004 6	1	M	N	P	N	K	K	I	I	T	I	G	S	I	C	M	V	T	G	M	V	S	L	M	L	Q	I	G	N	L	I	S	I	W	V	S	H	S	I	H	T	G	N	Q	Q	K	A	E	-
Avian A/chicken/Ayutthaya/Thailand/CU-23/04 6	1	-	-	-	-	-	K	I	I	T	I	G	S	I	C	M	V	T	G	M	V	S	L	M	L	Q	I	G	N	L	I	S	I	W	V	S	H	S	I	H	T	G	N	Q	H	K	A	E	-
Avian A/chicken/Ayutthaya/Thailand/CU-24/04 6	1	M	N	P	N	K	K	I	I	T	I	G	S	I	C	M	V	T	G	M	V	S	L	M	L	Q	I	G	N	L	I	S	I	W	V	S	H	S	I	H	T	G	N	Q	H	K	A	E	-
Avian A/chicken/Bangkok/Thailand/CU-20/04 6	1	M	N	P	N	K	K	I	I	T	I	G	S	I	C	M	V	T	G	M	V	S	L	M	L	Q	I	G	N	L	I	S	I	W	V	S	H	S	I	H	T	G	N	Q	H	K	A	E	-
Avian A/chicken/Bangkok/Thailand/CU-3/04 6	1	M	N	P	N	K	K	I	I	T	I	G	S	I	C	M	V	T	G	M	V	S	L	M	L	Q	I	G	N	L	I	S	I	W	V	S	H	S	I	H	T	G	N	Q	H	K	A	E	-
Avian A/chicken/Bangkok/Thailand/CU-6/04 6	1	M	N	P	N	K	K	I	I	T	I	G	S	I	C	M	V	T	G	M	V	S	L	M	L	Q	I	G	N	L	I	S	I	W	V	S	H	S	I	H	T	G	N	Q	H	K	A	E	-
Avian A/chicken/Bangli Bali/BBPV6-1/2004 6	1	M	N	P	N	Q	K	I	I	T	I	G	S	I	C	M	V	I	G	I	V	S	L	M	L	Q	I	G	N	M	I	S	I	W	V	S	H	S	I	Q	T	G	N	Q	H	Q	A	E	-
Avian A/chicken/Bangli Bali/BPPV6-2/2004 6	1	M	N	P	N	Q	K	I	I	T	I	G	S	I	C	M	V	I	G	I	V	S	L	M	L	Q	I	G	N	M	I	S	I	W	V	S	H	S	I	Q	T	G	N	Q	H	Q	A	E	-
Avian A/chicken/Chachoengsao/Thailand/CU-10/04 6	1	M	N	P	N	K	K	I	I	T	I	G	S	I	C	M	V	T	G	M	V	S	L	M	L	Q	I	G	N	L	I	S	I	W	V	S	H	S	I	H	T	G	N	Q	H	K	A	E	-
Avian A/chicken/Chachoengsao/Thailand/CU-11/04 6	1	M	N	P	N	K	K	I	I	T	I	G	S	I	C	M	V	T	G	M	V	S	L	M	L	Q	I	G	N	L	I	S	I	W	V	S	H	S	I	H	T	G	N	Q	H	K	A	E	-
Avian A/chicken/Chonburi/Thailand/CU-7/04 6	1	M	N	P	N	K	K	I	I	T	I	G	S	I	C	M	V	T	G	M	V	S	L	M	L	Q	I	G	N	L	I	S	I	W	V	S	H	S	I	H	T	G	N	Q	H	K	A	E	-
Avian A/chicken/Chonburi/Thailand/CU-73/04 6	1	-	-	-	-	-	K	I	I	T	I	G	S	I	C	M	V	T	G	M	V	S	L	M	L	Q	I	G	N	L	I	S	I	W	V	S	H	S	I	H	T	G	N	Q	H	K	A	E	-
Avian A/chicken/Jilin/9/2004 6	1	M	N	P	N	Q	K	I	I	T	I	G	S	I	C	M	V	I	G	I	V	S	L	M	L	Q	I	G	N	M	I	S	I	W	V	S	H	S	I	Q	T	G	N	Q	R	Q	A	E	-
Avian A/chicken/Kalasin/NIAH316/2004 6	1	M	N	P	N	K	K	I	I	T	I	G	S	I	C	M	V	T	G	M	V	N	L	I	L	Q	I	G	N	L	I	S	I	W	V	S	H	S	I	H	T	G	N	Q	H	K	A	E	-
Avian A/chicken/Kalasin/NIAH317/2004 6	1	M	N	P	N	K	K	I	I	T	I	G	S	I	C	M	V	T	G	M	V	S	L	M	L	Q	I	G	N	L	I	S	I	W	V	S	H	S	I	H	T	G	N	Q	H	K	A	E	-
Avian A/chicken/Kohn Kaen/NIAH330/2004 6	1	M	N	P	N	K	K	I	I	T	I	G	S	I	C	M	V	T	G	M	V	S	L	M	L	Q	I	G	N	L	I	S	I	W	V	S	H	S	I	H	T	G	N	Q	H	K	A	E	-
Avian A/chicken/Kulon Progo/BBVet-XII-1/2004 6	1	M	N	P	N	Q	K	I	I	T	I	G	S	I	C	M	V	I	G	I	V	S	L	M	L	Q	I	G	N	M	I	S	I	W	V	S	H	S	I	Q	T	G	N	Q	H	Q	A	E	-
Avian A/chicken/Kulon Progo/BBVet-XII-2/2004 6	1	-	-	-	-	-	-	-	-	-	I	G	S	I	C	M	V	I	G	I	V	S	L	M	L	Q	I	G	N	M	I	S	I	W	V	S	H	S	I	Q	T	G	N	Q	H	Q	A	E	-
Avian A/chicken/Kupang-1-NTT/BPPV6/2004 6	1	M	N	P	N	Q	K	I	I	T	I	G	S	I	C	M	A	I	G	I	V	S	L	M	L	Q	I	G	N	M	I	S	I	W	V	S	H	S	I	Q	T	G	N	Q	H	Q	A	E	-
Avian A/chicken/Kupang-2-NTT/BPPV6/2004 6	1	M	N	P	N	Q	K	I	I	T	I	G	S	I	C	M	V	I	G	I	V	S	L	M	L	Q	I	G	N	M	I	S	I	W	V	S	H	S	I	Q	T	G	N	Q	H	Q	A	E	-
Avian A/chicken/Kupang-3-NTT/BPPV6/2004 6	1	M	N	P	N	Q	K	I	I	T	I	G	S	I	C	M	V	I	G	I	V	S	L	M	L	Q	I	G	N	M	I	S	I	W	V	S	H	S	I	Q	T	G	N	Q	H	Q	A	E	-
Avian A/chicken/Laos/7191/2004 6	1	M	N	P	N	K	K	I	I	T	I	G	S	I	C	M	V	T	G	M	V	S	L	M	L	Q	I	G	N	L	I	S	I	W	V	S	H	S	I	H	T	G	N	Q	Q	K	A	E	-
Avian A/chicken/Loei/NIAH2373/2004 6	1	M	N	P	N	K	K	I	I	T	I	G	S	I	C	M	V	T	G	M	V	S	L	M	L	Q	I	G	N	L	I	S	I	W	V	S	H	S	I	H	T	G	N	Q	H	K	A	E	-
Avian A/chicken/Lopburi/Thailand/CU-38/04 6	1	M	N	P	N	K	K	I	I	T	I	G	S	I	C	M	V	T	G	T	V	S	L	M	L	Q	I	G	N	L	I	S	I	W	V	S	H	S	I	H	T	G	N	Q	H	K	A	E	-
Avian A/chicken/Malaysia/5858/2004 6	1	M	N	P	N	K	K	I	I	T	I	G	S	I	C	M	V	T	G	M	V	S	L	M	L	Q	I	G	N	L	I	S	I	W	V	S	H	S	I	H	T	G	N	Q	H	K	A	E	-
Avian A/chicken/Mangarai-NTT/BPPV6/2004 6	1	M	N	P	N	Q	K	I	I	T	I	G	S	I	C	M	V	I	G	I	V	S	L	M	L	Q	I	G	N	M	I	S	I	W	V	S	H	S	I	Q	T	G	N	Q	H	Q	A	E	-
Avian A/chicken/Nakhon Pathom/Thailand/CU-14/04 6	1	M	N	P	N	K	K	I	I	T	I	G	S	I	C	M	V	T	G	M	V	S	L	M	L	Q	I	G	N	L	I	S	I	W	V	S	H	S	I	H	T	G	N	Q	H	K	A	E	-
Avian A/chicken/Nakhon Sawan/NIAH01502/2004 6	1	M	N	P	N	K	K	I	I	T	I	G	S	I	C	M	V	T	G	M	V	S	L	M	L	Q	I	G	N	L	I	S	I	W	V	S	L	S	I	H	T	G	N	Q	H	K	A	E	-
Avian A/chicken/Nakhon Sawan/NIAH01503/2004 6	1	M	N	P	N	K	K	I	I	T	I	G	S	I	C	M	V	T	G	M	V	S	L	M	L	Q	I	G	N	L	I	S	I	W	V	S	H	S	I	H	T	G	N	Q	H	K	A	E	-
Avian A/chicken/Nakhon Sawan/Thailand/CU-12/04 6	1	M	N	P	N	K	K	I	I	T	I	G	S	I	C	M	V	T	G	M	V	S	L	M	L	Q	I	G	N	L	I	S	I	W	V	S	H	S	I	H	T	G	N	Q	H	K	A	E	-
Avian A/chicken/Nakhon Sawan/Thailand/CU-13/04 6	1	M	N	P	N	K	K	I	I	T	I	G	S	I	C	M	V	T	G	M	V	S	L	M	L	Q	I	G	N	L	I	S	I	W	V	S	H	S	I	H	T	G	N	Q	H	K	A	E	-
Avian A/chicken/Nakhon Sawan/Thailand/CU-39/04 6	1	M	N	P	N	K	K	I	I	T	I	G	S	I	C	M	V	T	G	M	V	S	L	M	L	Q	I	G	N	L	I	S	I	W	V	S	H	S	I	H	T	G	N	Q	H	K	A	E	-
Avian A/chicken/Nakorn-Patom/Thailand/CU-K2/2004 6	1	-	-	-	-	-	-	-	-	T	I	G	S	I	C	M	V	T	G	M	V	S	L	M	L	Q	I	G	N	L	I	S	I	W	V	S	H	S	I	H	T	G	N	Q	H	K	A	E	-
Avian A/chicken/NaraThiwat/NIAH1703/2004 6	1	M	N	P	N	K	K	I	I	T	I	G	S	I	C	M	V	T	G	M	V	S	L	M	L	Q	I	G	N	L	I	S	I	W	V	S	H	S	I	H	T	G	N	Q	H	K	A	E	-
Avian A/chicken/Nonthaburi/NIAH2879/2004 6	1	M	N	P	N	K	K	I	I	T	I	G	S	I	C	M	V	T	G	M	V	S	L	M	L	Q	I	G	N	L	I	S	I	W	V	S	H	S	I	H	T	G	N	Q	H	K	A	E	-
Avian A/chicken/Prachinburi/Thailand/CU-8/2004 6	1	M	N	P	N	K	K	I	I	T	I	G	S	I	C	M	V	T	G	M	V	S	L	M	L	Q	I	G	N	L	I	S	I	W	I	S	H	S	I	H	T	G	N	Q	H	K	A	E	-
Avian A/chicken/Ratchaburi/Thailand/CU-68/2004 6	1	M	N	P	N	K	K	I	I	T	I	G	S	I	C	M	V	T	G	M	I	S	L	M	L	Q	I	G	N	L	I	S	I	W	V	S	H	S	I	H	T	G	N	Q	Q	K	A	E	-
Avian A/chicken/Samutprakan/NIAH6604/2004 6	1	M	N	P	N	K	K	I	I	T	I	G	S	I	C	M	V	T	G	M	V	S	L	M	L	Q	I	G	N	L	I	S	I	W	V	S	H	S	I	H	T	G	N	Q	H	K	A	E	-
Avian A/chicken/Saraburi/Thailand/CU-17/2004 6	1	M	N	P	N	K	K	I	I	T	I	G	S	I	C	M	V	T	G	M	V	S	L	M	L	Q	I	G	N	L	I	S	I	W	V	S	H	S	I	H	T	G	N	Q	H	K	A	E	-
Avian A/chicken/Saraburi/Thailand/CU-27/2004 6	1	M	N	P	N	K	K	I	I	T	I	G	S	I	C	M	V	T	G	M	V	S	L	M	L	Q	I	G	N	L	I	S	I	W	V	S	H	S	I	H	T	G	N	Q	H	K	A	E	-
Avian A/chicken/Suphanburi/NIAH7540/2004 6	1	M	N	P	N	K	K	I	I	T	I	G	S	I	C	M	V	T	G	M	V	S	L	M	L	Q	I	G	N	L	I	S	I	W	V	S	H	S	I	H	T	G	N	Q	Q	K	A	E	-
Avian A/chicken/Suphanburi/NIAH7618/2004 6	1	M	N	P	N	K	K	I	I	T	I	G	S	I	C	M	V	T	G	M	V	S	L	M	L	Q	I	G	N	L	I	S	I	W	V	S	H	S	I	H	T	G	N	Q	H	K	A	E	-
Avian A/chicken/Suphanburi/Thailand/CU-1/04 6	1	M	N	P	N	K	K	I	I	T	I	G	S	I	C	M	V	T	G	M	V	S	L	M	L	Q	I	G	N	L	I	S	I	W	V	S	H	S	I	H	T	G	N	Q	H	K	A	E	-
Avian A/chicken/Suphanburi/Thailand/CU-9/04 6	1	M	N	P	N	K	K	I	I	T	I	G	S	I	C	M	V	T	G	M	V	S	L	M	L	Q	I	G	N	L	I	S	I	W	V	S	H	S	I	H	T	G	N	Q	H	K	A	E	-
Avian A/chicken/Thailand/2/04 6	1	-	-	-	-	-	-	-	I	T	I	G	S	I	C	M	V	T	G	M	V	S	L	M	L	Q	I	G	N	L	I	S	I	W	V	S	H	S	I	H	T	G	N	Q	H	K	A	E	-
Avian A/chicken/Thailand/CH-2/2004 6	1	M	N	P	N	K	K	I	I	T	I	G	S	I	C	M	V	T	G	M	V	S	L	M	L	Q	I	G	N	L	I	S	I	W	V	S	H	S	I	H	T	G	N	Q	H	K	A	E	-
Avian A/chicken/Thailand/CU-21/2004 6	1	-	-	-	-	-	K	I	I	T	I	G	S	I	C	M	V	T	G	M	V	S	L	M	L	Q	I	G	N	L	I	S	I	W	V	S	H	S	I	H	T	G	N	Q	H	K	A	E	-
Avian A/chicken/Thailand/KU14/2004 6	1	M	N	P	N	K	K	I	I	T	I	G	S	I	C	M	V	T	G	M	V	S	L	M	L	Q	I	G	N	L	I	S	I	W	V	S	H	S	I	H	T	G	N	Q	H	K	A	E	-
Avian A/chicken/Thailand/vsmu-3-BKK/2004 6	1	M	N	P	N	K	K	I	I	T	I	G	S	I	C	M	V	T	G	M	V	S	L	M	L	Q	I	G	N	L	I	S	I	W	V	S	H	S	I	H	T	G	N	Q	H	K	A	E	-
Avian A/chicken/Vietnam/32/2004 6	1	M	N	P	N	Q	K	I	I	T	I	G	S	I	C	M	V	T	G	I	V	S	L	M	L	Q	I	G	N	M	I	S	I	W	V	S	H	S	I	H	T	G	N	Q	H	Q	S	E	-
Avian A/chicken/Vietnam/C58/04 6	1	M	N	P	N	Q	K	I	I	T	I	G	S	I	C	M	V	T	G	I	V	S	L	M	L	Q	I	G	N	M	I	S	I	W	V	S	H	S	T	H	T	G	N	Q	H	Q	A	E	-
Avian A/chicken/Vietnam/G04/2004 6	1	M	N	P	N	Q	K	I	I	T	I	G	S	I	C	M	V	T	G	I	V	S	L	M	L	Q	I	G	N	M	I	S	I	W	V	S	H	S	I	H	T	G	N	Q	H	Q	A	E	-
Avian A/chicken/Yogjakarta/BBVet-IX/2004 6	1	M	N	P	N	Q	K	I	I	T	I	G	S	I	C	M	V	I	G	M	V	S	L	M	L	Q	I	G	N	M	I	S	I	W	L	S	H	S	I	Q	T	G	N	Q	H	Q	A	E	-
Avian A/Ck/Thailand/1/2004 6	1	M	N	P	N	K	K	I	I	T	I	G	S	I	C	M	V	T	G	M	V	S	L	M	L	Q	I	G	N	L	I	S	I	W	V	S	H	S	I	H	T	G	N	Q	H	K	A	E	-
Avian A/Ck/Thailand/73/2004 6	1	M	N	P	N	K	K	I	I	T	I	G	S	I	C	M	V	T	G	M	V	S	L	M	L	Q	I	G	N	L	I	S	I	W	V	S	H	S	I	H	T	G	N	Q	H	K	A	E	-
Avian A/Ck/Thailand/9.1/2004 6	1	M	N	P	N	K	K	I	I	T	I	G	S	I	C	M	V	T	G	M	V	S	L	M	L	Q	I	G	N	L	I	S	I	W	V	S	H	S	I	H	T	G	N	Q	H	K	A	E	-
Avian A/Ck/Viet Nam/C57/2004 6	1	M	N	P	N	Q	K	I	I	T	I	G	S	I	C	M	V	T	G	I	V	S	L	M	L	Q	I	G	N	M	I	S	I	W	V	S	H	S	T	H	T	G	N	Q	H	Q	A	E	-
Avian A/crow/Bangkok/Thailand/CU-15/04 6	1	M	N	P	N	K	K	I	I	T	I	G	S	I	C	M	V	T	G	M	V	S	L	M	L	Q	I	G	N	L	I	S	I	W	V	S	H	S	I	H	T	G	N	Q	H	K	A	E	-
Avian A/crow/Bangkok/Thailand/CU-25/04 6	1	M	N	P	N	K	K	I	I	T	I	G	S	I	C	M	V	T	G	M	V	S	L	M	L	Q	I	G	N	L	I	S	I	W	V	S	H	S	I	H	T	G	N	Q	H	K	A	E	-
Avian A/crow/Bangkok/Thailand/CU-35/04 6	1	M	N	P	N	K	K	I	I	T	I	G	S	I	C	M	V	T	G	M	V	S	L	M	L	Q	I	G	N	L	I	S	I	W	V	S	H	S	I	H	T	G	N	Q	Q	K	A	E	-
Avian A/crow/Bangkok/Thailand/CU-4/04 6	1	M	N	P	N	K	K	I	I	T	I	G	S	I	C	M	V	T	G	M	V	S	L	M	L	Q	I	G	N	L	I	S	I	W	V	S	H	S	I	H	T	G	N	Q	H	K	A	E	-
Avian A/Dk/Thailand/71.1/2004 6	1	M	N	P	N	K	K	I	I	T	I	G	S	I	C	M	V	T	G	M	V	S	L	M	L	Q	I	G	N	L	I	S	I	W	V	S	H	S	I	H	T	G	N	Q	H	K	A	E	-
Avian A/Dk/Viet Nam/11/2004 6	1	M	N	P	N	Q	K	I	I	T	I	G	S	I	C	M	V	T	G	I	V	S	L	M	L	Q	I	G	N	M	I	S	I	W	V	S	H	S	I	H	T	G	N	Q	H	Q	A	E	-
Avian A/duck/Ang Thong/71(2)/2004 6	1	M	N	P	N	K	K	I	I	T	I	G	S	I	C	M	V	T	G	M	V	S	L	M	L	Q	I	G	N	L	I	S	I	W	V	S	H	S	I	H	T	G	N	Q	H	K	A	E	-
Avian A/duck/Angthong/NIAH8246/2004 6	1	M	N	P	N	K	K	I	I	T	I	G	S	I	C	M	V	T	G	M	V	S	L	M	L	Q	I	G	N	L	I	S	I	W	V	S	H	S	I	H	T	G	N	Q	Q	K	A	E	-
Avian A/duck/Chonburi/Thailand/CU-5/04 6	1	M	N	P	N	K	K	I	I	T	I	G	S	I	C	M	V	T	G	M	V	S	L	M	L	Q	I	G	N	L	I	S	I	W	V	S	H	S	I	H	T	G	N	Q	H	K	A	E	-
Avian A/duck/Guangdong/173/04 6	1	M	N	P	N	Q	K	I	I	T	I	G	S	I	C	M	V	I	G	I	V	S	L	M	L	Q	I	G	N	M	I	L	I	W	V	S	H	S	I	Q	T	G	N	Q	H	Q	A	E	-
Avian A/duck/Nakhon Pathom/Thailand/CU-71/04 6	1	-	-	-	-	-	K	I	I	T	I	G	S	I	C	M	V	T	G	M	V	S	L	M	L	Q	I	G	N	L	I	S	I	W	V	S	H	S	I	H	T	G	N	Q	H	K	A	E	-
Avian A/duck/PhangNga/NIAH181/2004 6	1	M	N	P	N	K	K	I	I	T	I	G	S	I	C	M	V	T	G	M	V	S	L	M	L	Q	I	G	N	L	I	S	I	W	V	S	H	S	I	H	T	E	N	Q	H	K	A	E	-
Avian A/duck/Saraburi/Thailand/CU-74/04 6	1	M	N	P	N	K	K	I	I	T	I	G	S	I	C	M	V	T	G	M	V	S	L	M	L	Q	I	G	N	L	I	S	I	W	V	S	H	S	I	H	T	G	N	Q	Q	K	A	E	-
Avian A/duck/Thailand/CU-2/2004 6	1	-	-	-	-	-	-	I	I	T	I	G	S	I	C	M	V	T	G	M	V	S	L	M	L	Q	I	G	N	L	I	S	I	W	V	S	H	S	I	H	T	G	N	Q	H	K	A	E	-
Avian A/Duck/Thailand/KU-KPS/2004 6	1	M	N	P	N	Q	K	I	T	T	I	G	S	I	C	M	V	T	G	M	V	S	L	M	L	Q	I	G	N	L	I	S	I	W	V	S	H	S	I	H	T	G	N	Q	H	K	A	E	-
Avian A/duck/Vietnam/40/2004 6	1	M	N	P	N	Q	K	I	I	T	I	G	S	I	C	M	V	T	G	I	V	S	L	M	L	Q	I	G	N	M	I	S	I	W	V	S	H	S	I	H	T	G	N	Q	H	Q	S	E	-
Avian A/duck/Vietnam/48/2004 6	1	M	N	P	N	Q	K	I	I	T	I	G	S	I	C	M	V	T	G	I	V	S	L	M	L	Q	I	G	N	M	I	S	I	W	V	S	H	S	I	H	T	G	N	Q	H	Q	A	E	-
Avian A/duck/Vietnam/7A/2004 6	1	M	N	P	N	Q	K	I	I	T	I	G	S	I	C	M	V	T	G	I	V	S	L	M	L	Q	I	G	N	M	I	S	I	W	V	S	H	S	I	H	T	G	N	Q	H	Q	S	E	-
Avian A/duck/Vietnam/942A/2004 6	1	M	N	P	N	Q	K	I	I	T	I	G	S	I	C	M	V	T	G	I	V	S	L	M	L	Q	I	G	N	M	I	S	I	W	V	S	H	S	I	H	T	G	N	Q	H	Q	S	E	-
Avian A/duck/Vietnam/942B/2004 6	1	M	N	P	N	Q	K	I	I	T	I	G	S	I	C	M	V	T	G	I	V	S	L	M	L	Q	I	G	N	M	I	S	I	W	V	S	H	S	I	H	T	G	N	Q	H	Q	S	E	-
Avian A/goose/Cambodia/28/2004 6	1	-	-	P	N	K	K	I	I	T	I	G	S	I	C	M	V	T	G	M	V	S	L	M	L	Q	I	G	N	L	I	S	I	W	V	S	H	S	I	H	T	G	N	Q	Q	K	A	E	-
Avian A/Gs/Thailand/79/2004 6	1	M	N	P	N	K	K	I	I	T	I	G	S	I	C	M	V	T	G	M	V	S	L	M	L	Q	I	G	N	L	I	S	I	W	V	S	H	S	I	H	T	G	N	Q	H	K	A	E	-
Avian A/Hatay/2004/ 6	1	M	N	P	N	Q	K	I	I	T	I	G	S	I	C	M	V	T	G	I	V	S	L	M	L	Q	I	G	N	M	I	S	I	W	V	S	H	S	I	H	T	G	N	Q	H	Q	A	E	-
Avian A/Kalji pheasant/Bangkok/Thailand/2004 6	1	-	-	-	-	-	-	-	-	T	I	G	S	I	C	M	V	T	G	M	V	S	L	M	L	Q	I	G	N	L	I	S	I	W	V	S	H	S	I	H	T	G	N	Q	H	K	A	E	-
Avian A/Kalji Pheasant/Bangkok/Thailand/CU-18/04 6	1	M	N	P	N	K	K	I	I	T	I	G	S	I	C	M	V	T	G	M	V	S	L	M	L	Q	I	G	N	L	I	S	I	W	V	S	H	S	I	H	T	G	N	Q	H	K	A	E	-
Avian A/little grebe/Thailand/Phichit-01/2004 6	1	M	N	P	N	K	K	I	I	T	I	G	S	I	C	M	V	T	G	M	V	S	L	M	L	Q	I	G	N	L	I	S	I	W	V	S	H	S	I	H	T	G	N	Q	H	K	A	E	-
Avian A/Muscovy duck/Jakarta/DKI-Uwit/2004 6	1	M	N	P	N	Q	K	I	I	T	I	G	S	I	C	M	V	I	G	I	V	S	L	M	L	Q	I	G	N	M	I	S	I	W	V	S	H	S	I	Q	T	G	D	Q	H	Q	A	E	-
Avian A/Mynas/Ranong/Thailand/CU-209/04 6	1	M	N	P	N	K	K	I	I	T	I	G	S	I	C	M	V	T	G	M	V	S	L	M	L	Q	I	G	N	L	I	S	I	W	V	S	H	S	I	H	T	G	N	Q	H	K	A	E	-
Avian A/open bill/Bangkok/Thailand/2004 6	1	-	-	-	-	-	-	-	-	T	I	G	S	I	C	M	V	T	G	M	V	S	L	M	L	Q	I	G	N	L	I	S	I	W	V	S	H	S	I	H	T	G	N	Q	H	K	A	E	-
Avian A/open-bill stork/Thailand/VSMU-20-AYA/2004 6	1	M	N	P	N	K	K	I	I	T	I	G	S	I	C	M	V	T	G	M	V	S	L	M	L	Q	I	G	N	L	I	S	I	W	V	S	H	S	I	H	T	G	N	Q	H	K	A	E	-
Avian A/open-bill stork/Thailand/VSMU-2-NSN/2004 6	1	M	N	P	N	K	K	I	I	T	I	G	S	I	C	M	V	T	G	M	V	S	L	M	L	Q	I	G	N	L	I	S	I	W	V	S	H	S	I	H	T	G	N	Q	H	K	A	E	-
Avian A/openbill stork/Thailand/VSMU-4-NSN/2004 6	1	M	N	P	N	K	K	I	I	T	I	G	S	I	C	M	V	T	G	M	V	S	L	M	L	Q	I	G	N	L	I	S	I	W	V	S	H	S	I	H	T	G	N	Q	H	K	A	E	-
Avian A/openbill stork/Thailand/VSMU-5-NSN/2004 6	1	M	N	P	N	K	K	I	I	T	I	G	S	I	C	M	V	T	G	M	V	S	L	M	L	Q	I	G	N	L	I	S	I	W	V	S	H	S	I	H	T	G	N	Q	H	K	A	E	-
Avian A/openbill stork/Thailand/VSMU-6-BKK/2004 6	1	M	N	P	N	K	K	I	I	T	I	G	S	I	C	M	V	T	G	M	V	S	L	M	L	Q	I	G	N	L	I	S	I	W	V	S	H	S	I	H	T	G	N	Q	H	K	A	E	-
Avian A/openbill stork/Thailand/VSMU-8-BKK/2004 6	1	M	N	P	N	K	K	I	I	T	I	G	S	I	C	M	V	T	G	M	V	S	L	M	L	Q	I	G	N	L	I	S	I	W	V	S	H	S	I	H	T	G	N	Q	H	K	A	E	-
Avian A/open-bill stork/Thailand/VSMU-9-BKK/2004 6	1	M	N	P	N	K	K	I	I	T	I	G	S	I	C	M	V	T	G	M	V	S	L	M	L	Q	I	G	N	L	I	S	I	W	V	S	H	S	I	H	T	G	N	Q	H	K	A	E	-
Avian A/open-billed stork/Bangkok/LBD0111F/04 6	1	M	N	P	N	K	K	I	I	T	I	G	S	I	C	M	V	T	G	M	V	S	L	M	L	Q	I	G	N	L	I	S	I	W	V	S	H	S	I	H	T	G	N	Q	H	K	A	E	-
Avian A/open-billed stork/Bangkok/LBD0511F/04 6	1	M	N	P	N	K	K	I	I	T	I	G	S	I	C	M	V	T	G	M	V	S	L	M	L	Q	I	G	N	L	I	S	I	W	V	S	H	S	I	H	T	G	N	Q	H	K	A	E	-
Avian A/open-billed stork/Nakhonsawan/BBD0104F/2004 6	1	M	N	P	N	K	K	I	I	T	I	G	S	I	C	M	V	T	G	M	V	S	L	M	L	Q	I	G	N	L	I	S	I	W	V	S	H	S	I	H	T	G	N	Q	H	K	A	E	-
Avian A/open-billed stork/Nakhonsawan/BBD0404F/2004 6	1	M	N	P	N	K	K	I	I	T	I	G	S	I	C	M	V	T	G	M	V	S	L	M	L	Q	I	G	N	L	I	S	I	W	V	S	H	S	I	H	T	G	N	Q	H	K	A	E	-
Avian A/open-billed stork/Suphanburi/TSD0912F/2004 6	1	M	N	P	N	K	K	I	I	T	I	G	S	I	C	M	V	T	G	M	V	S	L	M	L	Q	I	G	N	L	I	S	I	W	V	S	H	S	I	H	T	G	N	Q	H	K	A	E	-
Avian A/Ostrich/Samut Prakan/Thailand/CU-19/04 6	1	M	N	P	N	K	K	I	I	T	I	G	S	I	C	M	V	T	G	M	V	S	L	M	L	Q	I	G	N	L	I	S	I	W	V	S	H	S	I	H	T	G	N	Q	Q	K	A	E	-
Avian A/ostrich/Samut Prakan/Thailand/CU-31/04 6	1	M	N	P	N	K	K	I	I	T	I	G	S	I	C	M	V	T	G	M	V	S	L	M	L	Q	I	G	N	L	I	S	I	W	V	S	H	S	I	H	T	G	N	Q	Q	K	A	E	-
Avian A/pigeon/Samut Prakan/Thailand/CU-202/04 6	1	M	N	P	N	K	K	I	I	T	I	G	S	I	C	M	V	T	G	M	V	S	L	M	L	Q	I	G	N	L	I	S	I	W	V	S	H	S	I	H	T	G	N	Q	H	K	A	E	-
Avian A/pigeon/Thailand/1B/2004 6	1	M	N	P	N	K	K	I	I	T	I	G	S	I	C	M	V	T	G	M	V	S	L	M	L	Q	I	G	N	L	I	S	I	W	V	S	H	S	I	H	T	G	N	Q	H	K	A	E	-
Avian A/pigeon/Thailand/KU-03/04 6	1	M	N	P	N	K	K	I	I	T	I	G	S	I	C	M	V	T	G	M	V	S	L	M	L	Q	I	G	N	L	I	S	I	W	V	S	H	S	I	H	T	G	N	Q	Q	K	A	E	-
Avian A/pigeon/Thailand/VSMU-7-NPT/2004 6	1	M	N	P	N	K	K	I	I	T	I	G	S	I	C	M	V	T	G	M	V	S	L	M	L	Q	I	G	N	L	I	S	I	W	V	S	H	S	I	H	T	G	N	Q	H	K	A	E	-
Avian A/Qa/Thailand/57/2004 6	1	M	N	P	N	K	K	I	I	T	I	G	S	I	C	M	V	T	G	M	V	S	L	M	L	Q	I	G	N	L	I	S	I	W	V	S	H	S	I	H	T	G	N	Q	H	K	A	E	-
Avian A/quail/Phathumthani/NIAH2711/2004 6	1	M	N	P	N	K	K	I	I	T	I	G	S	I	C	M	V	T	G	M	V	S	L	M	L	Q	I	G	N	L	I	S	I	W	V	S	H	S	I	H	T	G	N	Q	H	K	A	E	-
Avian A/quail/Yogjakarta/BBVet-IX/2004 6	1	M	N	P	N	Q	K	I	I	T	I	G	S	I	C	M	V	I	G	M	V	S	L	M	L	Q	I	G	N	M	I	S	I	W	L	S	H	S	I	Q	T	G	N	Q	H	Q	A	E	-
Avian A/sparrow/Phang-Nga/Thailand/CU-203/04 6	1	M	N	P	N	K	K	I	I	T	I	G	S	I	C	M	V	T	G	M	V	S	L	M	L	Q	I	G	N	L	I	S	I	W	V	S	H	S	I	H	T	G	N	Q	H	K	A	E	-
Avian A/white peafowl/Bangkok/Thailand/CU-16/04 6	1	M	N	P	N	K	K	I	I	T	I	G	S	I	C	M	V	T	G	M	V	S	L	M	L	Q	I	G	N	L	I	S	I	W	V	S	H	S	I	H	T	G	N	Q	H	K	A	E	-
Avian A/white peafowl/Bangkok/Thailand/CU-29/04 6	1	M	N	P	N	K	K	I	I	T	I	G	S	I	C	M	V	T	G	M	V	S	L	M	L	Q	I	G	N	L	I	S	I	W	V	S	H	S	I	H	T	G	N	Q	H	K	A	E	-
Canine A/dog/Thailand-Suphanburi/KU-08/04 6	1	M	N	P	N	K	K	I	I	T	I	G	S	I	C	M	V	T	G	M	V	S	L	M	L	Q	I	G	N	L	I	S	I	W	V	S	H	S	I	H	T	G	N	Q	H	K	A	E	-
Cat A/cat/Thailand/KU-02/04 6	1	M	N	P	N	K	K	I	I	T	I	G	S	I	C	M	V	T	G	M	V	S	L	M	L	Q	I	G	N	L	I	S	I	W	V	S	H	S	I	H	T	G	N	Q	H	K	A	E	-
Human A/Prachinburi/6231/2004 6	1	M	N	P	N	K	K	I	I	T	I	G	S	I	C	M	V	T	G	M	V	S	L	M	L	Q	I	G	N	L	I	S	I	W	V	S	H	S	I	H	T	E	N	Q	H	K	A	E	-
Human A/Thailand/1(KAN-1)/2004 6	1	M	N	P	N	K	K	I	I	T	I	G	S	I	C	M	V	T	G	M	V	S	L	M	L	Q	I	G	N	L	I	S	I	W	V	S	H	S	I	H	T	G	N	Q	H	K	A	E	-
Human A/Thailand/16/2004 6	1	M	N	P	N	K	K	I	I	T	I	G	S	I	C	M	V	T	G	M	V	S	L	M	L	Q	I	G	N	L	I	S	I	W	V	S	H	S	I	H	T	G	N	Q	H	K	A	E	-
Human A/Thailand/2(SP-33)/2004 6	1	M	N	P	N	K	K	I	I	T	I	G	S	I	C	M	V	T	G	M	V	S	L	M	L	Q	I	G	N	L	I	S	I	W	V	S	H	S	I	H	T	G	N	Q	H	K	A	E	-
Human A/Thailand/3(SP-83)/2004 6	1	M	N	P	N	K	K	I	I	T	I	G	S	I	C	M	V	T	G	M	V	S	L	M	L	Q	I	G	N	L	I	S	I	W	V	S	H	S	I	H	T	G	N	Q	Q	K	A	E	-
Human A/Thailand/4(SP-528)/2004 6	1	M	N	P	N	K	K	I	I	T	I	G	S	I	C	M	V	T	G	M	V	S	L	M	L	Q	I	G	N	L	I	S	I	W	V	S	H	S	I	H	T	G	N	Q	H	K	A	E	-
Human A/Thailand/5(KK-494)/2004 6	1	M	N	P	N	K	K	I	I	T	I	G	S	I	C	M	V	T	G	M	V	S	L	M	L	Q	I	G	N	L	I	S	I	W	V	S	H	S	I	H	T	G	N	Q	H	K	A	E	-
Human A/Thailand/Chaiyaphum/622/2004 6	1	M	N	P	N	K	K	I	I	T	I	G	S	I	C	M	V	T	G	M	V	S	L	M	L	Q	I	G	N	L	I	S	I	W	V	S	H	S	I	H	T	G	N	Q	H	K	A	E	-
Human A/Thailand/Kan353/2004 6	1	M	N	P	N	K	K	I	I	T	I	G	S	I	C	M	V	T	G	M	V	S	L	M	L	Q	I	G	N	L	I	S	I	W	V	S	H	S	I	H	T	G	N	Q	H	K	A	E	-
Human A/Thailand/LFPN-2004/2004 6	1	M	N	P	N	Q	K	I	I	T	I	G	S	I	C	M	V	T	G	M	V	S	L	M	L	Q	I	G	N	L	I	S	I	W	V	S	H	S	I	H	T	G	N	Q	H	K	A	E	-
Human A/Thailand/SP83/2004 6	1	M	N	P	N	K	K	I	I	T	I	G	S	I	C	M	V	T	G	M	V	S	L	M	L	Q	I	G	N	L	I	S	I	W	V	S	H	S	I	H	T	G	N	Q	Q	K	A	E	-
Human A/Thailand/WRAIR1721H/2004 6	1	M	N	P	N	K	K	I	I	T	I	G	S	I	C	M	V	T	G	M	V	S	L	M	L	Q	I	G	N	L	I	S	I	W	V	S	H	S	I	H	T	G	N	Q	Q	K	A	E	-
Human A/Thailand/WRAIR1722H/2004 6	1	M	N	P	N	K	K	I	I	T	I	G	S	I	C	M	V	T	G	M	V	S	L	M	L	Q	I	G	N	L	I	S	I	W	V	S	H	S	I	H	T	G	N	Q	Q	K	A	E	-
Human A/Thailand/WRAIR1723H/2004 6	1	M	N	P	N	K	K	I	I	T	I	G	S	I	C	M	V	T	G	M	V	S	L	M	L	Q	I	G	N	L	I	S	I	W	V	S	H	S	I	H	T	G	N	Q	Q	K	A	E	-
Human A/Thailand/WRAIR1724H/2004 6	1	M	N	P	N	K	K	I	I	T	I	G	S	I	C	M	V	T	G	M	V	S	L	M	L	Q	I	G	N	L	I	S	I	W	V	S	H	S	I	H	T	G	N	Q	Q	K	A	E	-
Human A/Viet Nam/1194/2004 6	1	M	N	P	N	Q	K	I	I	T	I	G	S	I	C	M	V	T	G	I	V	S	L	M	L	Q	I	G	N	M	I	S	I	W	V	S	H	S	I	H	T	G	N	Q	H	Q	S	E	-
Human A/Viet Nam/1203/2004 6	1	M	N	P	N	Q	K	I	I	T	I	G	S	I	C	M	V	T	G	I	V	S	L	M	L	Q	I	G	N	M	I	S	I	W	V	S	H	S	I	H	T	G	N	Q	H	Q	S	E	-
Human A/Viet Nam/3046/2004 6	1	M	N	P	N	Q	K	I	I	T	I	G	S	I	C	M	V	T	G	I	V	S	L	M	L	Q	I	G	N	M	I	S	I	W	V	S	H	S	I	H	T	G	N	Q	H	Q	A	E	-
Human A/Viet Nam/3062/2004 6	1	M	N	P	N	Q	K	I	I	T	I	G	S	I	C	M	V	T	G	I	V	S	L	M	L	Q	I	G	N	M	I	S	I	W	V	S	H	S	I	H	T	G	N	Q	H	Q	A	E	-
Human A/Vietnam/HN30262IIIM3/2004 6	1	M	N	P	N	Q	K	I	I	T	I	G	S	I	C	M	V	T	G	I	V	S	L	M	L	Q	I	G	N	M	I	S	I	W	V	S	R	S	I	H	T	G	N	Q	H	Q	A	E	-
Human A/Vietnam/UT30259/2004 6	1	M	N	P	N	Q	K	I	I	T	I	G	S	I	C	M	V	T	G	I	V	S	L	M	L	Q	I	G	N	M	I	S	I	W	V	S	H	S	I	H	T	G	N	Q	H	Q	S	E	-
Human A/Vietnam/UT3035/2003 6	1	M	N	P	N	Q	K	I	I	T	I	G	S	I	C	M	V	T	G	I	V	S	L	M	L	Q	I	G	N	M	I	S	I	W	V	S	H	S	I	H	T	G	N	Q	H	Q	S	E	-
Human A/Vietnam/UT3040/2004 6	1	M	N	P	N	Q	K	I	I	T	I	G	S	I	C	M	V	T	G	I	V	S	L	M	L	Q	I	G	N	M	I	S	I	W	V	S	H	S	I	H	T	G	N	Q	H	Q	S	E	-
Human A/Vietnam/UT3040II/2004 6	1	M	N	P	N	Q	K	I	I	T	I	G	S	I	C	M	V	T	G	I	V	S	L	M	L	Q	I	G	N	M	I	S	I	W	V	S	H	S	I	H	T	G	N	Q	H	Q	S	E	-
Human A/Vietnam/UT3047III/2004 6	1	M	N	P	N	Q	K	I	I	T	I	G	S	I	C	M	V	T	G	I	V	S	L	M	L	Q	I	G	N	M	I	S	I	W	V	S	H	S	I	H	T	G	N	Q	H	Q	A	E	-
Human A/Vietnam/UT3062/2004 6	1	M	N	P	N	Q	K	I	I	T	I	G	S	I	C	M	V	T	G	I	V	S	L	M	L	Q	I	G	N	M	I	S	I	W	V	S	H	S	I	H	T	G	N	Q	H	Q	A	E	-
Leopard A/clouded leopard/Thailand/KU-11/2004 6	1	-	-	-	-	-	-	-	I	T	I	G	S	I	C	M	V	T	G	M	V	S	L	M	L	Q	I	G	N	L	I	S	I	W	V	S	H	S	I	H	T	G	N	Q	H	K	A	E	-
Leopard A/leopard/Suphanburi/Thailand/Leo-1/04 6	1	-	-	-	-	-	K	I	I	T	I	G	S	I	C	M	V	T	G	M	V	S	L	M	L	Q	I	G	N	L	I	S	I	W	V	S	H	S	I	H	T	G	N	Q	H	K	A	E	-
Tiger A/tiger/Suphanburi/Thailand/Ti-1/04 6	1	-	-	-	-	-	K	I	I	T	I	G	S	I	C	M	V	T	G	M	V	S	L	M	L	Q	I	G	N	L	I	S	I	W	V	S	H	S	I	H	T	G	N	Q	H	K	A	E	-
Tiger A/tiger/Thailand/CU-T3/2004 6	1	M	N	P	N	K	K	I	I	T	I	G	S	I	C	M	V	T	G	M	V	S	L	M	L	Q	I	G	N	L	I	S	I	W	V	S	H	S	I	H	T	G	N	Q	H	K	A	E	-
Tiger A/tiger/Thailand/CU-T4/04 6	1	M	N	P	N	K	K	I	I	T	I	G	S	I	C	M	V	T	G	M	V	S	L	M	L	Q	I	G	N	L	I	S	I	W	V	S	H	S	I	H	T	G	N	Q	H	K	A	E	-
Tiger A/tiger/Thailand/CU-T5/04 6	1	M	N	P	N	K	K	I	I	T	I	G	S	I	C	M	V	T	G	M	V	S	L	M	L	Q	I	G	N	L	I	S	I	W	V	S	H	S	I	H	T	G	N	Q	H	K	A	E	-
Tiger A/tiger/Thailand/CU-T6/04 6	1	M	N	P	N	K	K	I	I	T	I	G	S	I	C	M	V	T	G	M	V	S	L	M	L	Q	I	G	N	L	I	S	I	W	V	S	H	S	I	H	T	G	N	Q	H	K	A	E	-
Tiger A/tiger/Thailand/CU-T7/2004 6	1	M	N	P	N	K	K	I	I	T	I	G	S	I	C	M	V	T	G	M	V	S	L	M	L	Q	I	G	N	L	I	S	I	W	V	S	H	S	I	H	T	G	N	Q	H	K	A	E	-
Tiger A/tiger/Thailand/CU-T8/04 6	1	M	N	P	N	K	K	I	I	T	I	G	S	I	C	M	V	T	G	M	V	S	L	M	L	Q	I	G	N	L	I	S	I	W	V	S	H	S	I	H	T	G	N	Q	H	K	A	E	-
Tiger A/tiger/Thailand/VSMU-11-SPB/2004 6	1	M	N	P	N	K	K	I	I	T	I	G	S	I	C	M	V	T	G	M	V	S	L	M	L	Q	I	G	N	L	I	S	I	W	V	S	H	S	I	H	T	G	N	Q	H	K	A	E	-
Tiger A/Tiger/Thailand/VSMU-1-SPB/2004 6	1	M	N	P	N	K	K	I	I	T	I	G	S	I	C	M	V	T	G	M	V	S	L	M	L	Q	I	G	N	L	I	S	I	W	V	S	H	S	I	H	T	G	N	Q	H	K	A	E	-
Tiger A/tiger/Thailand/VSMU-23-CBI/2004 6	1	M	N	P	N	K	K	I	I	T	I	G	S	I	C	M	V	T	G	M	V	S	L	M	L	Q	I	G	N	L	I	S	I	W	V	S	H	S	I	H	T	G	N	Q	H	K	A	E	-
Unknown A/unknown/Prachinburi (Thailand)/6231/2004 6	1	M	N	P	N	K	K	I	I	T	I	G	S	I	C	M	V	T	G	M	V	S	L	M	L	Q	I	G	N	L	I	S	I	W	V	S	H	S	I	H	T	E	N	Q	H	K	A	E	-
Avian A/chicken/Viet Nam/1/2004 6	1	M	N	P	N	Q	K	I	I	T	I	G	S	I	C	M	V	T	G	I	V	S	L	M	L	Q	V	G	N	M	I	S	I	W	V	S	H	S	I	H	T	G	N	Q	H	Q	A	E	-
Avian A/chicken/Viet Nam/33/2004 6	1	M	N	P	N	Q	K	I	I	T	I	G	S	I	C	M	V	T	G	I	V	S	L	M	L	Q	V	G	N	M	I	S	I	W	V	S	H	S	I	H	T	G	N	Q	H	Q	A	E	-
Avian A/chicken/Viet Nam/AG-010/2004 6	1	M	N	P	N	Q	K	I	I	T	I	G	S	I	C	M	V	T	G	I	V	S	L	M	L	Q	V	G	N	M	I	S	I	W	V	S	H	S	I	H	T	G	N	Q	H	Q	A	E	-
Avian A/chicken/Viet Nam/CT-018/2004 6	1	M	N	P	N	Q	K	I	I	T	I	G	S	I	C	M	V	T	G	I	V	N	L	M	L	Q	V	G	N	M	I	S	I	W	V	S	H	S	I	H	T	G	N	Q	H	Q	A	E	-
Avian A/chicken/Viet Nam/DN-045/2004 6	1	M	N	P	N	Q	K	I	I	T	I	G	S	I	C	M	V	T	G	I	V	S	L	M	L	Q	V	G	N	M	I	S	I	W	V	S	H	S	I	H	T	G	N	Q	H	Q	A	E	-
Avian A/chicken/Viet Nam/DT-015/2004 6	1	M	N	P	N	Q	K	I	I	T	I	G	S	I	C	M	V	T	G	I	V	S	L	M	L	Q	V	G	N	M	I	S	I	W	V	S	H	S	I	H	T	G	N	Q	H	Q	A	E	-
Avian A/chicken/Viet Nam/HCM-022/2004 6	1	M	N	P	N	Q	K	I	I	T	I	G	S	I	C	M	V	T	G	I	V	N	L	M	L	Q	V	G	N	M	I	S	I	W	V	S	H	S	I	H	T	G	N	Q	H	Q	A	E	-
Avian A/chicken/Viet Nam/KG-076/2004 6	1	M	N	P	N	Q	K	I	I	T	I	G	S	I	C	M	V	T	G	I	V	S	L	M	L	Q	V	G	N	M	I	S	I	W	V	S	H	S	I	H	T	G	N	Q	H	Q	A	E	-
Avian A/chicken/Viet Nam/LA-024/2004 6	1	M	N	P	N	Q	K	I	I	T	I	G	S	I	C	M	V	T	G	I	V	S	L	M	L	Q	V	G	N	M	I	S	I	W	V	S	H	S	I	H	T	G	N	Q	H	Q	A	E	-
Avian A/chicken/Viet Nam/LD-080/2004 6	1	M	N	P	N	Q	K	I	I	T	I	G	S	I	C	M	V	T	G	I	V	S	L	M	L	Q	V	G	N	M	I	S	I	W	V	S	H	S	I	H	T	G	N	Q	H	Q	A	E	-
Avian A/chicken/Viet Nam/TG-023/2004 6	1	M	N	P	N	Q	K	I	I	T	I	G	S	I	C	M	V	T	G	I	V	N	L	M	L	Q	V	G	N	M	I	S	I	W	V	S	H	S	I	H	T	G	N	Q	H	Q	A	E	-
Avian A/chicken/Viet Nam/TN-025/2004 6	1	M	N	P	N	Q	K	I	I	T	I	G	S	I	C	M	V	T	G	I	V	S	L	M	L	Q	V	G	N	M	I	S	I	W	V	S	H	S	I	H	T	G	N	Q	H	Q	A	E	-
Avian A/chicken/Viet Nam/VL-008/2004 6	1	M	N	P	N	Q	K	I	I	T	I	G	S	I	C	M	V	T	G	I	V	S	L	M	L	Q	V	G	N	M	I	S	I	W	V	S	H	S	I	H	T	G	N	Q	H	Q	A	E	-
Avian A/chicken/Vietnam/10/2004 6	1	M	N	P	N	Q	K	I	I	T	I	G	S	I	C	M	V	T	G	I	V	S	L	M	L	Q	V	G	N	M	I	S	I	W	V	S	H	S	I	H	T	G	N	Q	H	Q	A	E	-
Avian A/chicken/Vietnam/132/2004 6	1	M	N	P	N	Q	K	I	I	T	I	G	S	I	C	M	V	T	G	I	V	S	L	M	L	Q	V	G	N	M	I	S	I	W	V	S	H	S	I	H	T	G	N	Q	H	Q	A	E	-
Avian A/chicken/Vietnam/133/2004 6	1	M	N	P	N	Q	K	I	I	T	I	G	S	I	C	M	V	T	G	I	V	S	L	M	L	Q	V	G	N	M	I	S	I	W	V	S	H	S	I	H	T	G	N	Q	H	Q	A	E	-
Avian A/chicken/Vietnam/134/2004 6	1	M	N	P	N	Q	K	I	I	T	I	G	S	I	C	M	V	T	G	I	V	S	L	M	L	Q	V	G	N	M	I	S	I	W	V	S	H	S	I	H	T	G	N	Q	H	Q	A	E	-
Avian A/chicken/Vietnam/135/2004 6	1	M	N	P	N	Q	K	I	I	T	I	G	S	I	C	M	V	T	G	I	V	S	L	M	L	Q	V	G	N	M	I	S	I	W	V	S	H	S	I	H	T	G	N	Q	H	Q	A	E	-
Avian A/chicken/Vietnam/147/2004 6	1	M	N	P	N	Q	K	I	M	T	I	G	S	I	C	M	V	T	G	I	V	S	L	M	L	Q	V	G	N	M	I	S	I	W	V	S	H	S	I	H	T	G	N	Q	H	Q	A	E	-
Avian A/chicken/Vietnam/149/2004 6	1	-	-	-	-	-	-	I	I	T	I	G	S	I	C	M	V	T	G	I	V	S	L	M	L	Q	V	G	N	M	I	S	I	W	V	S	H	S	I	H	T	G	N	Q	H	Q	A	E	-
Avian A/chicken/Vietnam/15/2004 6	1	M	N	P	N	Q	K	I	I	T	I	G	S	I	C	M	V	T	G	I	V	S	L	M	L	Q	V	G	N	M	I	S	I	W	V	S	H	S	I	H	T	G	N	Q	H	Q	A	E	-
Avian A/chicken/Vietnam/159/2004 6	1	M	N	P	N	Q	K	I	I	T	I	G	S	I	C	M	V	T	G	I	V	S	L	M	L	Q	V	G	N	M	I	S	L	W	V	S	H	S	I	H	T	G	N	Q	H	Q	A	E	-
Avian A/chicken/Vietnam/18/2004 6	1	M	N	P	N	Q	K	I	I	T	I	G	S	I	C	M	V	T	G	I	V	S	L	M	L	Q	V	G	N	M	I	S	I	W	V	S	H	S	I	H	T	G	N	Q	H	Q	A	E	-
Avian A/chicken/Vietnam/23/2004 6	1	M	N	P	N	Q	K	I	I	T	I	G	S	I	C	M	V	T	G	I	V	S	L	M	L	Q	V	G	N	M	I	S	I	W	V	S	H	S	I	H	T	G	N	Q	H	Q	A	E	-
Avian A/chicken/Vietnam/24/2004 6	1	M	N	P	N	Q	K	I	I	T	I	G	S	I	C	M	V	T	G	I	V	S	L	M	L	Q	V	G	N	M	I	S	I	W	V	S	H	S	I	H	T	G	N	Q	H	Q	A	E	-
Avian A/chicken/Vietnam/486A/2004 6	1	M	N	P	N	Q	K	I	I	T	I	G	S	I	C	M	V	T	G	I	V	S	L	M	L	Q	V	G	N	M	I	S	I	W	V	S	H	S	I	H	T	G	N	Q	H	Q	A	E	-
Avian A/chicken/Vietnam/52/2004 6	1	M	N	P	N	Q	K	I	I	T	I	G	S	I	C	M	V	T	G	I	V	S	L	M	L	Q	V	G	N	M	I	S	I	W	V	S	H	S	I	H	T	G	N	Q	H	Q	A	E	-
Avian A/chicken/Vietnam/53/2004 6	1	M	N	P	N	Q	K	I	I	T	I	G	S	I	C	M	V	T	G	I	V	S	L	M	L	Q	V	G	N	M	I	S	I	W	V	S	H	S	I	H	T	G	N	Q	H	Q	A	E	-
Avian A/chicken/Vietnam/830/2004 6	1	M	N	P	N	Q	K	I	I	T	I	G	S	I	C	M	V	T	G	I	V	N	L	M	L	Q	V	G	N	M	I	S	I	W	V	S	H	S	I	H	T	G	N	Q	H	Q	A	E	-
Avian A/chicken/Vietnam/890/2004 6	1	M	N	P	N	Q	K	I	I	T	I	G	S	I	C	M	V	T	G	I	V	S	L	M	L	Q	V	G	N	M	I	S	I	W	V	S	H	S	I	H	T	G	N	Q	H	Q	A	E	-
Avian A/chicken/Vietnam/921/2004 6	1	M	N	P	N	Q	K	I	I	T	I	G	S	I	C	M	V	T	G	I	V	S	L	M	L	Q	V	G	N	M	I	S	I	W	V	S	H	S	I	H	T	G	N	Q	H	Q	A	E	-
Avian A/chicken/Vietnam/925/2004 6	1	M	N	P	N	Q	K	I	I	T	I	G	S	I	C	M	V	T	G	I	V	S	L	M	L	Q	V	G	N	M	I	S	I	W	V	S	H	S	I	H	T	G	N	Q	H	Q	A	E	-
Avian A/chicken/Vietnam/933/2004 6	1	M	N	P	N	Q	K	I	I	T	I	G	S	I	C	M	V	T	G	I	V	S	L	I	L	Q	V	G	N	M	I	S	I	W	V	S	H	S	I	H	T	G	N	Q	H	Q	A	E	-
Avian A/chicken/Vietnam/945/2004 6	1	M	N	P	N	Q	K	I	I	T	I	G	S	I	C	M	V	T	G	I	V	S	L	M	L	Q	V	G	N	M	T	S	I	W	V	S	H	S	I	Q	T	G	N	Q	H	Q	A	E	-
Avian A/chicken/Vietnam/949B/2004 6	1	M	N	P	N	Q	K	I	I	T	I	G	S	I	C	M	V	T	G	I	V	S	L	M	L	Q	V	G	N	M	I	S	I	W	V	S	H	S	I	H	T	G	N	Q	H	Q	A	E	-
Avian A/chicken/Vietnam/DT171/2004 6	1	-	-	-	-	-	-	-	-	T	I	G	S	I	C	M	V	T	G	I	V	S	L	M	L	Q	V	G	N	M	I	S	I	W	V	S	H	S	I	H	T	G	N	Q	H	Q	A	E	-
Avian A/Ck/Viet Nam/35/2004 6	1	M	N	P	N	Q	K	I	I	T	I	G	S	I	C	M	V	T	G	I	V	S	L	M	L	Q	V	G	N	M	I	S	I	W	V	S	H	S	I	H	T	G	N	Q	H	Q	A	E	-
Avian A/Ck/Viet Nam/36/2004 6	1	M	N	P	N	Q	K	I	I	T	I	G	S	I	C	M	V	T	G	I	V	S	L	M	L	Q	V	G	N	M	I	S	I	W	V	S	H	S	I	H	T	G	N	Q	H	Q	A	E	-
Avian A/Ck/Viet Nam/37/2004 6	1	M	N	P	N	Q	K	I	I	T	I	G	S	I	C	M	V	T	G	I	V	N	L	M	L	Q	V	G	N	M	I	S	I	W	V	S	H	S	I	H	T	G	N	Q	H	Q	A	E	-
Avian A/Ck/Viet Nam/38/2004 6	1	M	N	P	N	Q	K	I	I	T	I	G	S	I	C	M	V	T	G	I	V	S	L	M	L	Q	V	G	N	M	I	S	I	W	V	S	H	S	I	H	T	G	N	Q	H	Q	A	E	-
Avian A/Ck/Viet Nam/39/2004 6	1	M	N	P	N	Q	K	I	I	T	I	G	S	I	C	M	V	T	G	I	V	S	L	M	L	Q	V	G	N	M	I	S	I	W	V	S	H	S	I	H	T	G	N	Q	H	Q	A	E	-
Avian A/duck/Viet Nam/CM-V7/2004 6	1	M	N	P	N	Q	K	I	I	T	I	G	S	I	C	M	V	T	G	I	V	S	L	M	L	Q	V	G	N	M	I	S	I	W	V	S	H	S	I	H	T	G	N	Q	H	Q	A	E	-
Avian A/duck/Viet Nam/TV-V2/2004 6	1	M	N	P	N	Q	K	I	I	T	I	G	S	I	C	M	V	N	G	I	V	S	L	M	L	Q	V	G	N	M	I	S	I	W	V	S	H	S	I	H	T	G	N	Q	H	Q	A	E	-
Avian A/duck/Vietnam/148/2004 6	1	-	-	-	-	Q	K	I	I	T	I	G	S	I	C	M	V	T	G	I	V	S	L	M	L	Q	V	G	N	M	I	S	I	W	V	S	H	S	I	H	T	G	N	Q	H	Q	A	E	-
Avian A/quail/Vietnam/177/2004 6	1	M	N	P	N	Q	K	I	I	T	I	G	S	I	C	M	V	T	G	I	V	S	L	M	L	Q	V	G	N	M	I	S	I	W	V	S	H	S	I	H	T	G	N	Q	H	Q	A	E	-
Avian A/quail/Vietnam/36/04 6	1	M	N	P	N	Q	K	I	I	T	I	G	S	I	C	M	V	T	G	I	V	S	L	M	L	Q	V	G	N	M	I	S	I	W	V	S	H	S	I	H	T	G	N	Q	H	Q	A	E	-
Avian A/quail/Vietnam/7B/2004 6	1	M	N	P	N	Q	K	I	I	T	I	G	S	I	C	M	V	T	G	I	V	S	L	M	L	Q	V	G	N	M	I	S	I	W	V	S	H	S	I	H	T	G	N	Q	H	Q	A	E	-
Human A/Viet Nam/HG-178/2004 6	1	M	N	P	N	Q	K	I	I	T	I	G	S	I	C	M	V	T	G	I	V	S	L	M	L	Q	V	G	N	M	I	S	I	W	V	S	H	S	I	H	T	G	N	Q	H	Q	A	E	-
Human A/Viet Nam/JP178/2004 6	1	M	N	P	N	Q	K	I	I	T	I	G	S	I	C	M	V	T	G	I	V	S	L	M	L	Q	V	G	N	M	I	S	I	W	V	S	H	S	I	H	T	G	N	Q	H	Q	A	E	-
Human A/Vietnam/CL01/2004 6	1	M	N	P	N	Q	K	I	I	T	I	G	S	I	C	M	V	T	G	I	V	S	L	M	L	Q	V	G	N	M	I	S	I	W	V	S	H	S	I	H	T	G	N	Q	H	Q	A	E	-
Human A/Vietnam/CL02/2004 6	1	M	N	P	N	Q	K	I	I	T	I	G	S	I	C	M	V	T	G	I	V	S	L	M	L	Q	V	G	N	M	I	S	I	W	V	S	H	S	I	H	T	G	N	Q	H	Q	A	E	-
Human A/Vietnam/CL100/2004 6	1	M	N	P	N	Q	K	I	I	T	I	G	S	I	C	M	V	T	G	I	V	S	L	M	L	Q	V	G	N	M	I	S	I	W	V	S	H	S	I	H	T	G	N	Q	H	Q	A	E	-
Human A/Vietnam/CL17/2004 6	1	-	-	-	-	-	-	-	-	-	-	-	-	I	C	M	V	T	G	I	V	S	L	M	L	Q	V	G	N	M	I	S	I	W	V	S	H	S	I	H	T	G	N	Q	H	Q	A	E	-
Human A/Vietnam/CL20/2004 6	1	M	N	P	N	Q	K	I	I	T	I	G	S	I	C	M	V	T	G	I	V	S	L	M	L	Q	V	G	N	M	I	S	I	W	V	S	H	S	I	H	T	G	N	Q	H	Q	A	E	-
Human A/Vietnam/CL26/2004 6	1	M	N	P	N	Q	K	I	I	T	I	G	S	I	C	M	V	T	G	I	V	S	L	M	L	Q	V	G	N	M	I	S	I	W	V	S	H	S	I	H	T	G	N	Q	H	Q	A	E	-
Human A/Vietnam/CL36/2004 6	1	M	N	P	N	Q	K	I	I	T	I	G	S	I	C	M	V	T	G	I	V	N	L	M	L	Q	V	G	N	M	I	S	I	W	V	S	H	S	I	H	T	G	N	Q	H	Q	A	E	-
Avian A/Chicken/Agam/BBPV1/2005 6	1	M	N	P	N	Q	K	I	I	T	I	G	S	I	C	M	V	I	G	T	I	S	L	M	L	Q	I	G	S	M	I	S	I	W	V	S	H	S	I	Q	T	G	N	Q	H	Q	T	E	T
Avian A/chicken/Cambodia/013LC1b/2005 6	1	-	-	P	N	Q	K	I	I	T	I	G	S	I	C	M	V	T	G	I	V	S	L	M	L	Q	V	G	N	M	I	S	I	W	V	S	H	S	I	H	T	G	N	Q	H	Q	A	E	P
Avian A/chicken/Cambodia/013LC2b/2005 6	1	-	-	-	N	Q	K	I	I	T	I	G	S	I	C	M	V	T	G	I	V	S	L	M	L	Q	V	G	N	M	I	S	I	W	V	S	H	S	I	H	T	G	N	Q	H	Q	A	E	P
Avian A/chicken/Cambodia/022LC1b/2005 6	1	M	N	P	N	Q	K	I	I	T	I	G	S	I	C	M	V	T	G	I	V	S	L	M	L	Q	V	G	N	I	I	S	I	W	V	S	H	S	I	H	T	G	N	Q	H	Q	T	E	P
Avian A/chicken/Cambodia/022LC2b/2005 6	1	-	-	P	N	Q	K	I	I	T	I	G	S	I	C	M	V	T	G	I	V	S	L	M	L	Q	V	G	N	I	I	S	I	W	V	S	H	S	I	H	T	G	N	Q	H	Q	T	E	P
Avian A/chicken/Cambodia/022LC3b/2005 6	1	-	-	P	N	Q	K	I	I	T	I	G	S	I	C	M	V	T	G	I	V	S	L	M	L	Q	V	G	N	I	I	S	I	W	V	S	H	S	I	H	T	G	N	Q	H	Q	T	E	P
Avian A/chicken/Cambodia/047LC3/2005 6	1	-	-	-	-	-	-	-	-	-	-	-	-	I	C	M	V	T	G	I	V	S	L	M	L	Q	V	G	N	M	I	S	I	W	V	S	H	S	I	H	T	G	D	Q	H	Q	A	E	P
Avian A/chicken/Cambodia/047LC3b/2005 6	1	-	-	-	-	-	-	-	-	-	-	-	-	I	C	M	V	T	G	I	V	S	L	M	L	Q	V	G	N	M	I	S	I	W	V	S	H	S	I	H	T	G	D	Q	H	Q	A	E	P
Avian A/chicken/Cambodia/047LC4/2005 6	1	M	N	P	N	Q	K	I	I	T	I	G	S	I	C	M	V	T	G	I	V	S	L	M	L	Q	V	G	N	M	I	S	I	W	V	S	H	S	I	H	T	G	D	Q	H	Q	A	E	P
Avian A/chicken/Kalasin/NIAH3776/2005 6	1	M	N	P	N	K	K	I	I	T	I	G	S	I	C	M	V	T	G	M	V	S	L	M	L	Q	I	G	N	L	I	S	I	W	V	S	H	S	I	H	T	G	N	Q	Q	K	A	E	P
Avian A/chicken/Thailand/Nontaburi/CK-162/2005 6	1	M	N	P	N	K	K	I	I	T	I	G	S	I	C	M	V	T	G	M	V	S	L	M	L	Q	I	G	N	L	I	S	I	W	V	S	R	S	I	H	T	G	N	Q	Q	K	A	E	P
Avian A/chicken/Viet Nam/11/2005 6	1	M	N	P	N	Q	K	I	I	T	I	G	S	I	C	M	V	T	G	I	V	S	L	M	L	Q	I	G	N	M	I	S	I	W	V	S	H	S	I	H	T	G	N	Q	H	Q	S	E	P
Avian A/Chicken/Viet Nam/NCVD09/2005 6	1	M	N	P	N	Q	K	I	I	T	I	G	S	I	C	M	V	T	G	I	V	S	L	M	L	Q	I	G	N	M	I	S	I	W	G	S	H	S	I	H	T	G	N	Q	H	Q	S	E	P
Avian A/Chicken/Viet Nam/NCVD10/2005 6	1	M	N	P	N	Q	K	I	I	T	I	G	S	I	C	M	V	T	G	I	V	S	L	M	L	Q	I	G	N	M	I	S	I	W	G	S	H	S	I	H	T	G	N	Q	H	Q	S	E	P
Avian A/chicken/Vietnam/348/2005 6	1	M	N	P	N	Q	K	I	I	T	I	G	S	I	C	M	V	T	G	I	V	S	L	M	L	Q	I	G	N	M	I	S	I	W	V	S	H	S	I	H	T	G	N	Q	H	Q	S	E	P
Avian A/chicken/Vietnam/393/2005 6	1	M	N	P	N	Q	K	I	I	T	I	G	S	I	C	M	V	T	G	I	V	S	L	M	L	Q	V	G	N	M	I	S	I	W	V	S	H	S	I	H	T	G	N	Q	H	Q	A	E	P
Avian A/chicken/Vietnam/398/2005 6	1	M	N	P	N	Q	K	I	I	T	I	G	S	I	C	M	V	T	G	I	V	S	L	M	L	Q	V	G	N	M	I	S	I	W	V	S	H	S	I	H	T	G	N	Q	H	Q	A	E	P
Avian A/chicken/Vietnam/G62/2005 6	1	M	N	P	N	Q	K	I	I	T	I	G	S	I	C	M	V	I	G	I	V	S	L	M	L	Q	I	G	N	M	I	S	I	W	V	S	H	S	I	Q	T	G	N	Q	H	Q	A	E	P
Avian A/chicken/Vietnam/NCVD09/2005 6	1	M	N	P	N	Q	K	I	I	T	I	G	S	I	C	M	V	T	G	I	V	S	L	M	L	Q	V	G	N	M	I	S	I	W	V	S	H	S	I	H	T	G	N	Q	H	Q	A	E	P
Avian A/chicken/Vietnam/NCVD11/2005 6	1	M	N	P	N	Q	K	I	I	T	I	G	S	I	C	M	V	T	G	I	V	S	L	M	L	Q	V	G	N	M	I	S	I	W	V	S	H	S	I	H	T	G	N	Q	H	Q	A	E	P
Avian A/chicken/Vietnam/NCVD12/2005 6	1	M	N	P	N	Q	K	I	I	T	I	G	S	I	C	M	V	T	G	I	V	S	L	M	L	Q	V	G	N	M	I	S	I	W	V	S	H	S	I	H	T	G	N	Q	H	Q	A	E	P
Avian A/chicken/Vietnam/TY9/2005 6	1	M	N	P	N	Q	K	I	I	T	I	G	S	I	C	M	V	T	G	I	V	S	L	M	L	Q	I	G	N	M	I	S	I	W	V	S	H	S	I	H	T	G	N	Q	H	Q	S	E	P
Avian A/common myna/Thailand/VSMU-10-BRM/2005 6	1	M	N	P	N	K	K	I	I	T	I	G	S	I	C	M	V	T	G	M	V	S	L	M	L	Q	I	G	N	L	I	S	I	W	V	S	H	S	I	H	T	G	N	Q	H	K	A	E	P
Avian A/duck/Viet Nam/18/2005 6	1	M	N	P	N	Q	K	I	I	T	I	G	S	I	C	M	V	T	G	I	V	S	L	M	L	Q	I	G	N	M	I	S	I	W	G	S	H	S	I	H	T	G	N	Q	H	Q	S	E	P
Avian A/duck/Viet Nam/19/2005 6	1	M	N	P	N	Q	K	I	I	T	I	G	S	I	C	M	V	T	G	I	V	S	L	M	L	Q	I	G	N	M	I	S	I	W	V	S	H	S	I	H	T	G	N	Q	H	Q	S	E	P
Avian A/duck/Viet Nam/20/2005 6	1	M	N	P	N	Q	K	I	I	T	I	G	S	I	C	M	V	T	G	I	V	S	L	M	L	Q	I	G	N	M	I	S	I	W	V	S	H	S	I	H	T	G	N	Q	H	Q	S	E	P
Avian A/Duck/Viet Nam/367/2005 6	1	M	N	P	N	Q	K	I	I	T	I	G	S	I	C	M	V	T	G	I	V	S	L	M	L	Q	V	G	N	M	I	S	I	W	V	S	H	S	I	H	T	G	N	Q	H	Q	A	E	P
Avian A/Duck/Viet Nam/NCVD01/2005 6	1	M	N	P	N	Q	K	I	I	T	I	G	S	I	C	M	V	T	G	I	V	S	L	M	L	Q	I	G	N	M	I	S	I	W	V	S	H	S	I	H	T	G	N	Q	H	Q	S	E	P
Avian A/Duck/Viet Nam/NCVD03/2005 6	1	M	N	P	N	Q	K	I	I	T	I	G	S	I	C	M	V	T	G	I	V	S	L	M	L	Q	I	G	N	M	I	S	I	W	V	S	H	S	I	H	T	G	N	Q	H	Q	S	E	P
Avian A/Duck/Viet Nam/NCVD04/2005 6	1	M	N	P	N	Q	K	I	I	T	I	G	S	I	C	M	V	T	G	I	V	S	L	M	L	Q	I	G	N	M	I	S	I	W	V	S	H	S	I	H	T	G	N	Q	H	Q	S	E	P
Avian A/Duck/Viet Nam/NCVD05/2005 6	1	M	N	P	N	Q	K	I	I	T	I	G	S	I	C	M	V	T	G	I	V	S	L	M	L	Q	I	G	N	M	I	S	I	W	V	S	H	S	I	H	T	G	N	Q	H	Q	S	E	P
Avian A/Duck/Viet Nam/NCVD07/2005 6	1	M	N	P	N	Q	K	I	I	T	I	G	S	I	C	M	V	T	G	I	V	S	L	M	L	Q	I	G	N	M	I	S	I	W	V	S	H	S	I	H	T	G	N	Q	H	Q	S	E	P
Avian A/Duck/Viet Nam/NCVD08/2005 6	1	M	N	P	N	Q	K	I	I	T	I	G	S	I	C	M	V	T	G	I	V	S	L	M	L	Q	I	G	N	M	I	S	I	W	V	S	H	S	I	H	T	G	N	Q	H	Q	S	E	P
Avian A/duck/Viet Nam/NCVDCDC14/2005 6	1	M	N	P	N	Q	K	I	I	T	I	G	S	I	C	M	V	T	G	I	V	S	L	M	L	Q	I	G	N	M	I	S	I	W	V	S	H	S	I	H	T	G	N	Q	H	Q	S	E	P
Avian A/duck/Viet Nam/NCVDCDC9/2005 6	1	M	N	P	N	Q	K	I	I	T	I	G	S	I	C	M	V	T	G	I	V	S	L	M	L	Q	I	G	N	M	I	S	I	W	G	S	H	S	I	H	T	G	N	Q	H	Q	S	E	P
Avian A/duck/Vietnam/1/2005 6	1	M	N	P	N	Q	K	I	I	T	I	G	S	I	C	M	V	V	G	I	I	S	L	M	L	Q	I	G	N	I	I	S	V	W	V	S	H	I	I	Q	T	W	H	P	N	Q	P	E	P
Avian A/duck/Vietnam/1228/2005 6	1	M	N	P	N	Q	K	I	I	T	I	G	S	I	C	M	V	T	G	I	V	S	L	M	L	Q	V	G	N	M	I	S	I	W	V	S	H	S	I	H	T	G	N	Q	H	Q	A	E	P
Avian A/duck/Vietnam/1231/2005 6	1	M	N	P	N	Q	K	I	I	T	I	G	S	I	C	M	V	T	G	I	V	S	L	M	L	Q	V	G	N	M	I	S	I	W	V	S	H	S	I	H	T	G	N	Q	H	Q	A	E	P
Avian A/duck/Vietnam/1233/2005 6	1	M	N	P	N	Q	K	I	I	T	I	G	S	I	C	M	V	T	G	I	V	S	L	I	L	Q	V	G	N	M	I	S	I	W	V	S	H	S	I	H	T	G	N	Q	H	Q	A	E	P
Avian A/duck/Vietnam/1469/2005 6	1	-	-	-	-	-	-	-	-	-	-	-	-	-	C	M	V	T	G	I	V	S	L	M	L	Q	V	G	N	M	I	S	I	W	V	S	H	S	I	H	T	G	N	Q	H	Q	S	E	P
Avian A/duck/Vietnam/177/2005 6	1	M	N	P	N	Q	K	I	I	T	I	G	S	I	C	M	V	T	G	I	V	S	L	M	L	Q	V	G	N	M	I	S	I	W	V	S	H	S	I	H	T	G	N	Q	H	Q	A	E	P
Avian A/duck/Vietnam/1771/2005 6	1	-	-	-	-	-	-	-	-	-	-	-	-	-	C	M	V	T	G	I	V	S	L	M	L	Q	V	G	N	M	I	S	I	W	V	S	H	S	I	H	T	G	N	Q	H	Q	A	E	P
Avian A/duck/Vietnam/272/2005 6	1	M	N	P	N	Q	K	I	I	T	I	G	S	I	C	M	V	T	G	I	V	S	L	M	L	Q	I	G	N	M	I	S	I	W	G	S	H	S	I	H	T	G	N	Q	H	Q	S	E	P
Avian A/duck/Vietnam/283/2005 6	1	M	N	P	N	Q	K	I	I	T	I	G	S	I	C	M	V	T	G	I	V	S	L	M	L	Q	V	G	N	M	I	S	I	W	V	S	H	S	I	H	T	G	N	Q	H	Q	A	E	P
Avian A/duck/Vietnam/286/2005 6	1	M	N	P	N	Q	K	I	I	T	I	G	S	I	C	M	V	T	G	I	V	S	L	M	L	Q	V	G	N	M	I	S	I	W	V	S	H	S	I	H	T	G	N	Q	H	Q	A	E	P
Avian A/duck/Vietnam/317/2005 6	1	M	N	P	N	Q	K	I	I	T	I	G	S	I	C	M	V	T	G	I	V	S	L	M	L	Q	I	G	N	M	I	S	I	W	V	S	H	S	I	H	T	G	N	Q	H	Q	S	E	P
Avian A/duck/Vietnam/367/2005 6	1	M	N	P	N	Q	K	I	I	T	I	G	S	I	C	M	V	T	G	I	V	S	L	M	L	Q	V	G	N	M	I	S	I	W	V	S	H	S	I	H	T	G	N	Q	H	Q	A	E	P
Avian A/duck/Vietnam/376/2005 6	1	M	N	P	N	Q	K	I	I	T	I	G	S	I	C	M	V	T	G	I	V	S	L	M	L	Q	V	G	N	M	I	S	I	W	V	S	H	S	I	H	T	G	N	Q	H	Q	A	E	P
Avian A/duck/Vietnam/5001/2005 6	1	M	N	P	N	Q	K	I	I	T	I	G	S	I	C	M	V	T	G	I	V	S	L	M	L	Q	I	G	N	M	I	S	I	W	V	S	H	S	I	H	T	G	N	Q	H	Q	S	E	P
Avian A/duck/Vietnam/5003/2005 6	1	M	N	P	N	Q	K	I	I	T	I	G	S	I	C	M	V	T	G	I	V	S	L	M	L	Q	I	G	N	M	I	S	I	W	G	S	H	S	I	H	T	G	N	Q	H	Q	S	E	P
Avian A/duck/Vietnam/5004/2005 6	1	M	N	P	N	Q	K	I	I	T	I	G	S	I	C	M	V	T	G	I	V	S	L	M	L	Q	I	G	N	M	I	S	I	W	V	S	H	S	I	H	T	G	N	Q	H	Q	S	E	P
Avian A/duck/Vietnam/5082/2005 6	1	M	N	P	N	Q	K	I	I	T	I	G	S	I	C	M	V	T	G	I	V	S	L	M	L	Q	I	G	N	M	I	S	I	W	V	S	H	S	I	H	T	G	N	Q	H	Q	S	E	P
Avian A/duck/Vietnam/543/2005 6	1	M	N	P	N	Q	K	I	I	T	I	G	S	I	C	M	V	T	G	I	V	S	L	M	L	Q	V	G	N	M	I	S	I	W	V	S	H	S	I	H	T	G	N	Q	H	Q	A	E	P
Avian A/duck/Vietnam/557/2005 6	1	M	N	P	N	Q	K	I	I	T	I	G	S	I	C	M	V	T	G	I	V	S	L	M	L	Q	V	G	N	M	I	S	I	W	V	S	H	S	I	H	T	G	N	Q	H	Q	A	E	P
Avian A/duck/Vietnam/8/05 6	1	M	N	P	N	Q	K	I	I	T	I	G	S	I	C	M	V	V	G	I	I	S	L	M	L	Q	I	G	N	I	I	S	V	W	V	S	H	I	I	Q	T	G	H	P	N	Q	P	E	P
Avian A/duck/Vietnam/CK177/2005 6	1	M	N	P	N	Q	K	I	I	T	I	G	S	I	C	M	V	T	G	I	V	S	L	M	L	Q	I	G	N	M	I	S	I	W	V	S	H	S	I	H	T	G	N	Q	H	Q	S	E	P
Avian A/duck/Vietnam/NCVD01/2005 6	1	M	N	P	N	Q	K	I	I	T	I	G	S	I	C	M	V	T	G	I	V	S	L	M	L	Q	I	G	N	M	I	S	I	W	V	S	H	S	I	H	T	G	N	Q	H	Q	S	E	P
Avian A/duck/Vietnam/NCVD04/2005 6	1	M	N	P	N	Q	K	I	I	T	I	G	S	I	C	M	V	T	G	I	V	S	L	M	L	Q	I	G	N	M	I	S	I	W	V	S	H	S	I	H	T	G	N	Q	H	Q	S	E	P
Avian A/duck/Vietnam/NCVD05/2005 6	1	M	N	P	N	Q	K	I	I	T	I	G	S	I	C	M	V	T	G	I	V	S	L	M	L	Q	I	G	N	M	I	S	I	W	G	S	H	S	I	H	T	G	N	Q	H	Q	S	E	P
Avian A/duck/Vietnam/NCVD06/2005 6	1	M	N	P	N	Q	K	I	I	T	I	G	S	I	C	M	V	T	G	I	V	S	L	M	L	Q	I	G	N	M	I	S	I	W	G	S	H	S	I	H	T	G	N	Q	H	Q	S	E	P
Avian A/duck/Vietnam/NCVD07/2005 6	1	M	N	P	N	Q	K	I	I	T	I	G	S	I	C	M	V	T	G	I	V	S	L	M	L	Q	I	G	N	M	I	S	I	W	V	S	H	S	I	H	T	G	N	Q	H	Q	S	E	P
Avian A/duck/Vietnam/N-TB/2005 6	1	M	N	P	N	Q	K	I	I	T	I	G	S	I	C	M	V	T	G	I	V	S	L	M	L	Q	I	G	N	M	I	S	I	W	V	S	H	S	I	H	T	G	N	Q	H	Q	S	E	P
Avian A/duck/Vietnam/S640/2005 6	1	M	N	P	N	Q	K	I	I	T	I	G	S	I	C	M	V	T	G	I	V	S	L	M	L	Q	V	G	N	M	I	S	I	W	V	S	H	S	I	H	T	G	N	Q	H	Q	A	E	P
Avian A/duck/Vietnam/S654/2005 6	1	M	N	P	N	Q	K	I	I	T	I	G	S	I	C	M	V	T	G	I	V	S	L	M	L	Q	V	G	N	M	I	S	I	W	V	S	H	S	I	H	T	G	N	Q	H	Q	A	E	P
Avian A/duck/Vietnam/TG24-O1/05 6	1	M	N	P	N	Q	K	I	I	T	I	G	S	I	C	M	V	T	G	I	V	S	L	M	L	Q	I	G	N	M	I	S	I	W	V	S	H	S	I	H	T	G	N	Q	H	Q	S	E	P
Avian A/goose/Cambodia/022b/2005 6	1	-	-	P	N	Q	K	I	I	T	I	G	S	I	C	M	V	T	G	I	V	S	L	M	L	Q	V	G	N	I	I	S	I	W	V	S	H	S	I	H	T	G	N	Q	H	Q	T	E	P
Avian A/goose/Vietnam/3/05 6	1	M	N	P	N	Q	K	I	I	T	I	G	S	I	C	M	V	V	G	I	I	S	L	M	L	Q	I	G	N	I	I	S	V	W	V	S	H	I	I	Q	T	G	H	P	N	Q	P	E	P
Avian A/Mallard duck/Vietnam/133/2005 6	1	M	N	P	N	Q	K	I	I	T	I	G	S	I	C	M	V	T	G	I	V	S	L	M	L	Q	V	G	N	M	I	S	I	W	V	S	H	S	I	H	T	G	N	Q	H	Q	A	E	P
Avian A/mallard/Vietnam/347/2005 6	1	M	N	P	N	Q	K	I	I	T	I	G	S	I	C	M	V	T	G	I	V	S	L	M	L	Q	I	G	N	M	I	S	I	W	V	S	H	S	I	H	T	G	N	Q	H	Q	S	E	P
Avian A/mallard/Vietnam/352/2005 6	1	M	N	P	N	Q	K	I	I	T	I	G	S	I	C	M	V	T	G	I	V	S	L	M	L	Q	I	G	N	M	I	S	I	W	V	S	H	S	I	H	T	G	N	Q	H	Q	S	E	P
Avian A/Muscovy Duck/Viet Nam/NCVD02/2005 6	1	M	N	P	N	Q	K	I	I	T	I	G	S	I	C	M	V	T	G	I	V	S	L	M	L	Q	I	G	N	M	I	S	I	W	V	S	H	S	I	H	T	G	N	Q	H	Q	S	E	P
Avian A/muscovy duck/Vietnam/NCVD02/2005 6	1	M	N	P	N	Q	K	I	I	T	I	G	S	I	C	M	V	T	G	I	V	S	L	M	L	Q	V	G	N	M	I	S	I	W	V	S	H	S	I	H	T	G	N	Q	H	Q	A	E	P
Avian A/open-bill stork/Thailand/VSMU-15-ATG/2005 6	1	M	N	P	N	K	K	I	I	T	I	G	S	I	C	M	V	T	G	M	V	S	L	M	L	Q	I	G	N	L	I	S	I	W	V	S	H	S	I	H	T	G	N	Q	H	K	A	E	P
Avian A/open-bill stork/Thailand/VSMU-29-NSN/2005 6	1	M	N	P	N	K	K	I	I	T	I	G	S	I	C	M	V	T	G	M	V	S	L	M	L	Q	I	G	N	L	I	S	I	W	V	S	H	S	I	H	T	G	N	Q	H	K	A	E	P
Avian A/open-billed stork/Nakhonsawan/BBA0627May/05 6	1	M	N	P	N	K	K	I	I	T	I	G	S	I	C	M	V	T	G	M	V	S	L	M	L	Q	I	G	N	L	I	S	I	W	V	S	H	S	I	H	T	G	N	Q	H	K	A	E	P
Avian A/open-billed stork/Nakhonsawan/BBA2111M/05 6	1	M	N	P	N	Q	K	I	I	T	I	G	S	I	C	M	V	T	G	M	V	S	L	M	L	Q	I	G	N	L	I	S	I	W	V	S	H	S	I	H	T	W	N	Q	H	K	A	E	P
Avian A/open-billed stork/Nakhonsawan/BBA2611M/05 6	1	M	N	P	N	K	K	I	I	T	I	G	S	I	C	M	V	T	G	M	V	S	L	M	L	Q	I	G	N	L	I	S	I	W	V	S	H	S	I	H	T	G	N	Q	H	K	A	E	P
Avian A/open-billed stork/Nakhonsawan/BBA2711M/05 6	1	M	N	P	N	K	K	I	I	T	I	G	S	I	C	M	V	T	G	M	V	S	L	M	L	Q	I	G	N	L	I	S	I	W	V	S	H	S	I	H	T	G	N	Q	H	K	A	E	P
Avian A/open-billed stork/Nakhonsawan/BBA2811M/05 6	1	M	N	P	N	K	K	I	I	T	I	G	S	I	C	M	V	T	G	M	V	S	L	M	L	Q	I	G	N	L	I	S	I	W	V	S	H	S	I	H	T	G	N	Q	H	K	A	E	P
Avian A/open-billed stork/Nakhonsawan/BBA3011M/2005 6	1	M	N	P	N	K	K	I	I	T	I	G	S	I	C	M	V	T	G	M	V	S	L	M	L	Q	I	G	N	L	I	S	I	W	V	S	H	S	I	H	T	G	N	Q	H	K	A	E	P
Avian A/open-billed stork/Nakhonsawan/BBD1221J/05 6	1	M	N	P	N	K	K	I	I	T	I	G	S	I	C	M	V	T	G	M	V	S	L	M	L	Q	I	G	N	L	I	S	I	W	V	S	H	S	I	H	T	G	N	Q	H	K	A	E	P
Avian A/open-billed stork/Nakhonsawan/BBD1421J/05 6	1	M	N	P	N	K	K	I	I	T	I	G	S	I	C	M	V	T	G	M	V	S	L	M	L	Q	I	G	N	L	I	S	I	W	V	S	H	S	I	H	T	G	N	Q	H	K	A	E	P
Avian A/open-billed stork/Nakhonsawan/BBD1521J/2005 6	1	M	N	P	N	K	K	I	I	T	I	G	S	I	C	M	V	T	G	M	V	S	L	M	L	Q	I	G	N	L	I	S	I	W	V	S	H	S	I	H	T	G	N	Q	H	K	A	E	P
Avian A/open-billed stork/Nakhonsawan/BBD1621J/05 6	1	M	N	P	N	K	K	I	I	T	I	G	S	I	C	M	V	T	G	M	V	S	L	M	L	Q	I	G	N	L	I	S	I	W	V	S	H	S	I	H	T	G	N	Q	H	K	A	E	P
Avian A/open-billed stork/Nakhonsawan/BBD1721J/05 6	1	M	N	P	N	K	K	I	I	T	I	G	S	I	C	M	V	T	G	M	V	S	L	M	L	Q	I	G	N	L	I	S	I	W	V	S	H	S	I	H	T	G	N	Q	H	K	A	E	P
Avian A/open-billed stork/Nakhonsawan/BBD1821J/05 6	1	M	N	P	N	Q	K	I	I	T	I	G	S	I	C	M	V	T	G	M	V	S	L	M	L	Q	I	G	N	L	I	S	I	W	V	S	H	S	I	H	T	G	N	Q	H	K	A	E	P
Avian A/open-billed stork/Nakhonsawan/BBD2316F/05 6	1	M	N	P	N	K	K	I	I	T	I	G	S	I	C	M	V	T	G	M	V	S	L	M	L	Q	I	G	N	L	I	S	I	W	V	S	H	S	I	H	T	G	N	Q	H	K	A	E	P
Avian A/open-billed stork/Nakhonsawan/BBD2416F/05 6	1	M	N	P	N	K	K	I	I	T	I	G	S	I	C	M	V	T	G	M	V	S	L	M	L	Q	I	G	N	L	I	S	I	W	V	S	H	S	I	H	T	G	N	Q	H	K	A	E	P
Avian A/open-billed stork/Nakhonsawan/BBD2616F/2005 6	1	M	N	P	N	K	K	I	I	T	I	G	S	I	C	M	V	T	G	M	V	S	L	M	L	Q	I	G	N	L	I	S	I	W	V	S	H	S	I	H	T	G	N	Q	H	K	A	E	P
Avian A/open-billed stork/Nakhonsawan/BBD3009M/05 6	1	M	N	P	N	K	K	I	I	T	I	G	S	I	C	M	V	T	G	M	V	S	L	M	L	Q	I	G	N	L	I	S	I	W	V	S	H	S	I	H	T	G	N	Q	H	K	A	E	P
Avian A/open-billed stork/Nakhonsawan/BBD3209M/05 6	1	M	N	P	N	K	K	I	I	T	I	G	S	I	C	M	V	T	G	M	V	S	L	M	L	Q	I	G	N	L	I	S	I	W	V	S	H	S	I	H	T	G	N	Q	H	K	A	E	P
Avian A/open-billed stork/Nakhonsawan/BBD3309M/05 6	1	M	N	P	N	K	K	I	I	T	I	G	S	I	C	M	V	T	G	M	V	S	L	M	L	Q	I	G	N	L	I	S	I	W	V	S	H	S	I	H	T	G	N	Q	H	K	A	E	P
Avian A/open-billed stork/Nakhonsawan/BBD3509M/05 6	1	M	N	P	N	K	K	I	I	T	I	G	S	I	C	M	V	T	G	M	V	S	L	M	L	Q	I	G	N	L	I	S	I	W	V	S	H	S	I	H	T	G	N	Q	H	K	A	E	P
Avian A/open-billed stork/Nakhonsawan/BBD3516M/05 6	1	M	N	P	N	Q	K	I	I	T	I	G	S	I	C	M	V	T	G	M	V	S	L	M	L	Q	I	G	N	L	I	S	I	W	V	S	H	S	I	H	T	G	N	Q	H	K	A	E	P
Avian A/open-billed stork/Nakhonsawan/BBD3616M/05 6	1	M	N	P	N	K	K	I	I	T	I	G	S	I	C	M	V	T	G	M	V	S	L	M	L	Q	I	G	N	L	I	S	I	W	V	S	H	S	I	H	T	G	N	Q	H	K	A	E	P
Avian A/open-billed stork/Nakhonsawan/BBD4011M/05 6	1	M	N	P	N	K	K	I	I	T	I	G	S	I	C	M	V	T	G	M	V	S	L	M	L	Q	I	G	N	L	I	S	I	W	V	S	H	S	I	H	T	G	N	Q	H	K	A	E	P
Avian A/open-billed stork/Nakhonsawan/BBD4211M/05 6	1	M	N	P	N	K	K	I	I	T	I	G	S	I	C	M	V	T	G	M	V	S	L	M	L	Q	I	G	N	L	I	S	I	W	V	S	H	S	I	H	T	G	N	Q	H	K	A	E	P
Avian A/open-billed stork/Nakhonsawan/BBD4411M/05 6	1	M	N	P	N	K	K	I	I	T	I	G	S	I	C	M	V	T	G	M	V	S	L	M	L	Q	I	G	N	L	I	S	I	W	V	S	H	S	I	H	T	G	N	Q	H	K	A	E	P
Avian A/pigeon/Thailand/VSMU-11-KRI/2005 6	1	M	N	P	N	K	K	I	I	T	I	G	S	I	C	M	V	T	G	M	V	S	L	M	L	Q	I	G	N	L	I	S	I	W	V	S	H	S	I	H	T	G	N	Q	Q	K	A	E	P
Avian A/pigeon/Thailand/VSMU-13-KRI/2005 6	1	M	N	P	N	K	K	I	I	T	I	G	S	I	C	M	V	T	G	M	V	S	L	M	L	Q	I	G	N	L	I	S	I	W	V	S	H	S	I	H	T	G	N	Q	H	K	A	E	P
Avian A/quail/Nakhon Pathom/NIAH7562/2005 6	1	M	N	P	N	K	K	I	I	T	I	G	S	I	C	M	V	T	G	M	V	S	L	M	L	Q	I	G	N	L	I	S	I	W	V	S	H	S	I	H	T	G	N	Q	Q	K	A	E	P
Avian A/quail/Thailand/Nakhon Pathom/QA-161/2005 6	1	M	N	P	N	K	K	I	I	T	I	G	S	I	C	M	V	T	G	M	V	S	L	M	L	Q	I	G	N	L	I	S	I	W	V	S	R	S	I	H	T	G	N	Q	Q	K	A	E	P
Avian A/quail/Vietnam/282/2005 6	1	M	N	P	N	Q	K	I	I	T	I	G	S	I	C	M	V	T	G	I	V	S	L	M	L	Q	V	G	N	M	I	S	I	W	V	S	H	S	I	H	T	G	N	Q	H	Q	A	E	P
Avian A/Silver Pheasant/Thailand/VSMU-1-CBI/2005 6	1	M	N	P	N	K	K	I	I	T	I	G	S	I	C	M	V	T	G	M	V	S	L	M	L	Q	I	G	N	L	I	S	I	W	V	S	H	S	I	H	T	G	N	Q	H	K	A	E	P
Avian A/tree sparrow/Rachaburi/VSMU-16-RBR/2005 6	1	M	N	P	N	K	K	I	I	T	I	G	S	I	C	M	V	T	G	M	V	S	L	M	L	Q	I	G	N	L	I	S	I	W	V	S	H	S	I	H	T	G	N	Q	H	K	A	E	P
Avian A/tree sparrow/Thailand/VSMU-12-KRI/2005 6	1	M	N	P	N	K	K	I	I	T	I	G	S	I	C	M	V	T	G	M	V	S	L	M	L	Q	I	G	N	L	I	S	I	W	V	S	H	S	I	H	T	G	N	Q	H	K	A	E	P
Avian A/tree sparrow/Thailand/VSMU-14-KRI/2005 6	1	M	N	P	N	K	K	I	I	T	I	G	S	I	C	M	V	T	G	M	V	S	L	M	L	Q	I	G	N	L	I	S	I	W	V	S	H	S	I	H	T	G	N	Q	H	K	A	E	P
Avian A/tree sparrow/Thailand/VSMU-16-RBR/2005 6	1	M	N	P	N	K	K	I	I	T	I	G	S	I	C	M	V	T	G	M	V	S	L	M	L	Q	I	G	N	L	I	S	I	W	V	S	H	S	I	H	T	G	N	Q	H	K	A	E	P
Avian A/wild bird/Vietnam/434/2005 6	1	M	N	P	N	Q	K	I	I	T	I	G	S	I	C	M	V	T	G	I	V	S	L	M	L	Q	V	G	N	M	I	S	I	W	V	S	H	S	I	H	T	G	N	Q	H	Q	A	E	P
Environment A/environment/Viet Nam/NCVDCDC59/2005 6	1	M	N	P	N	Q	K	I	I	T	I	G	S	I	C	M	V	T	G	I	V	S	L	M	L	Q	I	G	N	M	I	S	I	W	V	S	H	S	I	H	T	G	N	Q	H	Q	S	E	P
Human A/Cambodia/408008/2005 6	1	M	N	P	N	Q	K	I	I	T	I	G	S	I	C	M	V	T	G	I	V	S	L	M	L	Q	V	G	N	M	I	S	I	W	V	S	H	S	I	H	T	G	N	Q	H	Q	A	E	P
Human A/Cambodia/JP52a/2005 6	1	M	N	P	N	Q	K	I	I	T	I	G	S	I	C	M	V	T	G	I	A	S	L	M	L	Q	I	G	N	M	I	S	I	W	V	S	H	S	I	H	T	G	N	Q	H	Q	A	E	P
Human A/Cambodia/P0322095/2005 6	1	-	-	-	-	-	-	-	-	-	-	-	S	I	C	M	I	T	G	M	V	S	L	M	L	Q	V	G	N	M	I	S	I	W	I	S	H	S	I	H	T	G	N	Q	H	Q	A	E	P
Human A/Thailand/NA60/2005 6	1	M	N	P	N	K	K	I	I	T	I	G	S	I	C	M	V	T	G	M	V	S	L	M	L	Q	I	G	N	L	I	S	I	W	V	S	H	S	I	H	T	G	N	Q	H	K	A	E	P
Human A/Viet Nam/HN30408/2005 6	1	M	N	P	N	Q	K	I	I	T	I	G	S	I	C	M	V	T	G	I	V	S	L	M	L	Q	I	G	N	M	I	S	I	W	V	S	H	S	I	H	T	G	N	Q	H	Q	S	E	P
Human A/Viet Nam/JP14/2005 6	1	M	N	P	N	Q	K	I	I	T	I	G	S	I	C	M	V	T	G	I	V	S	L	M	L	Q	V	G	N	M	I	S	I	W	V	S	H	S	I	H	T	G	N	Q	H	Q	A	E	P
Human A/Viet Nam/JP4207/2005 6	1	M	N	P	N	Q	K	I	I	T	I	G	S	I	C	M	V	T	G	I	V	S	L	M	L	Q	V	G	N	M	I	S	I	W	V	S	H	S	I	H	T	G	N	Q	H	Q	A	E	P
Human A/Vietnam/CL105/2005 6	1	M	N	P	N	Q	K	I	I	T	I	G	S	I	C	M	V	T	G	I	V	S	L	M	L	Q	V	G	N	M	I	S	I	W	V	S	H	S	I	H	T	G	N	Q	H	Q	A	E	P
Human A/Vietnam/CL115/2005 6	1	M	N	P	N	Q	K	I	I	T	I	G	S	I	C	M	V	T	G	I	V	S	L	M	L	Q	V	G	N	M	I	S	I	W	V	S	H	S	I	H	T	G	N	Q	H	Q	A	E	P
Human A/Vietnam/CL119/2005 6	1	M	N	P	N	Q	K	I	I	T	I	G	S	I	C	M	A	T	G	I	V	S	L	M	L	Q	V	G	N	M	I	S	I	W	V	S	H	S	I	H	T	G	N	Q	H	Q	A	E	P
Human A/Vietnam/CL2009/2005 6	1	M	N	P	N	Q	K	I	I	T	I	G	S	I	C	M	V	T	G	I	V	S	L	M	L	Q	V	G	N	M	I	S	I	W	V	S	H	S	I	N	T	G	N	Q	H	Q	A	E	P
Human A/Vietnam/PEV16T/2005 6	1	M	N	P	N	Q	K	I	I	T	I	G	S	I	C	M	V	T	G	I	V	S	L	M	L	Q	V	G	N	M	I	S	I	W	V	S	H	S	I	H	T	G	S	Q	H	Q	A	E	P
Human A/Vietnam/UT30408III/2005 6	1	M	N	P	N	Q	K	I	I	T	I	G	S	I	C	M	V	T	G	I	V	S	L	M	L	Q	I	G	N	M	I	S	I	W	V	S	H	S	I	H	T	G	N	Q	H	Q	S	E	P
Avian A/chicken/Cambodia/LC/2006 6	1	M	N	P	N	Q	K	I	I	T	I	G	S	I	C	M	V	T	G	I	V	S	L	M	L	Q	V	G	N	M	I	S	I	W	V	S	H	S	I	H	T	G	N	Q	H	Q	A	E	P
Avian A/duck/Cambodia/D14AL/2006 6	1	M	N	P	N	Q	K	I	I	T	I	G	S	I	C	M	V	T	G	I	V	S	L	M	L	Q	V	G	N	M	I	S	I	W	V	S	H	S	I	H	T	G	N	Q	H	Q	A	E	P
Avian A/duck/Cambodia/D1KC/2006 6	1	M	N	P	N	Q	K	I	I	T	I	G	S	I	C	M	V	T	G	I	V	S	L	M	L	Q	V	G	N	M	I	P	T	W	V	S	H	S	I	H	T	G	N	Q	H	Q	A	E	P
Avian A/duck/Cambodia/D1KC167/2006 6	1	M	N	P	N	Q	K	I	I	T	I	G	S	I	C	M	V	T	G	I	V	S	L	M	L	Q	V	G	N	M	I	S	I	W	V	S	H	S	I	H	T	G	N	Q	Y	Q	A	E	P
Avian A/duck/Cambodia/D1KP/2006 6	1	M	N	P	N	Q	K	I	I	I	I	G	S	I	C	M	V	T	G	I	A	S	L	M	L	Q	V	G	N	M	I	S	I	W	V	S	H	S	I	H	T	G	N	Q	H	Q	A	E	P
Avian A/duck/Cambodia/D1PV/2006 6	1	M	N	P	N	Q	K	I	I	T	I	G	S	I	C	M	V	T	G	I	V	S	L	M	L	Q	V	G	N	M	I	S	I	W	V	S	H	S	I	H	T	G	N	Q	H	Q	A	E	P
Avian A/duck/Cambodia/D2KC/2006 6	1	M	N	P	N	Q	K	I	I	I	I	G	S	I	C	M	V	T	G	I	A	S	L	M	L	Q	V	G	N	M	I	S	I	W	V	S	H	S	I	H	T	G	N	Q	H	Q	A	E	P
Avian A/chicken/Thailand/CU-321/06 6	1	-	-	P	N	K	K	I	I	T	I	G	S	I	C	M	V	T	G	M	V	S	L	M	L	Q	I	G	N	L	I	S	I	W	V	S	H	S	I	H	T	G	N	Q	H	K	A	E	P
Avian A/chicken/Thailand/NP-172/2006 6	1	M	N	P	N	Q	K	I	I	T	I	G	S	I	C	M	V	I	G	I	V	S	L	M	L	Q	I	G	N	M	I	S	I	W	V	S	H	S	I	Q	T	G	N	Q	H	Q	A	E	P
Avian A/chicken/Thailand/TS02/2006 6	1	M	N	P	N	K	K	I	I	T	I	G	S	I	C	M	V	T	G	M	V	S	L	M	L	Q	I	G	N	L	I	S	I	W	V	S	H	S	I	H	T	G	N	Q	H	K	A	E	P
Avian A/chicken/Thailand/TS03/2006 6	1	M	N	P	N	K	K	I	I	T	I	G	S	I	C	M	V	T	G	M	V	S	L	M	L	Q	I	G	N	L	I	S	I	W	V	S	H	S	I	H	T	G	N	Q	H	K	A	E	P
Avian A/duck/Thailand/TS01/2006 6	1	M	N	P	N	K	K	I	I	T	I	G	S	I	C	M	V	T	G	M	V	S	L	M	L	Q	I	G	N	L	I	S	I	W	V	S	H	S	I	H	T	G	N	Q	H	K	A	E	P
Avian A/duck/Thailand/TS04/2006 6	1	M	N	P	N	K	K	I	I	T	I	G	S	I	C	M	V	T	G	M	V	S	L	M	L	Q	I	G	N	L	I	S	I	W	V	S	H	S	I	H	T	G	N	Q	H	K	A	E	P
Avian A/moorhen/Thailand/CU-317/06 6	1	M	N	P	N	K	K	I	I	T	I	G	S	I	C	M	V	T	G	M	V	S	L	M	L	Q	I	G	N	L	I	S	I	W	V	S	H	S	I	H	T	G	N	Q	H	K	A	E	P
Avian A/moorhen/Thailand/CU-318/06 6	1	M	N	P	N	K	K	I	I	T	I	G	S	I	C	M	V	T	G	M	V	S	L	M	L	Q	I	G	N	L	I	S	I	W	V	S	H	S	I	H	T	G	N	Q	H	K	A	E	P
Avian A/quail/Thailand/CU-320/06 6	1	M	N	P	N	K	K	I	I	T	I	G	S	I	C	M	V	T	G	M	V	S	L	M	L	Q	I	G	N	L	I	S	I	W	V	S	H	S	I	H	T	G	N	Q	H	K	A	E	P
Avian A/quail/Thailand/CU-330/06 6	1	M	N	P	N	K	K	I	I	T	I	G	S	I	C	M	V	T	G	M	V	S	L	M	L	Q	I	G	N	L	I	S	I	W	V	S	H	S	I	H	T	G	N	Q	H	K	A	E	P
Avian A/quail/Thailand/CU-331/06 6	1	M	N	P	N	K	K	I	I	T	I	G	S	I	C	M	V	T	G	M	V	S	L	M	L	Q	I	G	N	L	I	S	I	W	V	S	H	S	I	H	T	G	S	Q	H	K	A	E	P
Avian A/quail/Thailand/CU-332/06 6	1	M	N	P	N	K	K	I	I	T	I	G	S	I	C	M	V	T	G	M	V	S	L	M	L	Q	I	G	N	L	I	S	I	W	V	S	H	S	I	H	T	G	S	Q	H	K	A	E	P
Avian A/quail/Thailand/CU-333/06 6	1	M	N	P	N	K	K	I	I	T	I	G	S	I	C	M	V	T	G	M	V	S	L	M	L	Q	I	G	N	L	I	S	I	W	V	S	H	S	I	H	T	G	N	Q	H	K	A	E	P
Avian A/watercock/Thailand/CU-319/06 6	1	M	N	P	N	K	K	I	I	T	I	G	S	I	C	M	V	T	G	M	V	S	L	M	L	Q	I	G	N	L	I	S	I	W	V	S	H	S	I	H	T	G	N	Q	H	K	A	E	P
Avian A/watercock/Thailand/CU-334/06 6	1	M	N	P	N	K	K	I	I	I	I	G	S	I	C	M	V	T	G	M	V	S	L	M	L	Q	I	G	N	L	I	S	I	W	V	S	H	S	I	H	T	G	S	Q	H	K	A	E	P
Human A/Thailand/NBL1/2006 6	1	M	N	P	N	K	K	I	I	T	I	G	S	I	C	M	V	T	G	M	V	S	L	M	L	Q	I	G	N	L	I	S	I	W	V	S	H	S	I	H	T	G	N	Q	H	K	A	E	P
Avian A/duck/Cambodia/D2KC167/2006 6	1	M	N	P	N	Q	K	I	I	T	I	G	S	I	C	M	V	T	G	I	V	S	L	M	L	Q	V	G	N	M	I	S	I	W	V	S	H	S	I	H	T	G	N	Q	Y	Q	A	E	P
Avian A/duck/Cambodia/D2KP/2006 6	1	M	N	P	N	Q	K	I	I	I	I	G	S	I	C	M	V	T	G	I	A	S	L	M	L	Q	V	G	N	M	I	S	I	W	V	S	H	S	I	H	T	G	N	Q	H	Q	A	E	P
Avian A/duck/Cambodia/D3KC167/2006 6	1	M	N	P	N	Q	K	I	I	T	I	G	S	I	C	M	V	T	G	I	V	S	L	M	L	Q	V	G	N	M	I	S	I	W	V	S	H	S	I	H	T	G	N	Q	Y	Q	A	E	P
Avian A/duck/Cambodia/D3KP/2006 6	1	M	N	P	N	Q	K	I	I	I	I	G	S	I	C	M	V	T	G	I	A	S	L	M	L	Q	V	G	N	M	I	S	I	W	V	S	H	S	I	H	T	G	N	Q	H	Q	A	E	P
Avian A/duck/Cambodia/D3PV/2006 6	1	M	N	P	N	Q	K	I	I	T	I	G	S	I	C	M	V	T	G	I	V	S	L	M	L	Q	V	G	N	M	I	S	I	W	V	S	H	S	I	H	T	G	N	Q	H	Q	A	E	P
Avian A/duck/Cambodia/D4KC167/2006 6	1	M	N	P	N	Q	K	I	I	T	I	G	S	I	C	M	V	T	G	I	V	S	L	M	L	Q	V	G	N	M	I	S	I	W	V	S	H	S	I	H	T	G	N	Q	Y	Q	A	E	P
Avian A/duck/Cambodia/D5KC167/2006 6	1	M	N	P	N	Q	K	I	I	T	I	G	S	I	C	M	V	T	G	I	V	S	L	M	L	Q	V	G	N	M	I	S	I	W	V	S	H	S	I	H	T	G	N	Q	Y	Q	A	E	P
Human A/Cambodia/Q0405047/2006 6	1	M	N	P	N	Q	K	I	I	T	I	G	S	I	C	M	V	T	G	I	V	S	L	M	L	Q	V	G	N	M	I	S	I	W	V	S	H	S	I	H	T	G	N	Q	H	Q	A	E	P
Avian A/chicken/Vietnam/15/2007 6	1	-	-	-	-	-	-	-	-	-	-	-	-	-	-	-	-	-	-	-	-	-	-	-	-	-	-	G	N	I	I	S	I	W	V	S	H	S	I	H	T	G	N	Q	H	Q	A	E	P
Avian A/duck/Vietnam/18/2007 6	1	-	-	-	-	-	-	-	-	-	-	-	-	-	-	-	-	-	-	-	-	-	-	-	-	-	-	G	N	I	I	S	I	W	V	S	H	S	I	H	T	G	N	Q	H	Q	A	E	P
Avian A/chicken/Thailand/ICRC-V143/2007 6	1	M	N	P	N	K	K	I	I	T	I	G	S	I	C	M	V	T	G	M	V	S	L	M	L	Q	I	G	N	L	I	S	I	W	V	S	H	S	I	H	T	G	N	Q	H	K	A	E	P
Avian A/duck/Sleman/BBVW-1003-34368/2007 6	1	-	N	P	N	Q	K	I	I	T	I	G	S	I	C	M	V	I	G	I	V	S	L	M	L	Q	I	G	N	M	I	S	I	W	V	S	H	S	I	Q	T	G	N	Q	H	Q	A	E	S
Avian A/chicken/Bac Lieu/07-10/2007 6	1	M	N	P	N	Q	K	I	I	T	I	G	S	I	C	M	V	T	G	I	V	S	L	M	L	Q	V	G	N	M	I	S	I	W	V	S	H	S	I	H	T	G	N	Q	H	Q	A	E	P
Avian A/chicken/Cambodia/LC1AL/2007 6	1	M	N	P	N	Q	K	I	I	T	I	G	S	I	C	M	V	T	G	I	V	S	L	M	L	Q	V	G	S	M	I	S	I	W	V	S	H	S	I	H	T	G	N	Q	H	Q	A	E	P
Avian A/chicken/Cambodia/LC3AL/2007 6	1	M	N	P	N	Q	K	I	I	T	I	G	S	I	C	M	V	T	G	I	V	S	L	M	L	Q	V	G	S	M	I	S	I	W	V	S	H	S	I	H	T	G	N	Q	H	Q	A	E	P
Avian A/chicken/Vietnam/29/2007 6	1	M	N	P	N	Q	K	I	I	T	I	G	S	I	C	M	V	T	G	I	V	S	L	M	L	Q	V	G	N	M	I	S	I	W	V	S	H	S	I	H	T	G	N	Q	H	Q	A	E	P
Avian A/chicken/Vietnam/NCVD-10/2007 6	1	M	N	P	N	Q	K	I	I	T	I	G	S	I	C	M	V	T	G	I	V	S	L	M	L	Q	V	G	N	M	I	S	I	W	V	S	H	S	I	H	T	G	N	Q	H	Q	A	E	P
Avian A/chicken/Vietnam/NCVD-21/2007 6	1	M	N	P	N	Q	K	I	I	T	I	G	S	I	C	M	V	T	G	I	V	S	L	M	L	Q	V	G	N	M	I	S	I	W	V	S	H	S	I	H	T	G	N	Q	H	Q	A	E	P
Avian A/chicken/Vietnam/NCVD-24/2007 6	1	M	N	P	N	Q	K	I	I	T	I	G	S	I	C	M	V	T	G	I	V	S	L	M	L	Q	V	G	N	M	I	S	I	W	V	S	H	S	I	H	T	G	N	Q	H	Q	A	E	P
Avian A/chicken/Vietnam/NCVD-3/2007 6	1	M	N	P	N	Q	K	I	I	T	I	G	S	I	C	M	V	T	G	I	V	S	L	M	L	Q	V	G	N	M	I	S	I	W	V	S	H	S	I	H	T	G	N	Q	H	Q	A	E	P
Avian A/duck/Bac Lieu/07-06/2007 6	1	M	N	P	N	Q	K	I	I	T	I	G	S	I	C	M	V	T	G	I	V	S	L	M	L	Q	V	G	N	M	I	S	I	W	V	S	H	S	I	H	T	G	N	Q	H	Q	A	E	P
Avian A/duck/Bac Lieu/07-09/2007 6	1	M	N	P	N	Q	K	I	I	T	I	G	S	I	C	M	V	T	G	I	V	S	L	M	L	Q	V	G	N	M	I	S	I	W	V	S	H	S	I	H	T	G	N	Q	H	Q	A	E	P
Avian A/duck/Hau Giang/07-12/2007 6	1	M	N	P	N	Q	K	I	I	T	I	G	S	I	C	M	V	T	G	I	V	S	L	M	L	Q	V	G	N	M	I	S	I	W	V	S	H	S	I	H	T	G	N	Q	H	Q	A	E	P
Avian A/duck/Soc Trang/07-25/2007 6	1	M	N	P	N	Q	K	I	I	T	I	G	S	I	C	M	V	T	G	I	V	S	L	M	L	Q	V	G	N	M	I	S	I	W	V	S	H	S	I	H	T	G	N	Q	H	Q	A	E	P
Avian A/duck/Viet Nam/DT-9/2007 6	1	M	N	P	N	Q	K	I	I	T	I	G	S	I	C	M	A	T	G	I	V	S	L	M	L	Q	V	G	N	M	I	S	I	W	V	S	H	S	T	H	T	G	T	Q	H	Q	A	D	P
Avian A/duck/Vietnam/1/2007 6	1	M	N	P	N	Q	K	I	I	T	I	G	S	I	C	M	V	T	G	I	V	S	L	M	L	Q	V	G	N	M	I	S	I	W	V	S	H	S	I	H	T	G	N	Q	H	Q	A	E	P
Avian A/duck/Vietnam/2/2007 6	1	M	N	P	N	Q	K	I	I	T	I	G	S	I	C	M	V	T	G	I	V	S	L	M	L	Q	V	G	N	M	I	S	I	W	V	S	H	S	I	H	T	G	N	Q	H	Q	A	E	P
Avian A/duck/Vietnam/34/2007 6	1	M	N	P	N	Q	K	I	I	T	I	G	S	I	C	M	V	T	G	I	V	S	L	M	L	Q	V	G	N	M	I	S	I	W	V	S	H	S	I	H	T	G	N	Q	H	Q	A	E	P
Avian A/duck/Vietnam/5/2007 6	1	M	N	P	N	Q	K	I	I	T	I	G	S	I	C	M	V	T	G	I	V	S	L	M	L	Q	V	G	N	M	V	S	I	W	F	S	H	S	I	H	T	G	N	Q	H	Q	A	E	P
Avian A/duck/Vietnam/6/2007 6	1	M	N	P	N	Q	K	I	I	T	I	G	S	I	C	M	V	T	G	I	V	S	L	M	L	Q	V	G	N	M	I	S	I	W	V	S	H	S	I	H	T	G	N	Q	H	Q	A	E	P
Avian A/duck/Vietnam/7/2007 6	1	M	N	P	N	Q	K	I	I	T	I	G	S	I	C	M	V	T	G	I	V	S	L	M	L	Q	V	G	N	M	I	S	I	W	V	S	H	S	I	H	T	G	N	Q	H	Q	A	E	P
Avian A/duck/Vietnam/8/2007 6	1	M	N	P	N	Q	K	I	I	T	I	G	S	I	C	M	V	T	G	I	V	S	L	M	L	Q	V	G	N	M	I	S	I	W	V	S	H	S	I	H	T	G	N	Q	H	Q	A	E	P
Avian A/duck/Vietnam/NCVD-1/2007 6	1	M	N	P	N	Q	K	I	I	T	I	G	S	I	C	M	V	T	G	I	V	S	L	M	L	Q	V	G	N	M	I	S	I	W	V	S	H	S	I	H	T	G	N	Q	H	Q	A	E	P
Avian A/duck/Vietnam/NCVD-12/2007 6	1	M	N	P	N	Q	K	I	I	T	I	G	S	I	C	M	V	T	G	I	V	S	L	M	L	Q	V	G	N	M	I	S	I	W	V	S	H	S	I	H	T	G	N	Q	H	Q	A	E	P
Avian A/duck/Vietnam/NCVD-13/2007 6	1	M	N	P	N	Q	K	I	I	T	I	G	S	I	C	M	V	T	G	I	V	S	L	M	L	Q	V	G	N	M	I	S	I	W	V	S	H	S	I	H	T	G	N	Q	H	Q	A	E	P
Avian A/duck/Vietnam/NCVD-16/2007 6	1	M	N	P	N	Q	K	I	I	T	I	G	S	I	C	M	V	T	G	I	V	S	L	M	L	Q	V	G	N	M	I	S	I	W	V	S	H	S	I	H	T	G	N	Q	H	Q	A	E	P
Avian A/duck/Vietnam/NCVD-17/2007 6	1	M	N	P	N	Q	K	I	I	T	I	G	S	I	C	M	V	T	G	I	V	S	L	M	L	Q	V	G	N	M	I	S	I	W	V	S	H	S	I	H	T	G	N	Q	H	Q	A	E	P
Avian A/duck/Vietnam/NCVD-18/2007 6	1	M	N	P	N	Q	K	I	I	T	I	G	S	I	C	M	V	T	G	I	V	S	L	M	L	Q	V	G	N	M	I	S	I	W	V	S	H	S	I	H	T	G	N	Q	H	Q	A	E	P
Avian A/duck/Vietnam/NCVD-19/2007 6	1	M	N	P	N	Q	K	I	I	T	I	G	S	I	C	M	A	T	G	I	V	S	L	M	L	Q	V	G	N	M	I	S	I	W	V	S	H	S	I	H	T	G	N	Q	H	Q	A	E	P
Avian A/duck/Vietnam/NCVD-2/2007 6	1	M	N	P	N	Q	K	I	I	T	I	G	S	I	C	M	V	T	G	I	V	S	L	M	L	Q	V	G	N	M	I	S	I	W	V	S	H	S	I	H	T	G	N	Q	H	Q	A	E	P
Avian A/duck/Vietnam/NCVD-25/2007 6	1	M	N	P	N	Q	K	I	I	T	I	G	S	I	C	M	V	T	G	I	V	S	L	M	L	Q	V	G	N	M	I	S	I	W	V	S	H	S	I	H	T	G	N	Q	H	Q	A	E	P
Avian A/duck/Vietnam/NCVD-26/2007 6	1	M	N	P	N	Q	K	I	I	T	I	G	S	I	C	M	V	T	G	I	V	S	L	M	L	Q	V	G	N	M	I	S	I	W	V	S	H	S	I	H	T	G	N	Q	H	Q	A	E	P
Avian A/duck/Vietnam/NCVD-30/2007 6	1	M	N	P	N	Q	K	I	I	T	I	G	S	I	C	M	A	T	G	I	V	S	L	M	L	Q	V	G	N	M	I	S	I	W	V	S	H	S	I	H	T	G	N	Q	H	Q	A	E	P
Avian A/duck/Vietnam/NCVD-6/2007 6	1	M	N	P	N	Q	K	I	I	T	I	G	S	I	C	M	V	T	G	I	V	S	L	M	L	Q	V	G	N	M	I	S	I	W	V	S	H	S	I	H	T	G	N	Q	H	Q	A	E	P
Avian A/duck/Vietnam/NCVD-7/2007 6	1	M	N	P	N	Q	K	I	I	T	I	G	S	I	C	M	V	T	G	I	V	S	L	M	L	Q	V	G	N	M	I	S	I	W	V	S	H	S	I	H	T	G	N	Q	H	Q	A	E	P
Avian A/duck/Vietnam/NCVD-8/2007 6	1	M	N	P	N	Q	K	I	I	T	I	G	S	I	C	M	V	T	G	I	V	S	L	M	L	Q	V	G	N	M	I	S	I	W	V	S	H	S	I	H	T	G	N	Q	H	Q	A	E	P
Avian A/duck/Vietnam/NCVD-9/2007 6	1	M	N	P	N	Q	K	I	I	T	I	G	S	I	C	M	V	T	G	I	V	S	L	M	L	Q	V	G	N	M	I	S	I	W	V	S	H	S	I	H	T	G	N	Q	H	Q	A	E	P
Avian A/Muscovy duck/Ca Mau/07-04/2007 6	1	M	N	P	N	Q	K	I	I	T	I	G	S	I	C	M	V	T	G	I	V	S	L	M	L	Q	V	G	N	M	I	S	I	W	V	S	H	S	I	H	T	G	N	Q	H	Q	A	E	P
Avian A/Muscovy duck/Vietnam/33/2007 6	1	M	N	P	N	Q	K	I	I	T	I	G	S	I	C	M	V	T	G	I	V	S	L	M	L	Q	V	G	N	M	I	S	I	W	V	S	H	S	I	H	T	E	N	Q	H	Q	A	E	P
Avian A/Muscovy duck/Vietnam/4/2007 6	1	M	N	P	N	Q	K	I	I	T	I	G	S	I	C	M	V	T	G	I	V	S	L	M	L	Q	V	G	N	M	I	S	I	W	V	S	H	S	I	H	T	G	N	Q	R	Q	A	E	P
Avian A/Muscovy duck/Vietnam/NCVD-11/2007 6	1	M	N	P	N	Q	K	I	I	T	I	G	S	I	C	M	V	T	G	I	V	S	L	M	L	Q	V	G	N	M	I	S	I	W	V	S	H	S	I	H	T	G	N	Q	H	Q	A	E	P
Avian A/Muscovy duck/Vietnam/NCVD-23/2007 6	1	M	N	P	N	Q	K	I	I	T	I	G	S	I	C	M	V	T	G	I	V	S	L	M	L	Q	V	G	N	M	I	S	I	W	V	S	H	S	I	H	T	G	N	Q	H	Q	A	E	P
Avian A/Muscovy duck/Vietnam/NCVD-29/2007 6	1	M	N	P	N	Q	K	I	I	T	I	G	S	I	C	M	A	T	G	I	V	S	L	M	L	Q	V	G	N	M	I	S	I	W	V	S	H	S	I	H	T	G	N	Q	H	Q	A	E	P
Avian A/Muscovy duck/Vietnam/NCVD-4/2007 6	1	M	N	P	N	Q	K	I	I	T	I	G	S	I	C	M	V	T	G	I	V	S	L	M	L	Q	V	G	N	M	I	S	I	W	V	S	H	S	I	H	T	G	N	Q	H	Q	A	E	P
Avian A/Muscovy duck/Vietnam/NCVD-5/2007 6	1	M	N	P	N	Q	K	I	I	T	I	G	S	I	C	M	V	T	G	I	V	S	L	M	L	Q	V	G	N	M	I	S	I	W	V	S	H	S	I	H	T	G	N	Q	H	Q	A	E	P
Human A/Cambodia/R0405050/2007 6	1	M	N	P	N	Q	K	I	I	T	I	G	S	I	C	M	V	T	G	I	V	S	L	M	L	Q	V	G	S	M	I	S	I	W	V	S	H	S	I	H	T	G	N	Q	H	Q	A	E	P
Human A/Cambodia/U0417030/2010 NA	1	M	N	P	N	Q	K	I	I	T	I	G	S	I	C	M	V	T	G	I	V	S	L	M	L	Q	V	G	N	M	I	S	I	W	V	S	H	S	I	H	T	G	N	Q	H	Q	A	E	-
Avian A/chicken/Cambodia/008LC1/2011 NA	1	M	N	P	N	Q	K	I	I	T	I	G	S	I	C	M	V	T	G	I	V	S	L	M	L	Q	V	G	N	M	I	S	I	W	V	S	R	S	I	H	T	G	N	Q	H	Q	A	E	-
Avian A/chicken/Cambodia/083LC/2011 NA	1	M	N	P	N	Q	K	I	I	T	I	G	S	I	C	M	V	T	G	I	V	S	L	M	L	Q	V	G	N	M	I	S	I	W	I	S	H	S	I	H	T	G	N	Q	H	Q	A	E	-
Avian A/duck/Cambodia/072D1/2011 NA	1	M	N	P	N	Q	K	I	I	T	I	G	S	I	C	M	V	T	G	I	V	S	L	M	L	Q	V	G	N	M	I	S	I	W	I	S	H	S	I	H	T	G	N	Q	H	Q	A	E	-
Avian A/duck/Cambodia/072D6/2011 NA	1	M	N	P	N	Q	K	I	I	T	I	G	S	I	C	M	V	T	G	I	V	S	L	M	L	Q	V	G	N	M	I	S	I	W	I	S	H	S	I	H	T	G	N	Q	H	Q	A	E	-
Avian A/duck/Cambodia/083D1/2011 NA	1	M	N	P	N	Q	K	I	I	T	I	G	S	I	C	M	V	T	G	I	V	S	L	M	L	Q	V	G	N	M	I	S	I	W	I	S	H	S	I	H	T	G	N	Q	H	Q	A	E	-
Avian A/heron/Cambodia/TM068/2011 NA	1	M	N	P	N	Q	R	I	I	T	I	G	S	I	C	M	V	T	G	I	V	S	L	M	L	Q	V	G	N	M	I	S	I	W	I	S	H	S	I	H	T	G	N	Q	Y	Q	A	E	-
Avian A/marabou stork/Cambodia/TM068/2011 NA	1	M	N	P	N	Q	R	I	I	T	I	G	S	I	C	M	V	T	G	I	V	S	L	M	L	Q	V	G	N	M	I	S	I	W	I	S	H	S	I	H	T	G	N	Q	Y	Q	A	E	P
Environment A/environment/Cambodia/C425D/2011 NA	1	M	N	P	N	Q	K	I	I	T	I	G	S	I	C	M	V	T	G	I	V	S	L	M	L	Q	V	G	N	M	I	S	I	W	I	S	H	S	I	H	T	G	N	Q	H	Q	A	E	P
Environment A/environment/Cambodia/C53W/2011 NA	1	M	N	P	N	Q	K	I	I	T	I	G	S	I	C	M	A	T	G	I	V	S	L	M	L	Q	V	G	N	M	I	S	I	W	V	S	H	P	I	H	T	G	N	Q	H	Q	A	E	P
Environment A/environment/Cambodia/C57W/2011 NA	1	M	N	P	N	Q	K	I	I	T	I	G	S	I	C	M	A	T	G	I	V	S	L	M	L	Q	V	G	N	M	I	S	I	W	V	S	H	P	I	H	T	G	N	Q	H	Q	A	E	P
Environment A/environment/Cambodia/C85W/2011 NA	1	M	N	P	N	Q	K	I	I	T	I	G	S	I	C	M	V	T	G	I	V	S	L	M	L	Q	V	G	N	M	I	S	I	W	I	S	H	S	I	H	T	G	N	Q	H	Q	A	E	P
Human A/Cambodia/V0203306/2011 NA	1	M	N	P	N	Q	K	I	I	T	I	G	S	I	C	M	V	T	G	I	V	S	L	M	L	Q	V	G	N	M	I	S	I	W	V	S	H	S	I	H	T	G	N	Q	H	Q	A	E	P
Human A/Cambodia/V0219301/2011 NA	1	M	N	P	N	Q	K	I	I	T	I	G	S	I	C	M	V	T	G	I	V	S	L	M	L	Q	V	G	N	M	I	S	I	W	V	S	H	S	I	H	T	G	N	Q	H	Q	A	E	P
Human A/Cambodia/V0417301/2011 NA	1	M	N	P	N	Q	K	I	I	T	I	G	S	I	C	M	V	T	G	I	V	S	L	M	L	Q	V	G	N	M	I	S	I	W	V	S	H	S	I	H	T	G	N	Q	H	Q	A	E	P
Avian A/duck/Vietnam/OIE-2533/2011 NA	1	-	-	-	-	-	-	-	-	-	-	-	-	-	-	-	-	-	-	-	-	-	-	-	-	-	-	G	N	M	I	S	I	W	V	S	H	S	I	Q	T	G	N	Q	H	Q	T	E	P
Avian A/muscovy duck/Vietnam/OIE-0043/2012 NA	1	M	N	P	N	Q	K	I	I	T	I	G	S	I	C	M	V	T	G	I	V	S	L	M	L	Q	V	G	N	M	I	S	I	W	V	S	H	S	I	H	T	G	N	Q	H	Q	A	E	P
Human A/Cambodia/W0112303/2012 NA	1	M	N	P	N	Q	K	I	I	T	I	G	S	I	C	M	V	T	G	I	V	S	L	M	L	Q	V	G	N	M	I	S	I	W	I	S	H	S	I	H	T	G	N	Q	H	Q	A	E	P
Avian A/chicken/Hunan/23/2002 6	2	M	N	P	N	Q	K	I	I	T	I	G	S	I	C	M	V	I	G	I	V	S	L	M	L	Q	I	G	N	M	I	S	I	W	V	S	H	S	I	Q	T	G	N	Q	H	Q	A	E	P
Avian A/chicken/zhengzhou/1/02/ 6	2	M	N	P	N	Q	K	I	I	T	I	G	S	I	C	M	V	I	G	I	V	S	L	M	L	Q	I	G	N	M	I	S	I	W	V	S	H	S	I	Q	T	G	N	Q	H	Q	A	E	P
Avian A/duck/Hunan/795/2002 6	2.1	M	N	P	N	Q	K	I	I	T	I	G	S	I	C	M	V	I	G	I	V	S	L	M	L	Q	I	G	N	M	I	S	I	W	V	S	H	S	I	Q	T	G	N	Q	H	Q	A	E	P
Avian A/chicken/Pekalongan/BPPV4/2003 6	2.1	M	N	P	N	Q	K	I	I	T	I	G	S	I	C	M	V	I	G	I	V	S	L	M	L	Q	T	G	N	M	I	S	I	W	V	S	H	S	I	Q	T	G	N	Q	H	Q	A	E	S
Avian A/chicken/East Java/BL-IPA/2003 6	2.1	M	N	P	N	Q	K	I	I	T	I	G	S	I	C	M	V	I	G	I	V	S	L	M	L	Q	I	G	N	M	I	S	I	W	V	S	H	S	I	Q	T	G	N	Q	H	Q	A	E	S
Avian A/chicken/East Java/UT1006/2003 6	2.1	M	N	P	N	Q	K	I	I	T	I	G	S	I	C	M	V	I	G	I	V	S	L	M	L	Q	I	G	N	M	I	S	I	W	V	S	H	S	I	Q	T	G	N	Q	H	Q	A	E	S
Avian A/chicken/Indonesia/11/2003 6	2.1	M	N	P	N	Q	K	I	I	T	I	G	S	I	C	M	V	I	G	I	V	S	L	M	L	Q	I	G	N	M	I	S	I	W	V	S	H	S	I	Q	T	G	N	Q	H	Q	A	E	S
Avian A/chicken/Indonesia/7/2003 6	2.1	M	N	P	N	Q	K	I	I	T	I	G	S	I	C	M	V	I	G	T	V	S	L	M	L	Q	I	G	N	M	I	S	I	W	V	S	H	S	I	Q	T	G	S	Q	H	Q	A	E	S
Avian A/chicken/Indonesia/8/2003 6	2.1	M	N	P	N	Q	K	I	I	T	I	G	S	I	C	M	V	I	G	T	V	S	L	M	L	Q	I	G	N	M	I	S	I	W	V	S	H	S	I	Q	T	G	S	Q	H	Q	A	E	S
Avian A/chicken/Indonesia/9/2003 6	2.1	M	N	P	N	Q	K	I	I	T	I	G	S	I	C	M	V	I	G	T	V	S	L	M	L	Q	I	G	N	M	I	S	I	W	V	S	H	S	I	Q	T	G	S	Q	H	Q	A	E	S
Avian A/chicken/Indonesia/R134/03 6	2.1	M	N	P	N	Q	K	I	I	T	I	G	S	I	C	M	V	I	G	I	V	S	L	M	L	Q	I	G	N	M	I	S	I	W	V	S	H	S	I	Q	T	G	N	Q	H	Q	A	E	S
Avian A/chicken/Legok/2003 6	2.1	M	N	P	N	Q	K	I	I	T	I	G	S	I	C	M	V	I	G	I	V	S	L	M	L	Q	I	G	N	M	I	S	I	W	V	S	H	S	I	Q	T	G	N	Q	H	Q	A	E	S
Avian A/chicken/Sragen/BPPV4/2003 6	2.1	M	N	P	N	Q	K	I	I	T	I	G	S	I	C	M	V	I	G	I	V	S	L	M	L	Q	I	G	N	M	I	S	I	W	V	S	H	S	I	Q	T	G	N	Q	H	Q	A	E	S
Avian A/chicken/West Java/1074/2003 6	2.1	M	N	P	N	Q	K	I	I	T	I	G	S	I	C	M	V	I	G	I	V	S	L	M	L	Q	I	G	N	M	I	S	I	W	V	S	H	S	I	Q	T	G	N	Q	H	Q	A	E	S
Avian A/chicken/West Java/UT1001/2003 6	2.1	M	N	P	N	Q	K	I	I	T	I	G	S	I	C	M	V	I	G	I	V	S	L	M	L	Q	I	G	N	M	I	S	I	W	V	S	H	S	I	Q	T	G	N	Q	H	Q	A	E	S
Avian A/chicken/Yunnan/1628/2003 6	2.1	M	N	P	N	Q	K	I	I	T	I	G	S	I	C	M	V	I	G	I	V	S	L	M	L	Q	I	G	N	M	I	S	I	W	V	S	H	S	I	Q	T	G	N	Q	H	Q	A	E	P
Avian A/Ck/HK/YU324/2003 6	2.1	M	N	P	N	Q	K	I	I	T	I	G	S	I	C	M	V	I	G	I	V	S	L	M	L	Q	I	G	N	M	I	S	I	W	A	S	H	S	I	Q	T	G	N	Q	H	Q	A	E	P
Avian A/Ck/Indonesia/2A/2003 6	2.1	-	-	-	-	-	-	-	-	-	-	-	-	-	-	M	V	I	G	I	V	S	L	M	L	Q	I	G	N	M	I	S	I	W	V	S	H	S	I	Q	T	G	N	Q	H	Q	A	E	S
Avian A/Ck/Indonesia/BL/2003 6	2.1	M	N	P	N	Q	K	I	I	T	I	G	S	I	C	M	V	I	G	I	V	S	V	M	L	Q	I	G	N	M	I	S	I	W	V	S	H	S	I	Q	T	G	N	Q	H	Q	A	E	S
Avian A/Ck/Indonesia/PA/2003 6	2.1	M	N	P	N	Q	K	I	I	T	I	G	S	I	C	M	V	I	G	I	V	S	L	M	L	Q	I	G	N	M	I	S	I	W	V	S	H	S	I	Q	T	G	N	Q	H	Q	A	E	S
Avian A/duck/Hunan/300/2003 6	2.1	M	N	P	N	Q	K	I	I	T	I	G	S	I	C	M	V	I	G	I	V	S	L	M	L	Q	I	G	N	I	I	S	I	W	V	S	H	S	I	Q	T	G	N	Q	H	Q	A	E	P
Avian A/duck/Hunan/378/2003 6	2.1	M	N	P	N	Q	K	I	I	T	I	G	S	I	C	M	V	I	G	I	V	S	L	M	L	Q	I	G	N	I	I	S	I	W	V	S	H	S	I	Q	T	G	N	Q	H	Q	A	E	P
Avian A/duck/Hunan/782/2003 6	2.1	M	N	P	N	Q	K	I	I	T	I	G	S	I	C	M	V	I	G	I	V	S	L	M	L	Q	I	G	N	M	I	S	I	W	V	S	H	S	I	Q	T	G	N	Q	H	Q	A	E	P
Avian A/chicken/Banten/Pdgl-Kas/2004 6	2.1	M	N	P	N	Q	K	I	I	T	I	G	S	I	C	M	V	I	G	I	V	S	L	M	L	Q	I	G	N	M	I	S	I	W	V	S	H	S	I	Q	T	G	D	Q	H	Q	A	E	-
Avian A/chicken/East Kalimantan/UT1035/2004 6	2.1	M	N	P	N	Q	K	I	I	T	I	G	S	I	C	M	V	I	G	I	V	S	L	M	L	Q	I	G	N	M	I	S	I	W	V	S	H	S	I	Q	T	G	N	Q	H	Q	A	E	-
Avian A/chicken/Malang/BBVet-IV/2004 6	2.1	M	N	P	N	Q	K	I	I	T	I	G	S	I	C	M	V	I	G	I	V	S	L	M	L	Q	I	G	N	M	I	S	I	W	V	S	H	S	I	Q	T	E	N	Q	H	Q	A	E	-
Avian A/chicken/Purwakarta/BBVet-IV/2004 6	2.1	M	N	P	N	Q	K	I	I	T	I	G	S	I	C	M	V	I	G	I	V	S	L	M	L	Q	I	G	N	M	I	S	I	W	V	S	H	S	I	Q	T	E	N	Q	H	Q	A	E	-
Avian A/Ck/Indonesia/5/2004 6	2.1	-	-	-	-	-	-	-	-	-	-	-	-	-	-	M	V	I	G	I	V	S	L	M	L	Q	I	G	N	M	I	S	I	W	V	S	H	S	I	Q	T	G	N	Q	H	Q	A	E	-
Avian A/Dk/Indonesia/MS/2004 6	2.1	M	N	P	N	Q	K	I	I	T	I	G	S	I	C	M	V	I	G	I	V	S	L	M	L	Q	I	G	N	M	I	S	I	W	V	S	H	S	I	Q	T	G	N	Q	H	Q	S	E	-
Avian A/duck/East Java/UT1046/2004 6	2.1	M	N	P	N	Q	K	I	I	T	I	G	S	I	C	M	V	I	G	I	V	S	L	M	L	Q	I	G	N	M	I	S	I	W	V	S	H	S	I	Q	T	G	N	Q	H	Q	S	E	-
Avian A/duck/East Java/UT1107/2004 6	2.1	M	N	P	N	Q	K	I	I	T	I	G	S	I	C	M	V	I	G	I	V	S	L	M	L	Q	I	G	N	M	I	S	I	W	V	S	H	S	I	Q	T	G	N	Q	H	Q	S	E	-
Avian A/quail/Tasikmalaya/BPPV4/2004 6	2.1	M	N	P	N	Q	K	I	I	T	I	G	S	I	C	M	V	I	G	I	V	S	L	M	L	Q	I	G	N	M	I	S	I	W	V	S	H	S	I	Q	T	G	N	Q	H	R	A	E	-
Avian A/quail/Yogjakarta/UT1023/2004 6	2.1	M	N	P	N	Q	K	I	I	T	I	G	S	I	C	M	V	I	G	I	V	S	L	M	L	Q	I	G	N	M	I	S	I	W	V	S	H	S	I	Q	T	G	N	Q	H	Q	A	E	-
Avian A/quail/Yogjakarta/UT1075/2004 6	2.1	M	N	P	N	Q	K	I	I	T	I	G	S	I	C	M	V	I	G	I	V	S	L	M	L	Q	I	G	N	M	I	S	I	W	V	S	H	S	I	Q	T	G	N	Q	H	Q	A	E	-
Avian A/turkey/Kedaton/BPPV3/2004 6	2.1	M	N	P	N	Q	K	I	I	T	I	G	S	I	C	M	V	I	G	I	V	S	L	M	L	Q	I	G	N	M	I	S	I	W	V	S	H	S	I	Q	T	G	N	Q	H	Q	A	E	-
Avian A/chicken/Bali/UT2091/2005 6	2.1	M	N	P	N	Q	K	I	I	T	I	G	S	I	C	M	V	I	G	I	V	S	L	M	L	Q	I	G	N	M	I	S	I	W	V	S	H	S	I	Q	T	G	N	Q	H	Q	A	E	S
Avian A/chicken/Bali/UT2092/2005 6	2.1	M	N	P	N	Q	K	I	I	T	I	G	S	I	C	M	V	I	G	I	V	S	L	M	L	Q	I	G	N	M	I	S	I	W	V	S	H	S	I	Q	T	G	N	Q	H	Q	A	E	S
Avian A/chicken/Bantul/BBVet-I/2005 6	2.1	M	N	P	N	Q	K	I	I	T	I	G	S	I	C	M	V	I	G	I	V	S	L	M	L	Q	I	G	N	M	I	S	I	W	V	S	H	S	I	Q	T	G	N	Q	H	Q	A	E	S
Avian A/chicken/Central Java/UT3091/2005 6	2.1	M	N	P	N	Q	K	I	I	T	I	G	S	I	C	M	V	I	G	I	V	S	L	L	L	Q	I	G	N	M	I	S	I	W	I	S	H	S	I	Q	T	G	N	Q	H	Q	A	E	S
Avian A/chicken/Crimea/04/2005 6	2.1	M	N	P	N	Q	K	I	I	T	I	G	S	I	C	M	V	I	G	I	V	S	L	M	L	Q	I	G	N	M	I	S	I	W	V	S	H	S	I	Q	T	G	N	Q	R	Q	A	E	P
Avian A/chicken/Dairi/BPPVI/2005 6	2.1	M	N	P	N	Q	K	I	I	T	I	G	S	I	C	M	V	I	G	I	V	S	L	M	L	Q	I	G	N	M	I	S	I	W	V	S	H	S	I	Q	T	G	N	Q	H	Q	A	E	S
Avian A/chicken/Deli Serdang/BPPVI/2005 6	2.1	M	N	P	N	Q	K	I	I	T	I	G	S	I	C	M	V	I	G	T	I	S	L	M	L	Q	I	G	N	M	I	S	I	W	V	S	H	S	I	Q	T	G	N	Q	H	Q	A	E	S
Avian A/chicken/Duma/BPPV11/2005 6	2.1	M	N	P	N	Q	K	I	I	T	I	G	S	I	C	M	V	I	G	T	I	S	L	M	L	Q	I	G	N	M	I	S	I	W	V	S	H	S	I	Q	T	G	N	Q	H	Q	T	E	S
Avian A/chicken/Gunung Kidal/BBVW/2005 6	2.1	M	N	P	N	Q	K	I	I	T	I	G	S	I	C	M	V	I	G	I	V	S	L	M	L	Q	I	G	N	M	I	S	I	W	V	S	H	S	I	Q	T	G	N	Q	H	Q	A	E	S
Avian A/chicken/Indonesia/CDC24/2005 6	2.1	M	N	P	N	Q	K	I	I	T	I	G	S	I	C	M	V	I	G	I	V	S	L	M	L	Q	I	G	N	M	I	S	I	W	V	S	H	S	I	Q	T	G	N	Q	H	Q	A	E	S
Avian A/chicken/Indonesia/CDC25/2005 6	2.1	M	N	P	N	Q	K	I	I	T	I	G	S	I	C	M	V	I	G	I	V	S	L	M	L	Q	I	G	N	M	I	S	I	W	V	S	H	S	I	Q	T	G	N	Q	H	Q	A	E	S
Avian A/chicken/Indonesia/R60/05 6	2.1	M	N	P	N	Q	K	I	I	T	I	G	S	I	C	M	V	I	G	I	V	S	L	M	L	Q	I	G	N	M	I	S	I	W	I	S	Q	S	I	Q	T	G	N	Q	H	Q	A	E	S
Avian A/Chicken/Indonesia/Wates1/2005 6	2.1	M	N	P	N	Q	K	I	I	T	I	G	S	I	C	M	V	I	G	I	V	S	L	M	L	Q	I	G	N	M	I	S	I	W	V	S	H	S	I	Q	T	G	N	Q	H	Q	A	E	S
Avian A/Chicken/Indonesia/Wates126/2005 6	2.1	M	N	P	N	Q	K	I	I	T	I	G	S	I	C	M	V	I	G	I	V	S	L	M	L	Q	I	G	N	M	I	S	I	W	V	S	H	S	I	Q	T	G	N	Q	H	Q	A	E	S
Avian A/Chicken/Indonesia/Wates130/2005 6	2.1	M	N	P	N	Q	K	I	I	T	I	G	S	I	C	M	V	I	G	I	V	S	L	M	L	Q	I	G	N	M	I	S	I	W	V	S	H	S	I	Q	T	G	N	Q	H	Q	A	E	S
Avian A/Chicken/Indonesia/Wates77/2005 6	2.1	M	N	P	N	Q	K	I	I	T	I	G	S	I	C	M	V	I	G	I	V	S	L	M	L	Q	I	G	N	M	I	S	I	W	V	S	H	S	I	Q	T	G	N	Q	H	Q	A	E	S
Avian A/Chicken/Indonesia/Wates80/2005 6	2.1	M	N	P	N	Q	K	I	I	T	I	G	S	I	C	M	V	I	G	T	V	S	L	M	L	Q	I	G	N	M	I	S	I	W	V	S	H	S	I	Q	T	G	N	Q	H	Q	A	E	P
Avian A/chicken/Jakarta/DKI31/2005 6	2.1	M	N	P	N	Q	K	I	I	T	I	G	S	I	C	M	V	I	G	I	V	S	L	M	L	Q	I	G	N	M	I	S	I	W	I	S	H	S	I	Q	T	G	N	Q	H	Q	A	E	S
Avian A/Chicken/Murao Jambi/BPPV11/2005 6	2.1	M	N	P	N	Q	K	I	I	T	I	G	S	I	C	M	V	I	G	I	V	S	L	M	L	Q	I	G	N	M	I	S	I	W	V	S	H	S	I	Q	T	G	N	Q	H	Q	A	E	P
Avian A/chicken/Ninh Binh/209/2005 6	2.1	M	N	P	N	Q	K	I	I	T	I	G	S	I	C	M	V	I	G	I	V	S	L	M	L	Q	I	G	N	M	I	S	I	W	V	S	H	S	I	Q	T	G	N	Q	H	Q	A	E	P
Avian A/Chicken/Pidie/BBPV1/2005 6	2.1	M	N	P	N	Q	K	I	I	T	I	G	S	I	C	M	V	I	G	T	I	S	L	M	L	Q	I	G	N	M	I	S	I	W	V	S	H	S	I	Q	T	G	N	Q	H	Q	T	E	S
Avian A/chicken/Purworejo/BBVW/2005 6	2.1	M	N	P	N	Q	K	I	I	T	I	G	S	I	C	M	V	I	G	I	I	S	L	M	L	Q	I	G	N	M	I	S	I	W	V	S	H	S	I	Q	T	W	N	Q	H	Q	A	E	S
Avian A/Chicken/Rokan Hilli/BPPV11/2005 6	2.1	M	N	P	N	Q	K	I	I	T	I	G	S	I	C	M	V	I	G	T	I	S	L	M	L	Q	I	G	S	M	I	S	I	W	V	S	H	S	I	Q	T	G	N	Q	H	Q	T	E	T
Avian A/Chicken/Salam/BBPV11/2005 6	2.1	M	N	P	N	Q	K	I	I	T	I	G	S	I	C	M	V	I	G	T	I	S	L	M	L	Q	I	G	S	M	I	S	I	W	V	S	H	S	I	Q	T	G	N	Q	H	Q	T	E	T
Avian A/chicken/Salatiga/BBVet-I/2005 6	2.1	M	N	P	N	Q	K	I	I	T	I	G	S	I	C	M	V	I	G	I	V	S	L	M	L	Q	I	G	N	M	I	S	I	W	V	S	H	S	I	Q	K	G	N	Q	H	Q	A	E	S
Avian A/Chicken/Sembawa/BPPV111/2005 6	2.1	M	N	P	N	Q	K	I	I	T	I	G	S	I	C	M	V	I	G	I	V	S	L	M	L	Q	I	G	N	M	I	S	I	W	V	S	H	S	I	Q	T	G	N	Q	H	Q	A	E	S
Avian A/Chicken/Siak/BPPV11/2005 6	2.1	M	N	P	N	Q	K	I	I	T	I	G	S	I	C	M	V	I	G	T	I	S	L	M	L	Q	I	G	S	M	I	S	I	W	V	S	H	S	I	Q	T	G	N	Q	H	Q	T	E	T
Avian A/chicken/Simalanggang/BPPVI/2005 6	2.1	M	N	P	N	Q	K	I	I	T	I	G	S	I	C	M	V	I	G	T	V	S	L	V	L	Q	I	G	N	M	I	S	I	W	V	S	H	S	I	Q	T	G	N	Q	H	Q	A	E	S
Avian A/chicken/Sulawesi Selatan/UT2093/2005 6	2.1	M	N	P	N	Q	K	I	I	T	I	G	S	I	C	M	V	I	G	I	V	S	L	M	L	Q	I	G	N	M	I	S	I	W	V	S	H	S	I	Q	T	G	N	Q	H	Q	A	E	S
Avian A/chicken/Sulawesi Selatan/UT2094/2005 6	2.1	M	N	P	N	Q	K	I	I	T	I	G	S	I	C	M	V	I	G	I	V	S	L	M	L	Q	I	G	N	M	I	S	I	W	V	S	H	S	I	Q	T	G	N	Q	H	Q	A	E	S
Avian A/Chicken/Taput/BBPV1/2005 6	2.1	M	N	P	N	Q	K	I	I	T	I	G	S	I	C	M	V	I	G	T	I	S	L	M	L	Q	I	G	N	M	I	S	I	W	V	S	H	S	I	Q	T	G	N	Q	H	Q	T	E	S
Avian A/chicken/Tarutung/BPPVI/2005 6	2.1	M	N	P	N	Q	K	I	I	T	I	G	S	I	C	M	V	I	G	T	I	S	L	M	L	Q	I	G	N	M	I	S	I	W	V	S	H	S	I	Q	T	G	N	Q	H	Q	T	E	S
Avian A/chicken/Tebing Tinggi/BPPVI/2005 6	2.1	M	N	P	N	Q	K	I	I	T	I	G	S	I	C	M	V	I	G	T	I	S	L	M	L	Q	I	G	N	M	I	S	I	W	V	S	H	S	I	Q	T	G	N	Q	H	Q	T	E	S
Avian A/chicken/Wajo/BBVM/2005 6	2.1	-	-	-	N	Q	K	I	I	T	I	G	S	I	C	M	V	I	G	I	V	S	L	M	L	Q	I	G	N	M	I	S	I	W	V	S	H	S	I	Q	T	G	N	Q	H	Q	A	E	S
Avian A/chicken/West Java/Smi-Hay/2005 6	2.1	M	N	P	N	Q	K	I	I	T	I	G	S	I	C	M	V	I	G	I	V	S	L	M	L	Q	I	G	N	M	I	S	I	W	V	S	H	S	I	Q	T	G	N	Q	H	Q	A	E	S
Avian A/Duck/Madiun/BBVW1358/2005 6	2.1	M	N	P	N	Q	K	I	I	T	I	G	S	I	C	M	A	I	G	T	V	S	L	M	L	Q	I	G	N	M	I	S	I	W	V	S	H	S	I	Q	T	G	N	Q	H	Q	A	E	S
Avian A/duck/Parepare/BBVM/2005 6	2.1	-	-	-	N	Q	K	I	I	T	I	G	S	I	C	M	V	I	G	I	V	S	L	M	L	Q	I	G	N	M	I	S	I	W	V	S	H	S	I	Q	T	G	N	Q	H	Q	A	E	S
Avian A/Muscovy duck/West Java/Bgr-Cw/2005 6	2.1	M	N	P	N	Q	K	I	I	T	I	G	S	I	C	M	A	I	G	I	V	S	L	M	L	Q	I	G	N	M	I	S	I	W	V	S	H	S	I	Q	T	G	N	Q	H	Q	A	E	S
Human A/Indonesia/160H/2005 6	2.1	M	N	P	N	Q	K	I	I	T	I	G	S	I	C	M	V	I	G	I	V	S	L	M	L	Q	I	G	N	M	I	S	I	W	V	S	H	S	I	Q	T	G	N	Q	H	Q	A	E	S
Human A/Indonesia/175H/2005 6	2.1	M	N	P	N	Q	K	I	I	T	I	G	S	I	C	M	V	I	G	I	V	S	L	M	L	Q	I	G	N	M	I	S	I	W	V	S	H	S	I	Q	T	G	N	Q	H	Q	A	E	S
Human A/Indonesia/195H/2005 6	2.1	M	N	P	N	Q	K	I	I	T	I	G	S	I	C	M	V	I	G	I	V	S	L	M	L	Q	I	G	N	M	I	S	I	W	V	S	H	S	I	Q	T	G	N	Q	H	Q	A	E	S
Human A/Indonesia/239H/2005 6	2.1	-	-	-	-	-	-	-	-	-	-	G	S	I	C	M	V	I	G	I	V	S	L	M	L	Q	I	G	N	M	I	S	I	W	V	S	H	S	I	Q	T	G	N	Q	H	Q	A	E	S
Human A/Indonesia/245H/2005 6	2.1	M	N	P	N	Q	K	I	I	T	I	G	S	I	C	M	V	I	G	I	V	S	L	M	L	Q	I	G	N	M	I	S	I	W	V	S	H	S	I	Q	T	G	N	Q	H	Q	A	E	S
Human A/Indonesia/6/2005 6	2.1	M	N	P	N	Q	K	I	I	T	I	G	S	I	C	M	V	I	G	I	V	S	L	L	L	Q	I	G	N	M	I	S	I	W	I	S	H	S	I	Q	T	G	N	Q	H	Q	A	E	S
Human A/Indonesia/7/2005 6	2.1	M	N	P	N	Q	K	I	I	T	I	G	S	I	C	M	V	I	G	I	V	S	L	M	L	Q	I	G	N	M	I	S	I	W	V	S	H	S	I	Q	T	G	N	Q	H	Q	A	E	S
Human A/Indonesia/CDC184/2005 6	2.1	M	N	P	N	Q	K	I	I	T	I	G	S	I	C	M	V	I	G	I	V	S	L	M	L	Q	I	G	N	M	I	S	I	W	V	S	H	S	I	Q	T	G	N	Q	H	Q	A	E	S
Human A/Indonesia/CDC194P/2005 6	2.1	M	N	P	N	Q	K	I	I	T	I	G	S	I	C	M	V	I	G	I	V	S	L	M	L	Q	I	G	N	M	I	S	I	W	V	S	H	S	I	Q	T	G	N	Q	H	Q	A	E	S
Human A/Indonesia/CDC287E/2005 6	2.1	M	N	P	N	Q	K	I	I	T	I	G	S	I	C	M	V	I	G	I	V	S	L	M	L	Q	I	G	N	M	I	S	I	W	V	S	H	S	I	Q	T	G	N	Q	H	Q	A	E	S
Human A/Indonesia/CDC292N/2005 6	2.1	M	N	P	N	Q	K	I	I	T	I	G	S	I	C	M	V	I	G	I	V	S	L	M	L	Q	I	G	N	M	I	S	I	W	V	S	H	S	I	Q	T	G	N	Q	H	Q	A	E	S
Human A/Indonesia/CDC292T/2005 6	2.1	M	N	P	N	Q	K	I	I	T	I	G	S	I	C	M	V	I	G	I	V	S	L	M	L	Q	I	G	N	M	I	S	I	W	V	S	H	S	I	Q	T	G	N	Q	H	Q	A	E	S
Human A/Indonesia/CDC7/2005 6	2.1	M	N	P	N	Q	K	I	I	T	I	G	S	I	C	M	V	I	G	I	V	S	L	M	L	Q	I	G	N	M	I	S	I	W	V	S	H	S	I	Q	T	G	N	Q	H	Q	A	E	S
Human A/Indonesia/UT3006/2005 6	2.1	M	N	P	N	Q	K	I	I	T	I	G	S	I	C	M	V	I	G	I	V	S	L	M	L	Q	I	G	N	M	I	S	I	W	V	S	H	S	I	Q	T	G	N	Q	H	Q	A	E	S
Swine A/swine/Banten/UT2071/2005 6	2.1	M	N	P	N	Q	K	I	I	T	I	G	S	I	C	M	V	I	G	I	V	S	L	M	L	Q	I	G	N	M	I	S	I	W	I	S	Q	S	I	Q	T	G	N	Q	H	Q	A	E	S
Swine A/swine/Banten/UT3062/2005 6	2.1	M	N	P	N	Q	K	I	I	T	I	G	S	I	C	M	V	I	G	I	V	S	L	M	L	Q	I	G	N	M	I	S	I	W	I	S	Q	S	I	Q	T	G	N	Q	H	Q	A	E	S
Swine A/swine/Banten/UT3063/2005 6	2.1	M	N	P	N	Q	K	I	I	T	I	G	S	I	C	M	V	I	G	I	V	S	L	M	L	Q	I	G	N	M	I	S	I	W	I	S	Q	S	I	Q	T	G	N	Q	H	Q	A	E	S
Swine A/swine/Banten/UT3081/2005 6	2.1	M	N	P	N	Q	K	I	I	T	I	G	S	I	C	M	V	I	G	I	V	S	L	M	L	Q	I	G	N	M	I	S	I	W	I	S	Q	S	I	Q	T	G	N	Q	H	Q	A	E	S
Avian A/Chicken/Bandar Lampung/BPPV111/2006 6	2.1	M	N	P	N	Q	K	I	I	T	I	G	S	I	C	M	V	I	G	I	V	S	L	M	L	Q	I	G	N	M	I	S	I	W	V	S	H	S	I	Q	T	G	N	Q	H	Q	A	E	S
Avian A/chicken/Banten/UT6025/2006 6	2.1	M	N	P	N	Q	K	I	I	T	I	G	S	I	C	M	V	I	G	I	V	S	L	M	L	Q	I	G	N	M	I	S	I	W	V	S	H	S	I	R	T	G	N	Q	H	Q	A	E	S
Avian A/chicken/East Java/UT6016/2006 6	2.1	M	N	P	N	Q	K	I	I	T	I	G	S	I	C	M	V	I	G	V	V	S	L	M	L	Q	I	G	N	M	I	S	I	W	V	S	H	S	I	Q	T	G	N	Q	H	Q	A	E	S
Avian A/chicken/East Java/UT6017/2006 6	2.1	M	N	P	N	Q	K	I	I	T	I	G	S	I	C	M	V	I	G	I	V	S	L	M	L	Q	I	G	N	M	I	S	I	W	V	S	H	S	I	R	T	G	N	Q	H	Q	A	E	S
Avian A/chicken/East Java/UT6019/2006 6	2.1	M	N	P	N	Q	K	I	I	T	I	G	S	I	C	M	V	I	G	V	V	S	L	M	L	Q	I	G	N	M	I	S	I	W	V	S	H	S	I	Q	T	G	N	Q	H	Q	A	E	S
Avian A/chicken/East Java/UT6020/2006 6	2.1	M	N	P	N	Q	K	I	I	T	I	G	S	I	C	M	V	I	G	I	V	S	L	M	L	Q	I	G	N	M	I	S	I	W	V	S	H	S	I	Q	T	G	N	Q	H	Q	A	E	S
Avian A/chicken/East Java/UT6021/2006 6	2.1	M	N	P	N	Q	K	I	I	T	I	G	S	I	C	M	V	I	G	I	V	S	L	M	L	Q	I	G	N	M	I	S	I	W	V	S	H	S	I	Q	T	G	N	Q	H	Q	A	E	S
Avian A/chicken/East Java/UT6023/2006 6	2.1	M	N	P	N	Q	K	I	I	T	I	G	S	I	C	M	V	I	G	I	V	S	L	M	L	Q	I	G	N	M	I	S	I	W	V	S	H	S	I	R	T	G	N	Q	H	Q	A	E	S
Avian A/Chicken/Indonesia/Agam1631-3/2006 6	2.1	M	N	P	N	Q	K	I	I	T	I	G	S	I	C	M	V	I	G	I	V	S	L	M	L	Q	I	G	N	M	I	S	I	W	V	S	H	S	I	Q	K	G	N	Q	H	Q	A	E	S
Avian A/Chicken/Indonesia/Belitung Timor1631-18/2006 6	2.1	M	N	P	N	Q	K	I	I	T	I	G	S	I	C	M	V	I	G	I	V	S	L	M	L	Q	I	G	N	M	I	S	I	W	V	S	H	S	I	Q	T	G	N	Q	H	Q	A	E	S
Avian A/Chicken/Indonesia/Gunung Kidul1631-33/2006 6	2.1	M	N	P	N	Q	K	I	I	T	I	G	S	I	C	M	V	I	G	I	V	S	L	M	L	Q	I	G	N	M	I	S	I	W	V	S	H	S	I	Q	T	G	N	Q	P	Q	A	E	S
Avian A/Chicken/Indonesia/Kulon1631-47/2006 6	2.1	M	N	P	N	Q	K	I	I	T	I	G	S	I	C	M	V	I	G	I	V	N	L	L	L	Q	I	G	N	M	I	S	I	W	I	S	H	S	I	Q	T	G	N	Q	H	Q	S	E	S
Avian A/Chicken/Indonesia/Lampung1631-23/2006 6	2.1	M	N	P	N	Q	K	I	I	T	I	G	S	I	C	M	V	I	G	I	V	S	L	M	L	Q	I	G	N	M	I	S	I	W	V	S	H	S	I	Q	K	G	N	Q	H	Q	A	E	S
Avian A/Chicken/Indonesia/Padang1631-1/2006 6	2.1	M	N	P	N	Q	K	I	I	T	I	G	S	I	C	M	V	I	G	I	V	S	L	M	L	Q	I	G	N	M	I	S	I	W	V	S	H	S	I	Q	K	G	N	Q	H	Q	A	E	S
Avian A/Chicken/Indonesia/Pekenbaru1631-11/2006 6	2.1	M	N	P	N	Q	K	I	I	T	I	G	S	I	C	M	V	I	G	I	V	S	L	M	L	Q	I	G	N	M	I	S	I	W	V	S	H	S	I	Q	K	G	N	Q	H	Q	A	E	S
Avian A/Chicken/Indonesia/Rejang Lebong1631-22/2006 6	2.1	M	N	P	N	Q	K	I	I	T	I	G	S	I	C	M	V	I	G	I	V	S	L	M	L	Q	I	G	N	M	I	S	I	W	V	S	H	S	I	Q	T	G	N	Q	H	Q	A	E	S
Avian A/Chicken/Indonesia/Siak1631-2/2006 6	2.1	M	N	P	N	Q	K	I	I	T	I	G	S	I	C	M	V	I	G	I	V	S	L	M	L	Q	I	G	N	M	I	S	I	W	V	S	H	S	I	Q	K	G	N	Q	H	Q	A	E	S
Avian A/Chicken/Karo/BBPV1/2006 6	2.1	M	N	P	N	Q	K	I	I	T	I	G	S	I	C	M	V	I	G	T	I	S	L	M	L	Q	I	G	N	M	I	S	I	W	V	S	H	S	I	Q	T	G	N	Q	H	Q	T	E	S
Avian A/chicken/South Kalimantan/UT6028/2006 6	2.1	M	N	P	N	Q	K	I	I	T	I	G	S	I	C	M	V	I	G	I	V	G	L	M	L	Q	I	G	N	M	I	S	I	W	V	S	H	S	I	Q	T	G	N	Q	H	Q	A	E	S
Avian A/chicken/South Kalimantan/UT6029/2006 6	2.1	M	N	P	N	Q	K	I	I	T	I	G	S	I	C	M	V	I	G	I	V	S	L	M	L	Q	I	G	N	M	I	S	I	W	V	S	H	S	I	Q	T	G	N	Q	H	Q	A	E	S
Avian A/Chicken/Way Kanan/BPPV111/2006 6	2.1	M	N	P	N	Q	K	I	I	T	I	G	S	I	C	M	V	I	G	I	V	G	L	M	L	Q	I	G	N	M	I	S	I	W	V	S	H	S	I	Q	T	G	N	Q	H	Q	A	E	S
Avian A/Duck/Indramayu/BBVW109/2006 6	2.1	M	N	P	N	Q	K	I	I	T	I	G	S	I	C	M	V	I	G	I	V	S	L	M	L	Q	I	G	N	M	I	S	I	W	V	S	H	S	I	Q	T	G	N	Q	H	Q	A	E	S
Avian A/muscovy duck/Jakarta/Sum106/2006 6	2.1	M	N	P	N	Q	K	I	I	T	I	G	S	I	C	M	V	I	G	I	V	S	L	M	L	Q	I	G	N	M	I	S	I	W	V	S	H	S	I	Q	T	G	N	Q	H	Q	A	E	S
Avian A/Quail/Indonesia/Sleman1631-25/2006 6	2.1	M	N	P	N	Q	K	I	I	T	I	G	S	I	C	M	V	I	G	I	V	S	L	M	L	Q	I	G	N	M	I	S	I	W	V	S	H	S	V	Q	T	G	N	Q	H	Q	A	E	S
Cat A/feline/Indonesia/CDC1/2006 6	2.1	M	N	P	N	Q	K	I	I	T	I	G	S	I	C	M	V	I	G	I	V	S	L	M	L	Q	I	G	N	M	I	S	I	W	V	S	H	S	I	Q	T	G	N	Q	H	Q	A	E	S
Human A/Indonesia/283H/2006 6	2.1	M	N	P	N	Q	K	I	I	T	I	G	S	I	C	M	V	I	G	I	V	S	L	M	L	Q	I	G	N	M	I	S	I	W	V	S	H	S	I	Q	T	G	N	Q	H	Q	A	E	S
Human A/Indonesia/286H/2006 6	2.1	M	N	P	N	Q	K	I	I	T	I	G	S	I	C	M	V	I	G	I	V	S	L	M	L	Q	I	G	N	M	I	S	I	W	V	S	H	S	I	Q	T	G	N	Q	H	Q	A	E	S
Human A/Indonesia/292H/2006 6	2.1	M	N	P	N	Q	K	I	I	T	I	G	S	I	C	M	V	I	G	I	V	S	L	M	L	Q	I	G	N	M	I	S	I	W	V	S	H	S	I	Q	T	G	N	Q	H	Q	A	E	S
Human A/Indonesia/298H/2006 6	2.1	-	-	-	-	-	-	-	-	-	-	-	-	-	-	M	V	I	G	I	V	S	L	M	L	Q	I	G	N	M	I	S	I	W	V	S	H	S	I	Q	T	G	N	Q	H	Q	A	E	S
Human A/Indonesia/341H/2006 6	2.1	M	N	P	N	Q	K	I	I	T	I	G	S	I	C	M	V	I	G	I	V	S	L	M	L	Q	I	G	N	M	I	S	I	W	V	S	H	S	I	Q	T	G	N	Q	H	Q	A	E	S
Human A/Indonesia/534H/2006 6	2.1	M	N	P	N	Q	K	I	I	T	I	G	S	I	C	M	A	I	G	T	V	S	L	M	L	Q	I	G	N	M	I	S	I	W	V	S	H	S	I	Q	T	G	N	Q	H	Q	A	E	S
Human A/Indonesia/535H/2006 6	2.1	M	N	P	N	Q	K	I	I	T	I	G	S	I	C	M	A	I	G	T	V	S	L	M	L	Q	I	G	N	M	I	S	I	W	V	S	H	S	I	Q	T	G	N	Q	H	Q	A	E	S
Human A/Indonesia/538H/2006 6	2.1	M	N	P	N	Q	K	I	I	T	I	G	S	I	C	M	A	I	G	T	V	S	L	M	L	Q	I	G	N	M	I	S	I	W	V	S	H	S	I	Q	T	G	N	Q	H	Q	A	E	S
Human A/Indonesia/542H/2006 6	2.1	M	N	P	N	Q	K	I	I	T	I	G	S	I	C	M	V	I	G	I	V	S	L	M	L	Q	I	G	N	M	I	S	I	W	V	S	H	S	I	Q	T	G	N	Q	H	Q	A	E	S
Human A/Indonesia/546bH/2006 6	2.1	M	N	P	N	Q	K	I	I	T	I	G	S	I	C	M	A	I	G	T	V	S	L	M	L	Q	I	G	N	M	I	S	I	W	V	S	H	S	I	Q	T	G	N	Q	H	Q	A	E	S
Human A/Indonesia/546H/2006 6	2.1	M	N	P	N	Q	K	I	I	T	I	G	S	I	C	M	A	I	G	T	V	S	L	M	L	Q	I	G	N	M	I	S	I	W	V	S	H	S	I	Q	T	G	N	Q	H	Q	A	E	S
Human A/Indonesia/560H/2006 6	2.1	M	N	P	N	Q	K	I	I	T	I	G	S	I	C	M	A	I	G	T	V	S	L	M	L	Q	I	G	N	M	I	S	I	W	V	S	H	S	I	Q	T	G	N	Q	H	Q	A	E	S
Human A/Indonesia/567H/2006 6	2.1	M	N	P	N	Q	K	I	I	T	I	G	S	I	C	M	V	I	G	I	V	S	L	M	L	Q	I	G	N	M	I	S	I	W	V	S	H	S	T	Q	K	G	N	Q	H	Q	A	E	S
Human A/Indonesia/569H/2006 6	2.1	M	N	P	N	Q	K	I	I	T	I	G	S	I	C	M	V	I	G	I	V	S	L	M	L	Q	I	G	N	M	I	S	I	W	V	S	H	S	V	Q	T	G	N	Q	H	Q	A	E	S
Human A/Indonesia/583H/2006 6	2.1	M	N	P	N	Q	K	I	I	T	I	G	S	I	C	M	V	I	G	I	V	S	L	M	L	Q	I	G	N	M	I	S	I	W	V	S	H	S	I	Q	T	G	N	Q	H	Q	A	E	S
Human A/Indonesia/604H/2006 6	2.1	M	N	P	N	Q	K	I	I	T	I	G	S	I	C	M	V	I	G	I	V	S	L	M	L	Q	I	G	N	M	I	S	I	W	V	S	H	S	I	Q	K	G	N	Q	H	Q	A	E	S
Human A/Indonesia/CDC326/2006 6	2.1	M	N	P	N	Q	K	I	I	T	I	G	S	I	C	M	V	I	G	I	V	S	L	M	L	Q	I	G	N	M	I	S	I	W	V	S	H	S	I	Q	T	G	N	Q	H	Q	A	E	S
Human A/Indonesia/CDC326N/2006 6	2.1	M	N	P	N	Q	K	I	I	T	I	G	S	I	C	M	V	I	G	I	V	S	L	M	L	Q	I	G	N	M	I	S	I	W	V	S	H	S	I	Q	T	G	N	Q	H	Q	A	E	S
Human A/Indonesia/CDC326T/2006 6	2.1	M	N	P	N	Q	K	I	I	T	I	G	S	I	C	M	V	I	G	I	V	S	L	M	L	Q	I	G	N	M	I	S	I	W	V	S	H	S	I	Q	T	G	N	Q	H	Q	A	E	S
Human A/Indonesia/CDC329/2006 6	2.1	M	N	P	N	Q	K	I	I	T	I	G	S	I	C	M	V	I	G	I	V	S	L	M	L	Q	I	G	N	M	I	S	I	W	V	S	H	S	I	Q	T	G	N	Q	H	Q	A	E	S
Human A/Indonesia/CDC357/2006 6	2.1	M	N	P	N	Q	K	I	I	T	I	G	S	T	C	M	V	I	G	I	V	S	L	M	L	Q	I	G	N	M	I	S	I	W	V	S	H	S	I	Q	T	G	N	Q	H	Q	A	E	S
Human A/Indonesia/CDC370/2006 6	2.1	M	N	P	N	Q	K	I	I	T	I	G	S	I	C	M	V	V	G	I	V	S	L	M	L	Q	I	G	N	M	I	S	I	W	V	S	H	S	I	Q	T	G	N	Q	H	Q	A	E	S
Human A/Indonesia/CDC370E/2006 6	2.1	M	N	P	N	Q	K	I	I	T	I	G	S	I	C	M	V	V	G	I	V	S	L	M	L	Q	I	G	N	M	I	S	I	W	V	S	H	S	I	Q	T	G	N	Q	H	Q	A	E	S
Human A/Indonesia/CDC390/2006 6	2.1	M	N	P	N	Q	K	I	I	T	I	G	S	I	C	M	V	I	G	I	V	S	L	M	L	Q	I	G	N	M	I	S	I	W	V	S	H	S	I	Q	T	G	N	Q	H	Q	A	E	S
Human A/Indonesia/CDC523/2006 6	2.1	M	N	P	N	Q	K	I	I	T	I	G	S	I	C	M	V	I	G	I	V	S	L	M	L	Q	I	G	N	M	I	S	I	W	V	S	H	S	I	Q	K	G	N	Q	H	Q	A	E	S
Human A/Indonesia/CDC523E/2006 6	2.1	M	N	P	N	Q	K	I	I	T	I	G	S	I	C	M	V	I	G	I	V	S	L	M	L	Q	I	G	N	M	I	S	I	W	V	S	H	S	I	Q	K	G	N	Q	H	Q	A	E	S
Human A/Indonesia/CDC523T/2006 6	2.1	M	N	P	N	Q	K	I	I	T	I	G	S	I	C	M	V	I	G	I	V	S	L	M	L	Q	I	G	N	M	I	S	I	W	V	S	H	S	I	Q	K	G	N	Q	H	Q	A	E	S
Human A/Indonesia/CDC582/2006 6	2.1	M	N	P	N	Q	K	I	I	T	I	G	S	I	C	M	V	I	G	I	V	S	L	M	L	Q	I	G	N	M	I	S	I	W	V	S	H	S	I	Q	K	G	N	Q	H	Q	A	E	S
Human A/Indonesia/CDC594/2006 6	2.1	M	N	P	N	Q	K	I	I	T	I	G	S	I	C	M	A	I	G	T	V	S	L	M	L	Q	I	G	N	M	I	S	I	W	V	S	H	S	I	Q	T	G	N	Q	H	Q	A	E	S
Human A/Indonesia/CDC595/2006 6	2.1	M	N	P	N	Q	K	I	I	T	I	G	S	I	C	M	A	I	G	T	V	S	L	M	L	Q	I	G	N	M	I	S	I	W	V	S	H	S	I	Q	T	G	N	Q	H	Q	A	E	S
Human A/Indonesia/CDC596/2006 6	2.1	M	N	P	N	Q	K	I	I	T	I	G	S	I	C	M	A	I	G	T	V	S	L	M	L	Q	I	G	N	M	I	S	I	W	V	S	H	S	I	Q	T	G	N	Q	H	Q	A	E	S
Human A/Indonesia/CDC597/2006 6	2.1	M	N	P	N	Q	K	I	I	T	I	G	S	I	C	M	A	I	G	T	V	S	L	M	L	Q	I	G	N	M	I	S	I	W	V	S	H	S	I	Q	T	G	N	Q	H	Q	A	E	S
Human A/Indonesia/CDC599/2006 6	2.1	M	N	P	N	Q	K	I	I	T	I	G	S	I	C	M	A	I	G	T	V	S	L	M	L	Q	I	G	N	M	I	S	I	W	V	S	H	S	I	Q	T	G	N	Q	H	Q	A	E	S
Human A/Indonesia/CDC599N/2006 6	2.1	M	N	P	N	Q	K	I	I	T	I	G	S	I	C	M	A	I	G	T	V	S	L	M	L	Q	I	G	N	M	I	S	I	W	V	S	H	S	I	Q	T	G	N	Q	H	Q	A	E	S
Human A/Indonesia/CDC610/2006 6	2.1	M	N	P	N	Q	K	I	I	T	I	G	S	I	C	M	V	I	G	I	V	S	L	M	L	Q	I	G	N	M	I	S	I	W	V	S	H	S	I	Q	T	G	N	Q	H	Q	A	E	S
Human A/Indonesia/CDC623/2006 6	2.1	M	N	P	N	Q	K	I	I	T	I	G	S	I	C	M	V	I	G	I	V	S	L	M	L	Q	I	G	N	M	I	S	I	W	V	S	H	S	V	Q	T	G	N	Q	H	Q	A	E	S
Human A/Indonesia/CDC623E/2006 6	2.1	M	N	P	N	Q	K	I	I	T	I	G	S	I	C	M	V	I	G	I	V	S	L	M	L	Q	I	G	N	M	I	S	I	W	V	S	H	S	V	Q	T	G	N	Q	H	Q	A	E	S
Human A/Indonesia/CDC624/2006 6	2.1	M	N	P	N	Q	K	I	I	T	I	G	S	I	C	M	V	I	G	I	V	S	L	M	L	Q	I	G	N	M	I	S	I	W	V	S	H	S	V	Q	T	G	N	Q	H	Q	A	E	S
Human A/Indonesia/CDC624E/2006 6	2.1	M	N	P	N	Q	K	I	I	T	I	G	S	I	C	M	V	I	G	I	V	S	L	M	L	Q	I	G	N	M	I	S	I	W	V	S	H	S	V	Q	T	G	N	Q	H	Q	A	E	S
Human A/Indonesia/CDC625/2006 6	2.1	M	N	P	N	Q	K	I	I	T	I	G	S	I	C	M	A	I	G	T	V	S	L	M	L	Q	I	G	N	M	I	S	I	W	V	S	H	S	I	Q	T	G	N	Q	H	Q	A	E	S
Human A/Indonesia/CDC625L/2006 6	2.1	M	N	P	N	Q	K	I	I	T	I	G	S	I	C	M	A	I	G	T	V	S	L	M	L	Q	I	G	N	M	I	S	I	W	V	S	H	S	I	Q	T	G	N	Q	H	Q	A	E	S
Human A/Indonesia/CDC634/2006 6	2.1	M	N	P	N	Q	K	I	I	T	I	G	S	I	C	M	V	I	G	I	V	S	L	M	L	Q	I	G	N	M	I	S	I	W	V	S	H	S	T	Q	K	G	N	Q	H	Q	A	E	S
Human A/Indonesia/CDC634P/2006 6	2.1	M	N	P	N	Q	K	I	I	T	I	G	S	I	C	M	V	I	G	I	V	S	L	M	L	Q	I	G	N	M	I	S	I	W	V	S	H	S	T	Q	K	G	N	Q	H	Q	A	E	S
Human A/Indonesia/CDC634T/2006 6	2.1	M	N	P	N	Q	K	I	I	T	I	G	S	I	C	M	V	I	G	I	V	S	L	M	L	Q	I	G	N	M	I	S	I	W	V	S	H	S	T	Q	K	G	N	Q	H	Q	A	E	S
Human A/Indonesia/CDC644/2006 6	2.1	M	N	P	N	Q	K	I	I	T	I	G	S	I	C	M	V	I	G	I	V	S	L	M	L	Q	I	G	N	M	I	S	I	W	V	S	H	S	T	Q	K	G	N	Q	H	Q	A	E	S
Human A/Indonesia/CDC644T/2006 6	2.1	M	N	P	N	Q	K	I	I	T	I	G	S	I	C	M	V	I	G	I	V	S	L	M	L	Q	I	G	N	M	I	S	I	W	V	S	H	S	T	Q	K	G	N	Q	H	Q	A	E	S
Human A/Indonesia/CDC669/2006 6	2.1	M	N	P	N	Q	K	I	I	T	I	G	S	I	C	M	V	I	G	I	V	S	L	M	L	Q	I	G	N	M	I	S	I	W	V	S	H	S	I	Q	T	G	N	Q	H	Q	A	E	S
Human A/Indonesia/CDC669P/2006 6	2.1	M	N	P	N	Q	K	I	I	T	I	G	S	I	C	M	V	I	G	I	V	S	L	M	L	Q	I	G	N	M	I	S	I	W	V	S	H	S	I	Q	T	G	N	Q	H	Q	A	E	S
Human A/Indonesia/CDC699/2006 6	2.1	M	N	P	N	Q	K	I	I	T	I	G	S	I	C	M	V	I	G	I	V	S	L	M	L	Q	I	G	N	M	I	S	I	W	V	S	H	S	I	Q	K	G	N	Q	H	Q	A	E	S
Human A/Indonesia/CDC739/2006 6	2.1	M	N	P	N	Q	K	I	I	T	I	G	S	I	C	M	V	I	G	I	V	S	L	M	L	Q	I	G	N	M	I	S	I	W	V	S	H	S	I	Q	T	G	N	Q	H	Q	A	E	S
Human A/Indonesia/CDC742/2006 6	2.1	M	N	P	N	R	K	I	I	T	I	G	S	I	C	M	V	I	G	M	V	S	L	M	L	Q	I	G	N	M	I	S	I	W	V	S	H	S	I	Q	T	G	N	Q	H	Q	A	E	S
Human A/Indonesia/CDC759/2006 6	2.1	M	N	P	N	Q	K	I	I	T	I	G	S	I	C	M	V	I	G	I	V	S	L	M	L	Q	I	G	N	M	I	S	I	W	V	S	H	S	I	Q	T	G	N	Q	H	Q	A	E	S
Human A/Indonesia/CDC835/2006 6	2.1	M	N	P	N	Q	K	I	I	T	I	G	S	I	C	M	V	I	G	I	V	S	L	M	L	Q	I	G	N	M	I	S	I	W	V	S	H	S	I	Q	T	G	N	Q	H	Q	A	E	S
Human A/Indonesia/CDC836/2006 6	2.1	M	N	P	N	Q	K	I	I	T	I	G	S	I	C	M	V	I	G	I	V	S	L	M	L	Q	I	G	N	M	I	S	I	W	V	S	H	S	I	Q	T	G	N	Q	H	Q	A	E	S
Human A/Indonesia/CDC836T/2006 6	2.1	M	N	P	N	Q	K	I	I	T	I	G	S	I	C	M	V	I	G	I	V	S	L	M	L	Q	I	G	N	M	I	S	I	W	V	S	H	S	I	Q	T	G	N	Q	H	Q	A	E	S
Human A/Indonesia/CDC887/2006 6	2.1	M	N	P	N	Q	K	I	I	T	I	G	S	I	C	M	V	I	G	I	V	S	L	M	L	Q	I	G	N	M	I	S	I	W	V	S	H	S	I	Q	K	G	N	Q	H	Q	A	E	S
Human A/Indonesia/CDC938/2006 6	2.1	M	N	P	N	Q	K	I	I	T	I	G	S	I	C	M	V	I	G	I	V	S	L	M	L	Q	I	G	N	M	I	S	I	W	V	S	H	S	I	Q	K	G	N	Q	H	Q	A	E	S
Human A/Indonesia/CDC938E/2006 6	2.1	M	N	P	N	Q	K	I	I	T	I	G	S	I	C	M	V	I	G	I	V	S	L	M	L	Q	I	G	N	M	I	S	I	W	V	S	H	S	I	Q	K	G	N	Q	H	Q	A	E	S
Human A/Indonesia/CDC940/2006 6	2.1	M	N	P	N	Q	K	I	I	T	I	G	S	I	C	M	V	I	G	I	V	S	L	M	L	Q	I	G	N	M	V	S	T	W	V	S	H	S	I	Q	T	G	N	Q	Y	Q	A	E	S
Swine A/swine/Banten/UT6001/2006 6	2.1	M	N	P	N	Q	K	I	I	T	I	G	S	I	C	M	A	V	G	I	V	S	L	M	L	Q	I	G	N	M	I	S	I	W	V	S	H	S	I	Q	T	G	N	Q	H	Q	A	E	S
Swine A/swine/East Java/UT6003/2006 6	2.1	M	N	P	N	Q	K	I	I	T	I	G	S	I	C	M	V	I	G	V	V	S	L	M	L	Q	I	G	N	M	I	S	I	W	V	S	H	S	I	Q	T	G	N	Q	H	Q	A	E	S
Swine A/swine/East Java/UT6005/2006 6	2.1	M	N	P	N	Q	K	I	I	T	I	G	S	I	C	M	A	V	G	I	V	S	L	M	L	Q	I	G	N	M	I	S	I	W	V	S	H	S	I	Q	T	R	N	Q	H	Q	A	E	S
Swine A/swine/North Sumatra/UT6004/2006 6	2.1	M	N	P	N	Q	K	I	I	T	I	G	S	I	C	M	A	V	G	I	V	S	L	M	L	Q	I	G	N	M	I	S	I	W	V	S	H	S	I	Q	T	G	N	Q	H	Q	A	E	S
Swine A/swine/South Kalimantan/UT6015/2006 6	2.1	M	N	P	N	Q	K	I	I	T	I	G	S	I	C	M	V	I	G	V	V	S	L	M	L	Q	I	G	N	M	I	S	I	W	V	S	H	S	I	Q	T	G	N	Q	H	Q	A	E	S
Avian A/Chicken/Indonesia/Garut1631-51/2006 6	2.1	M	N	P	N	Q	K	I	I	T	I	G	S	I	C	M	V	I	G	I	V	S	L	M	L	Q	V	G	N	M	I	S	I	W	V	S	H	S	I	Q	T	G	N	Q	H	Q	A	E	S
Avian A/chicken/Bantul/BBVW-446-24454/2007 6	2.1	-	N	P	N	Q	K	I	I	T	I	G	S	I	C	M	V	I	G	I	V	S	L	M	L	Q	I	G	N	M	I	S	I	W	V	S	H	S	I	Q	K	G	N	Q	H	Q	A	E	S
Avian A/chicken/Bantul/BBVW-446-24456/2007 6	2.1	-	N	P	N	Q	K	I	I	T	I	G	S	I	C	M	V	I	G	I	V	S	L	M	L	Q	I	G	N	M	I	S	I	W	V	S	H	S	I	Q	K	G	N	Q	H	Q	A	E	S
Avian A/chicken/Cao Bang/07-42/2007 6	2.1	M	N	P	N	Q	K	I	I	T	I	G	S	I	C	M	V	I	G	I	V	S	L	M	L	Q	I	G	N	M	I	S	I	W	V	S	H	S	I	Q	T	G	N	L	N	Q	V	E	P
Avian A/chicken/East Java/UT6031/2007 6	2.1	M	N	P	N	Q	K	I	I	T	I	G	S	I	C	M	V	I	G	V	V	S	L	M	L	Q	I	G	N	M	I	S	I	W	V	S	H	S	I	Q	T	G	N	Q	H	Q	A	E	S
Avian A/chicken/East Java/UT6044/2007 6	2.1	M	N	P	N	Q	K	I	I	T	I	G	S	I	C	M	A	I	G	I	V	S	L	M	L	Q	I	G	N	M	I	S	I	W	V	S	H	S	I	Q	T	G	N	Q	H	Q	A	E	S
Avian A/chicken/East Java/UT6045/2007 6	2.1	M	N	P	N	Q	K	I	I	T	I	G	S	I	C	M	V	I	G	I	V	S	L	M	L	Q	I	G	N	M	I	S	I	W	V	S	H	S	I	Q	T	G	N	Q	H	Q	A	E	S
Avian A/chicken/Inhu/BPPVRII/2007 6	2.1	M	N	P	N	Q	K	I	I	T	I	G	S	I	C	M	V	I	G	I	V	S	L	M	L	Q	I	G	N	M	I	S	I	W	V	S	H	S	I	Q	K	G	N	Q	H	Q	A	E	S
Avian A/chicken/Jakarta/DKI-Nurs/2007 6	2.1	M	N	P	N	Q	K	I	I	T	I	G	S	I	C	M	V	I	G	I	V	S	L	M	L	Q	I	G	N	M	I	S	I	W	V	S	H	S	I	Q	T	G	N	Q	H	Q	A	E	S
Avian A/chicken/Kulon Progo/BBVW-453-11051/2007 6	2.1	-	N	P	N	Q	K	I	I	T	I	G	S	I	C	M	V	I	G	I	V	S	L	M	L	Q	I	G	N	M	I	S	I	W	V	S	H	S	I	Q	K	G	N	Q	H	Q	A	E	S
Avian A/chicken/Kulon Progo/BBVW-537-11099/2007 6	2.1	-	N	P	N	Q	K	I	I	T	I	G	S	I	C	M	V	I	G	I	V	S	L	M	L	Q	I	G	N	M	I	S	T	W	V	S	H	S	I	Q	K	G	N	Q	H	Q	A	E	S
Avian A/chicken/Kulon Progo/BBVW-667-605/2007 6	2.1	-	N	P	N	Q	K	I	I	T	I	G	S	I	C	M	V	I	G	I	V	S	L	M	L	Q	I	G	N	M	I	S	I	W	V	S	H	S	I	Q	K	G	N	Q	H	Q	A	E	S
Avian A/chicken/Kulon Progo/BBVW-922-511/2007 6	2.1	-	N	P	N	Q	K	I	I	T	I	G	S	I	C	M	V	I	G	I	V	S	L	M	L	Q	I	G	N	M	I	S	I	W	V	S	H	S	I	Q	K	G	N	Q	H	Q	A	E	S
Avian A/chicken/Magelang/BBVW-662-764/2007 6	2.1	-	N	P	N	Q	K	I	I	T	I	G	S	I	C	M	V	I	G	I	V	S	L	I	L	Q	I	G	N	M	I	S	I	W	V	S	H	S	I	Q	T	G	N	Q	H	Q	A	E	S
Avian A/chicken/Magelang/BBVW-680-74X/2007 6	2.1	-	N	P	N	Q	K	I	I	T	I	G	S	I	C	M	V	I	G	I	V	S	L	M	L	Q	I	G	N	M	I	S	I	W	V	S	H	S	I	Q	K	G	N	Q	H	Q	A	E	S
Avian A/chicken/Sleman/BBVW-626-233/2007 6	2.1	-	N	P	N	Q	K	I	I	T	I	G	S	I	C	M	V	I	G	I	V	S	L	M	L	Q	I	G	N	M	I	S	I	W	V	S	H	S	I	Q	K	G	N	Q	H	Q	A	E	S
Avian A/chicken/West Java/Smi-Hj18/2007 6	2.1	M	N	P	N	Q	K	I	I	T	I	G	S	I	C	M	V	I	G	I	V	S	L	M	L	Q	I	G	N	M	I	S	T	W	V	S	H	S	I	Q	T	G	N	Q	H	Q	A	E	S
Avian A/chicken/West Java/Smi-Sud1/2007 6	2.1	M	N	P	N	Q	K	I	I	T	I	G	S	I	C	M	V	I	G	I	V	S	L	M	L	Q	I	G	N	M	I	S	I	W	V	S	H	S	I	Q	T	G	N	Q	H	Q	A	E	S
Avian A/duck/Bantul/BBVW-358-24381/2007 6	2.1	-	N	P	N	Q	K	I	I	T	I	G	S	I	C	M	V	I	G	I	V	S	L	M	L	Q	I	G	N	M	I	S	I	W	V	S	H	S	I	Q	K	G	N	Q	H	Q	A	E	S
Avian A/duck/Bantul/BBVW-387-23310/2007 6	2.1	-	N	P	N	Q	K	I	I	T	I	G	S	I	C	M	V	I	G	V	V	S	L	M	L	Q	I	G	N	M	I	S	I	W	V	S	H	S	I	Q	T	G	N	Q	H	Q	A	E	S
Avian A/duck/Bantul/BBVW-678-24404/2007 6	2.1	-	N	P	N	Q	K	I	I	T	I	G	S	I	C	M	V	I	G	I	V	S	L	M	L	Q	I	G	N	M	I	S	I	W	V	S	H	S	I	Q	K	G	N	Q	H	Q	A	E	S
Avian A/duck/Magelang/BBVW-604-44401/2007 6	2.1	-	N	P	N	Q	K	I	I	T	I	G	S	I	C	M	V	I	G	I	V	S	L	M	L	Q	I	G	N	M	I	S	I	W	V	S	H	S	I	Q	K	G	N	Q	H	Q	A	E	S
Avian A/duck/Magelang/BBVW-680-41044/2007 6	2.1	-	N	P	N	Q	K	I	I	T	I	G	S	I	C	M	V	I	G	I	V	S	L	M	L	Q	I	G	N	M	I	S	I	W	V	S	H	S	I	Q	K	G	N	Q	H	Q	A	E	S
Avian A/duck/Magelang/BBVW-680-41051/2007 6	2.1	-	N	P	N	Q	K	I	I	T	I	G	S	I	C	M	V	I	G	I	V	S	L	M	L	Q	I	G	N	M	I	S	I	W	V	S	H	S	I	Q	K	G	N	Q	H	Q	A	E	S
Avian A/duck/Sleman/BBVW-598-32226/2007 6	2.1	-	N	P	N	Q	K	I	I	T	I	G	S	I	C	M	V	I	G	I	V	S	L	M	L	Q	I	G	N	M	I	S	I	W	V	S	H	S	I	Q	K	G	N	Q	H	Q	A	E	S
Avian A/duck/Sleman/BBVW-598-32237/2007 6	2.1	-	N	P	N	Q	K	I	I	T	I	G	S	I	C	M	V	I	G	I	V	S	L	M	L	Q	I	G	N	M	I	S	I	W	V	S	H	S	I	Q	K	G	N	Q	H	Q	A	E	S
Avian A/Muscovy duck/West Java/Bks3/2007 6	2.1	M	N	P	N	Q	K	I	I	T	I	G	S	I	C	M	V	I	G	I	V	S	L	M	L	Q	I	G	N	M	I	S	I	W	V	S	H	S	I	Q	K	G	N	Q	H	Q	A	E	S
Human A/Indonesia/CDC1031/2007 6	2.1	M	N	P	N	Q	K	I	I	T	I	G	S	I	C	M	V	I	G	I	V	S	L	M	L	Q	I	G	N	M	I	S	I	W	V	S	H	S	I	Q	K	G	N	Q	H	Q	A	E	S
Human A/Indonesia/CDC1031RE2/2007 6	2.1	M	N	P	N	Q	K	I	I	T	I	G	S	I	C	M	V	I	G	I	V	S	L	M	L	Q	I	G	N	M	I	S	I	W	V	S	H	S	I	Q	K	G	N	Q	H	Q	A	E	S
Human A/Indonesia/CDC1031T/2007 6	2.1	M	N	P	N	Q	K	I	I	T	I	G	S	I	C	M	V	I	G	I	V	S	L	M	L	Q	I	G	N	M	I	S	I	W	V	S	H	S	I	Q	K	G	N	Q	H	Q	A	E	S
Human A/Indonesia/CDC1031T2/2007 6	2.1	M	N	P	N	Q	K	I	I	T	I	G	S	I	C	M	V	I	G	I	V	S	L	M	L	Q	I	G	N	M	I	S	I	W	V	S	H	S	I	Q	K	G	N	Q	H	Q	A	E	S
Human A/Indonesia/CDC1032/2007 6	2.1	M	N	P	N	Q	K	I	I	T	I	G	S	I	C	M	V	I	G	I	V	S	L	M	L	Q	I	G	N	M	I	S	I	W	V	S	H	S	I	Q	K	G	N	Q	H	Q	A	E	S
Human A/Indonesia/CDC1032N/2007 6	2.1	M	N	P	N	Q	K	I	I	T	I	G	S	I	C	M	V	I	G	I	V	S	L	M	L	Q	I	G	N	M	I	S	I	W	V	S	H	S	I	Q	K	G	N	Q	H	Q	A	E	S
Human A/Indonesia/CDC1032T/2007 6	2.1	M	N	P	N	Q	K	I	I	T	I	G	S	I	C	M	V	I	G	I	V	S	L	M	L	Q	I	G	N	M	I	S	I	W	V	S	H	S	I	Q	K	G	N	Q	H	Q	A	E	S
Human A/Indonesia/CDC1046/2007 6	2.1	M	N	P	N	Q	K	I	I	T	I	G	S	I	C	M	V	I	G	I	V	S	L	M	L	Q	I	G	N	M	I	S	I	W	V	S	H	S	I	Q	T	G	N	Q	H	Q	A	E	S
Human A/Indonesia/CDC1046T/2007 6	2.1	M	N	P	N	Q	K	I	I	T	I	G	S	I	C	M	V	I	G	I	V	S	L	M	L	Q	I	G	N	M	I	S	I	W	V	S	H	S	I	Q	T	G	N	Q	H	Q	A	E	S
Human A/Indonesia/CDC1047/2007 6	2.1	M	N	P	N	Q	K	I	I	T	I	G	S	I	C	M	V	I	G	I	V	S	L	M	L	Q	I	G	N	M	I	S	I	W	V	S	H	S	I	Q	T	G	N	Q	H	Q	A	E	S
Human A/Indonesia/CDC1047S/2007 6	2.1	M	N	P	N	Q	K	I	I	T	I	G	S	I	C	M	V	I	G	I	V	S	L	M	L	Q	I	G	N	M	I	S	I	W	V	S	H	S	I	Q	T	G	N	Q	H	Q	A	E	S
Swine A/swine/Banten/UT6008/2007 6	2.1	M	N	P	N	Q	K	I	I	T	I	G	S	I	C	M	V	I	G	V	V	S	L	M	L	Q	I	G	N	M	I	S	I	W	V	S	H	S	I	Q	T	G	N	Q	H	Q	A	E	S
Swine A/swine/East Java/UT6010/2007 6	2.1	M	N	P	N	Q	K	I	I	T	I	G	S	I	C	M	A	V	G	I	V	S	L	M	L	Q	I	G	N	M	I	S	I	W	V	S	H	S	I	Q	T	G	N	Q	H	Q	A	E	S
Swine A/swine/East Java/UT6012/2007 6	2.1	M	N	P	N	Q	K	I	I	T	I	G	S	I	C	M	V	I	G	V	V	S	L	M	L	Q	I	G	N	M	I	S	I	W	V	S	H	S	I	Q	T	G	N	Q	H	Q	A	E	S
Swine A/swine/North Sumatra/UT6034/2007 6	2.1	M	N	P	N	Q	K	I	I	T	I	G	S	I	C	M	V	I	G	V	V	S	L	M	L	Q	I	G	N	M	I	S	I	W	V	S	H	S	I	Q	T	G	N	Q	H	Q	A	E	S
Avian A/duck/Bantul/BBVW-1005-24442/2007 6	2.1	-	N	P	N	Q	K	I	I	T	I	G	S	I	C	M	V	I	G	I	V	S	L	M	L	Q	T	G	N	M	I	S	I	W	V	S	H	S	I	Q	K	G	N	Q	H	Q	A	E	S
Avian A/duck/Magelang/BBVW-680-41043/2007 6	2.1	-	N	P	N	Q	K	I	I	T	I	G	S	I	C	M	V	I	G	I	V	S	L	M	L	Q	T	G	N	M	I	S	I	W	V	S	H	S	I	Q	K	G	N	Q	H	Q	A	E	S
Avian A/duck/Kulon Progo/BBVW-618-11001/2007 6	2.1	-	N	P	N	Q	K	I	I	T	I	G	S	I	C	M	V	I	G	I	V	S	L	M	L	Q	V	G	N	M	I	S	I	W	V	S	H	S	I	Q	K	G	N	Q	H	Q	A	E	S
Avian A/tree sparrow/Indonesia/D10013/2010 NA	2.1	-	-	-	N	Q	K	I	I	T	I	G	S	I	C	M	V	I	G	I	V	S	L	M	L	Q	I	G	N	M	I	S	I	W	V	S	H	S	I	Q	K	G	N	Q	H	R	T	E	-
Avian A/avian/Russia/5354-vac/2005 6	2.2	-	-	-	-	Q	K	I	I	T	I	G	S	I	C	M	V	I	G	I	V	S	L	M	L	Q	I	G	N	M	I	S	I	W	V	S	H	S	I	Q	T	G	N	Q	R	Q	A	E	P
Avian A/bar-headed goose/Mongolia/1/05 6	2.2	M	N	P	N	Q	K	I	I	T	I	G	S	I	C	M	V	I	G	I	V	S	L	M	L	Q	I	G	N	M	I	S	I	W	V	S	H	S	I	Q	T	G	N	Q	R	Q	A	E	P
Avian A/bar-headed goose/Qinghai/0510/05 6	2.2	M	N	P	N	Q	K	I	I	T	I	G	S	I	C	M	V	I	G	I	V	S	L	M	L	Q	I	G	N	M	I	S	I	W	V	S	H	S	I	Q	T	G	N	Q	R	Q	A	E	P
Avian A/Bar-headed Goose/Qinghai/12/05 6	2.2	M	N	P	N	Q	K	I	I	T	I	G	S	I	C	M	V	I	G	I	V	S	L	M	L	Q	I	G	N	M	I	S	I	W	V	S	H	S	I	Q	T	G	N	Q	R	Q	A	E	P
Avian A/bar-headed goose/Qinghai/3/2005 6	2.2	M	N	P	N	Q	K	I	I	T	I	G	S	I	C	M	V	I	G	I	V	S	L	M	L	Q	I	G	N	M	I	S	I	W	V	S	H	S	I	Q	T	G	N	Q	R	Q	A	E	P
Avian A/bar-headed goose/Qinghai/5/2005 6	2.2	M	N	P	N	Q	K	I	I	T	I	G	S	I	C	M	V	I	G	I	V	S	L	M	L	Q	I	G	N	M	I	S	I	W	V	S	H	S	I	Q	T	G	N	Q	R	Q	A	E	P
Raccoon dog A/raccoon dog/Shandong/sd1/2005 6	2.2	M	N	P	N	Q	K	I	I	T	I	G	S	I	C	M	V	I	G	I	V	S	L	M	L	H	I	G	N	M	I	S	I	W	V	S	H	S	I	Q	T	G	N	Q	R	Q	A	E	P
Raccoon dog A/raccoon dog/Shandong/sd2/2005 6	2.2	M	N	P	N	Q	K	I	I	T	I	G	S	I	C	M	V	I	G	I	V	S	L	M	L	H	I	G	N	M	I	S	I	W	V	S	H	S	I	Q	T	G	N	Q	R	Q	A	E	P
Avian A/Bar-headed Goose/Qinghai/59/05 6	2.2	M	N	P	N	Q	K	I	I	T	I	G	S	I	C	M	V	I	G	I	V	S	L	M	L	Q	I	G	N	M	I	S	I	W	V	S	H	S	I	Q	T	G	N	Q	R	Q	A	E	P
Avian A/Bar-headed Goose/Qinghai/60/05 6	2.2	M	N	P	N	Q	K	I	I	T	I	G	S	I	C	M	V	I	G	I	V	S	L	M	L	Q	I	G	N	M	I	S	I	W	V	S	H	S	I	Q	T	G	N	Q	R	Q	A	E	P
Avian A/Bar-headed Goose/Qinghai/61/05 6	2.2	M	N	P	N	Q	K	I	I	T	I	G	S	I	C	M	V	I	G	I	V	S	L	M	L	Q	I	G	N	M	I	S	I	W	V	S	H	S	I	Q	T	G	N	Q	R	Q	A	E	P
Avian A/Bar-headed Goose/Qinghai/62/05 6	2.2	M	N	P	N	Q	K	I	I	T	I	G	S	I	C	M	V	I	G	I	V	S	L	M	L	Q	I	G	N	M	I	S	I	W	V	S	H	S	I	Q	T	G	N	Q	R	Q	A	E	P
Avian A/Bar-headed Goose/Qinghai/65/05 6	2.2	M	N	P	N	Q	K	I	I	T	I	G	S	I	C	M	V	I	G	I	V	S	L	M	L	Q	I	G	N	M	I	S	I	W	V	S	H	S	I	Q	T	G	N	Q	R	Q	A	E	P
Avian A/Bar-headed Goose/Qinghai/67/05 6	2.2	M	N	P	N	Q	K	I	I	T	I	G	S	I	C	M	V	I	G	I	V	S	L	M	L	Q	I	G	N	M	I	S	I	W	V	S	H	S	I	Q	T	G	N	Q	R	Q	A	E	P
Avian A/Bar-headed Goose/Qinghai/68/05 6	2.2	M	N	P	N	Q	K	I	I	T	I	G	S	I	C	M	V	I	G	I	V	S	L	M	L	Q	I	G	N	M	I	S	I	W	V	S	H	S	I	Q	T	G	N	Q	R	Q	A	E	P
Avian A/Bar-headed Goose/Qinghai/75/05 6	2.2	M	N	P	N	Q	K	I	I	T	I	G	S	I	C	M	V	I	G	I	V	S	L	M	L	Q	I	G	N	M	I	S	I	W	V	S	H	S	I	Q	T	G	N	Q	R	Q	A	E	P
Avian A/black-headed goose/Qinghai/1/2005 6	2.2	-	-	P	N	Q	K	I	I	T	I	G	S	I	C	M	V	I	G	I	V	S	L	M	L	Q	I	G	N	M	I	S	I	W	V	S	H	S	I	Q	T	G	N	Q	R	Q	A	E	P
Avian A/black-headed goose/Qinghai/2/2005 6	2.2	-	-	P	N	Q	K	I	I	T	I	G	S	I	C	M	V	I	G	I	V	S	L	M	L	Q	I	G	N	M	I	S	I	W	V	S	H	S	I	Q	T	G	N	Q	R	Q	A	E	P
Avian A/black-headed gull/Qinghai/1/2005 6	2.2	-	-	P	N	Q	K	I	I	T	I	G	S	I	C	M	V	I	G	I	V	S	L	M	L	Q	I	G	N	M	I	S	I	W	V	S	H	S	I	Q	T	G	N	Q	R	Q	A	E	P
Avian A/Brown-headed Gull/Qinghai/3/05 6	2.2	M	N	P	N	Q	K	I	I	T	I	G	S	I	C	M	V	I	G	I	V	S	L	M	L	Q	I	G	N	M	I	S	I	W	V	S	H	S	I	Q	T	G	N	Q	R	Q	A	E	P
Avian A/chicken/Astana/6/2005 6	2.2	M	N	P	N	Q	K	I	I	T	I	G	S	I	C	M	V	I	G	I	V	S	L	M	L	Q	I	G	N	M	I	S	I	W	V	S	H	S	I	Q	T	G	N	Q	R	Q	A	E	P
Avian A/chicken/Crimea/08/2005 6	2.2	M	N	P	N	Q	K	I	I	T	I	G	S	I	C	M	V	I	G	I	V	S	L	M	L	Q	I	G	N	M	I	S	I	W	V	S	H	S	I	Q	T	G	N	Q	R	Q	A	E	P
Avian A/chicken/Kurgan/05/2005 6	2.2	M	N	P	N	Q	K	I	I	T	I	G	S	I	C	M	V	I	G	I	V	S	L	M	L	Q	I	G	N	M	I	S	I	W	V	S	H	S	I	Q	T	G	N	Q	R	Q	A	E	P
Avian A/chicken/Kurgan/3/2005 6	2.2	M	N	P	N	Q	K	I	I	T	I	G	S	I	C	M	V	I	G	I	V	S	L	M	L	Q	I	G	N	M	I	S	I	W	V	S	H	S	I	Q	T	G	N	Q	R	Q	A	E	P
Avian A/chicken/Liaoning/23/2005 6	2.2	M	N	P	N	Q	K	I	I	T	I	G	S	I	C	M	V	I	G	I	V	S	L	M	L	Q	I	G	N	M	I	S	I	W	V	S	H	S	I	Q	T	G	N	Q	R	Q	A	E	P
Avian A/chicken/Omsk/14/05 6	2.2	M	N	P	N	Q	K	I	I	T	I	G	S	I	C	M	V	I	G	I	V	S	L	M	L	Q	I	G	N	M	I	S	I	W	V	S	H	S	I	Q	T	G	N	Q	R	Q	A	E	P
Avian A/chicken/Suzdalka/06/05 6	2.2	M	N	P	N	Q	K	I	I	T	I	G	S	I	C	M	V	I	G	I	V	S	L	M	L	Q	I	G	N	M	I	S	I	W	V	S	H	S	I	Q	T	G	N	Q	R	Q	A	E	P
Avian A/chicken/Tula/4/05 6	2.2	M	N	P	N	Q	K	I	I	T	I	G	S	I	C	M	V	I	G	I	V	S	L	M	L	Q	I	G	N	M	I	S	I	W	V	S	H	S	I	Q	T	G	N	Q	R	Q	A	E	P
Avian A/Cygnus olor/Astrakhan/Ast05-2-1/2005 6	2.2	M	N	P	N	Q	K	I	I	T	I	G	S	I	C	M	V	I	G	I	V	S	L	M	L	Q	I	G	N	M	I	S	I	W	V	S	H	S	I	Q	T	G	N	Q	R	Q	A	E	P
Avian A/Cygnus olor/Astrakhan/Ast05-2-10/2005 6	2.2	M	N	P	N	Q	K	I	I	T	I	G	S	I	C	M	V	I	G	I	V	S	L	M	L	Q	I	G	N	M	I	S	I	W	V	S	H	S	I	Q	T	G	N	Q	R	Q	A	E	P
Avian A/Cygnus olor/Astrakhan/Ast05-2-2/2005 6	2.2	M	N	P	N	Q	K	I	I	T	I	G	S	I	C	M	V	I	G	I	V	S	L	M	L	Q	I	G	N	M	I	S	I	W	V	S	H	S	I	Q	T	G	N	Q	R	Q	A	E	P
Avian A/Cygnus olor/Astrakhan/Ast05-2-3/2005 6	2.2	M	N	P	N	Q	K	I	I	T	I	G	S	I	C	M	V	I	G	I	V	S	L	M	L	Q	I	G	N	M	I	S	I	W	V	S	H	S	I	Q	T	G	N	Q	R	Q	A	E	P
Avian A/Cygnus olor/Astrakhan/Ast05-2-4/2005 6	2.2	M	N	P	N	Q	K	I	I	T	I	G	S	I	C	M	V	I	G	I	V	S	L	M	L	Q	I	G	N	M	I	S	I	W	V	S	H	S	I	Q	T	G	N	Q	R	Q	A	E	P
Avian A/Cygnus olor/Astrakhan/Ast05-2-5/2005 6	2.2	M	N	P	N	Q	K	I	I	T	I	G	S	I	C	M	V	I	G	I	V	S	L	M	L	Q	I	G	N	M	I	S	I	W	V	S	H	S	I	Q	T	G	N	Q	R	Q	A	E	P
Avian A/Cygnus olor/Astrakhan/Ast05-2-6/2005 6	2.2	M	N	P	N	Q	K	I	I	T	I	G	S	I	C	M	V	I	G	I	V	S	L	M	L	Q	I	G	N	M	I	S	I	W	V	S	H	S	I	Q	T	G	N	Q	R	Q	A	E	P
Avian A/Cygnus olor/Astrakhan/Ast05-2-7/2005 6	2.2	M	N	P	N	Q	K	I	I	T	I	G	S	I	C	M	V	I	G	I	V	S	L	M	L	Q	I	G	N	M	I	S	I	W	V	S	H	S	I	Q	T	G	N	Q	R	Q	A	E	P
Avian A/Cygnus olor/Astrakhan/Ast05-2-8/2005 6	2.2	M	N	P	N	Q	K	I	I	T	I	G	S	I	C	M	V	I	G	I	V	S	L	M	L	Q	I	G	N	M	I	S	I	W	V	S	H	S	I	Q	T	G	N	Q	R	Q	A	E	P
Avian A/Cygnus olor/Astrakhan/Ast05-2-9/2005 6	2.2	M	N	P	N	Q	K	I	I	T	I	G	S	I	C	M	V	I	G	I	V	S	L	M	L	Q	I	G	N	M	I	S	I	W	V	S	H	S	I	Q	T	G	N	Q	R	Q	A	E	P
Avian A/cygnus olor/Croatia/1/2005 6	2.2	M	N	P	N	Q	K	I	I	T	I	G	S	I	C	M	V	I	G	I	V	S	L	M	L	Q	I	G	N	M	I	S	I	W	V	S	H	S	I	Q	T	G	N	Q	R	Q	A	E	P
Avian A/domestic goose/Pavlodar/1/2005 6	2.2	-	-	-	-	-	-	-	-	-	-	-	-	I	C	M	V	I	G	I	V	S	L	M	L	Q	I	G	N	M	I	S	I	W	V	S	H	S	I	Q	T	G	N	Q	R	Q	A	E	P
Avian A/duck/France/05066b/2005 6	2.2	M	N	P	N	Q	K	I	I	T	I	G	S	I	C	V	V	I	G	I	V	S	L	M	L	Q	I	G	N	I	I	S	I	W	V	S	H	S	I	Q	T	G	N	Q	Y	Q	P	E	P
Avian A/duck/Kurgan/08/2005 6	2.2	M	N	P	N	Q	K	I	I	T	I	G	S	I	C	M	V	I	G	I	V	S	L	M	L	Q	I	G	N	M	I	S	I	W	V	S	H	S	I	Q	T	G	N	Q	R	Q	A	E	P
Avian A/duck/Novosibirsk/02/05 6	2.2	M	N	P	N	Q	K	I	I	T	I	G	S	I	C	M	V	I	G	I	V	S	L	M	L	Q	I	G	N	M	I	S	I	W	V	S	H	S	I	Q	T	G	N	Q	R	Q	A	E	P
Avian A/duck/Novosibirsk/56/2005 6	2.2	M	N	P	N	Q	K	I	I	T	I	G	S	I	C	M	V	I	G	I	V	S	L	M	L	Q	I	G	N	M	I	S	I	W	V	S	H	S	I	Q	T	G	N	Q	R	Q	A	E	P
Avian A/duck/PA/454069/2005 6	2.2	M	N	P	N	Q	K	I	I	T	I	G	S	I	C	M	V	I	G	I	I	S	L	V	L	Q	I	G	N	I	I	S	I	W	V	S	H	S	I	Q	I	G	S	Q	N	Y	P	E	T
Avian A/falcon/Saudi Arabia/D1795/2005 6	2.2	M	N	P	N	Q	K	I	I	T	I	G	S	I	C	M	V	I	G	I	V	S	L	M	L	Q	I	G	N	M	I	S	I	W	V	S	H	S	I	Q	T	G	N	Q	C	Q	A	E	P
Avian A/goose/Krasnoozerskoye/627/2005 6	2.2	M	N	P	N	Q	K	I	I	T	I	G	S	I	C	M	V	I	G	I	V	S	L	M	L	Q	I	G	N	M	I	S	I	W	V	S	H	S	I	Q	T	G	N	Q	R	Q	A	E	P
Avian A/goose/Suzdalka/10/05 6	2.2	M	N	P	N	Q	K	I	I	T	I	G	S	I	C	M	V	I	G	I	V	S	L	M	L	Q	I	G	N	M	I	S	I	W	V	S	H	S	I	Q	T	G	N	Q	R	Q	A	E	P
Avian A/Great black headed gull/Qinghai/1/2005 6	2.2	-	-	P	N	Q	K	I	I	T	I	G	S	I	C	M	V	I	G	I	V	S	L	M	L	Q	I	G	N	M	I	S	I	W	V	S	H	S	I	Q	T	G	N	Q	R	Q	A	E	P
Avian A/Great black-headed gull/Qinghai/2/2005 6	2.2	M	N	P	N	Q	K	I	I	T	I	G	S	I	C	M	V	I	G	I	V	S	L	M	L	Q	I	G	N	M	I	S	I	W	V	S	H	S	I	Q	T	G	N	Q	R	Q	A	E	P
Avian A/migratory duck/Jiangxi/2136/2005 6	2.2	-	-	-	-	-	-	-	-	-	-	-	-	-	-	-	-	-	-	-	-	-	-	M	L	Q	I	G	N	M	I	S	I	W	V	S	H	S	I	Q	T	G	N	Q	R	Q	A	E	P
Avian A/migratory duck/Jiangxi/2295/2005 6	2.2	-	-	-	-	-	-	-	-	-	-	-	-	-	-	-	-	-	-	-	-	-	-	M	L	Q	I	G	N	M	I	S	I	W	V	S	H	S	I	Q	T	G	N	Q	R	Q	A	E	P
Avian A/migratory duck/Jiangxi/2300/2005 6	2.2	M	N	P	N	Q	K	I	I	T	I	G	S	I	C	M	V	I	G	I	V	S	L	M	L	Q	I	G	N	M	I	S	I	W	V	S	H	S	I	Q	T	G	N	Q	R	Q	A	E	P
Avian A/Turkey/Langkat/BBPV1/2005 6	2.2	M	N	P	N	Q	K	I	I	T	I	G	S	I	C	M	V	I	G	T	V	S	L	M	L	Q	I	G	N	M	I	S	I	W	V	S	H	S	I	Q	T	G	N	Q	H	Q	A	E	S
Avian A/turkey/Suzdalka/12/05 6	2.2	M	N	P	N	Q	K	I	I	T	I	G	S	I	C	M	V	I	G	I	V	S	L	M	L	Q	I	G	N	M	I	S	I	W	V	S	H	S	I	Q	T	G	N	Q	R	Q	A	E	P
Avian A/turkey/Turkey/1/2005 6	2.2	M	N	P	N	Q	K	I	I	T	I	G	S	I	C	M	V	I	G	I	V	S	L	M	L	Q	I	G	N	M	I	S	I	W	V	S	H	S	I	Q	T	G	N	Q	C	Q	A	E	P
Avian A/whooper swan/Mongolia/244/2005 6	2.2	M	N	P	N	Q	K	I	I	T	I	G	S	I	C	M	V	I	G	I	V	S	L	M	L	Q	I	G	N	M	I	S	I	W	V	S	H	S	I	Q	T	G	N	Q	R	Q	A	E	P
Avian A/whooper swan/Mongolia/3/05 6	2.2	M	N	P	N	Q	K	I	I	T	I	G	S	I	C	M	V	I	G	I	V	S	L	M	L	Q	I	G	N	M	I	S	I	W	V	S	H	S	I	Q	T	G	N	Q	R	Q	A	E	P
Avian A/whooper swan/Mongolia/4/05 6	2.2	M	N	P	N	Q	K	I	I	T	I	G	S	I	C	M	V	I	G	I	V	S	L	M	L	Q	I	G	N	M	I	S	I	W	V	S	H	S	I	Q	T	G	N	Q	R	Q	A	E	P
Avian A/whooper swan/Mongolia/6/05 6	2.2	M	N	P	N	Q	K	I	I	T	I	G	S	I	C	M	V	I	G	I	V	S	L	M	L	Q	I	G	N	M	I	S	I	W	V	S	H	S	I	Q	T	G	N	Q	R	Q	A	E	P
Avian St Jude H5N1 influenza seed virus 163222 6	2.2	M	N	P	N	Q	K	I	I	T	I	G	S	I	C	M	V	I	G	I	V	S	L	M	L	Q	I	G	N	M	I	S	I	W	V	S	H	S	I	Q	T	G	N	Q	R	Q	A	E	P
Environment A/Environment/Qinghai/31/2005 6	2.2	M	N	P	N	Q	K	I	I	T	I	G	S	I	C	M	V	I	G	I	V	S	L	M	L	Q	I	G	N	M	I	S	I	W	V	S	H	S	I	Q	T	G	N	Q	R	Q	A	E	P
Tiger A/tiger/Shanghai/01/2005 6	2.2	M	N	P	N	Q	K	I	I	T	I	G	S	I	C	M	V	I	G	I	V	S	L	M	L	Q	I	G	N	M	I	S	I	W	V	S	H	S	I	Q	T	G	N	Q	R	Q	A	E	P
Environment A/environment/Maryland/1156/2006 6	2.2	M	H	P	N	R	K	I	I	T	I	G	S	I	C	V	A	I	G	I	M	S	L	V	I	Q	S	G	N	I	I	S	I	W	V	S	R	S	I	Q	T	G	S	P	N	Y	P	A	T
Avian A/Anas acuta/Slovenia/470/06 6	2.2	M	N	P	N	Q	K	I	I	T	I	G	S	I	C	M	V	I	G	I	V	S	L	M	L	Q	I	G	N	M	I	S	I	W	V	S	H	S	I	Q	T	G	N	Q	C	Q	A	E	P
Avian A/Anas platyrhynchos/Slovenia/359/2006 6	2.2	M	N	P	N	Q	K	I	I	T	I	G	S	I	C	M	V	I	G	I	V	S	L	M	L	Q	I	G	N	M	I	S	I	W	V	S	H	S	I	Q	T	G	N	Q	R	Q	A	E	P
Avian A/Ardea cinerea/Slovenia/185/06 6	2.2	M	N	P	N	Q	K	I	I	T	I	G	S	I	C	M	V	I	G	I	V	S	L	M	L	Q	I	G	N	M	I	S	I	W	V	S	H	S	I	Q	T	G	N	Q	C	Q	A	E	P
Avian A/bar-headed goose/Qinghai/1-HVRI/2006 6	2.2	M	N	P	N	Q	K	I	I	T	I	G	S	I	C	M	V	I	G	I	G	S	L	M	L	Q	I	G	N	M	I	S	I	W	V	S	H	S	I	Q	T	G	N	Q	R	Q	A	E	P
Avian A/bar-headed goose/Qinghai/F/2006 6	2.2	M	N	P	N	Q	K	I	I	T	I	G	S	I	C	M	V	I	G	I	V	S	L	M	L	Q	I	G	N	M	I	S	I	W	V	S	H	S	I	Q	T	G	N	Q	R	Q	A	E	P
Avian A/bar-headed goose/Tibet/8/2006 6	2.2	M	N	P	N	Q	K	I	I	T	I	G	S	I	C	M	V	I	G	I	V	S	L	M	L	Q	I	G	N	M	I	S	I	W	V	S	H	S	I	Q	T	G	N	Q	R	Q	A	E	P
Avian A/black-headed gull/Qinghai/3/2006 6	2.2	M	N	P	N	Q	K	I	I	T	I	G	S	I	C	M	V	I	G	I	V	S	L	M	L	Q	I	G	N	M	I	S	I	W	V	S	H	S	I	Q	T	G	N	Q	R	Q	A	E	P
Avian A/black-neck crane/Qinghai/7/2006 6	2.2	M	N	P	N	Q	K	I	I	T	I	G	S	I	C	M	V	I	G	I	V	S	L	M	L	Q	I	G	N	M	I	S	I	W	V	S	H	S	I	Q	T	G	N	Q	R	Q	A	E	P
Avian A/buzzard/Bavaria/13/2006 6	2.2	M	N	P	N	Q	K	I	I	T	I	G	S	I	C	M	V	I	G	I	V	S	L	M	L	Q	I	G	N	M	I	S	I	W	V	S	H	S	I	Q	T	G	N	Q	R	Q	A	E	P
Avian A/buzzard/Bavaria/5/2006 6	2.2	M	N	P	N	Q	K	I	I	T	I	G	S	I	C	M	V	I	G	I	V	S	L	M	L	Q	I	G	N	M	I	S	I	W	V	S	H	S	I	Q	T	G	N	Q	R	Q	A	E	P
Avian A/buzzard/Denmark/6370/06 6	2.2	M	N	P	N	Q	K	I	I	T	I	G	S	I	C	M	V	I	G	I	V	S	L	M	L	Q	I	G	N	M	I	S	I	W	V	S	H	S	I	Q	T	G	N	Q	R	Q	A	E	P
Avian A/canada goose/Sweden/V978/2006 6	2.2	M	N	P	N	Q	K	I	I	T	I	G	S	I	C	M	V	I	G	I	V	S	L	M	L	Q	I	G	N	M	I	S	I	W	V	S	H	S	I	Q	T	G	N	Q	R	Q	A	E	P
Avian A/chicken/Afghanistan/1207/2006 6	2.2	M	N	P	N	Q	K	I	I	T	I	G	S	I	C	M	V	I	G	I	V	S	L	M	L	Q	I	G	N	M	I	S	I	W	V	S	H	S	I	Q	T	G	N	Q	R	Q	A	E	P
Avian A/chicken/Afghanistan/1573-47/2006 6	2.2	M	N	P	N	Q	K	I	I	T	I	G	S	I	C	M	V	I	G	I	V	S	L	M	L	Q	I	G	N	M	I	S	I	W	V	S	H	S	I	Q	T	G	N	Q	R	Q	A	E	P
Avian A/chicken/Afghanistan/1573-65/2006 6	2.2	M	N	P	N	Q	K	I	I	T	I	G	S	I	C	M	V	I	G	I	V	S	L	M	L	Q	I	G	N	M	I	S	I	W	V	S	H	S	I	Q	T	G	N	Q	R	Q	A	E	P
Avian A/chicken/Afghanistan/1573-7/2006 6	2.2	M	N	P	N	Q	K	I	I	T	I	G	S	I	C	M	V	I	G	I	V	S	L	M	L	Q	I	G	N	M	I	S	I	W	V	S	H	S	I	Q	T	G	N	Q	R	Q	A	E	P
Avian A/chicken/Afghanistan/1573-92/2006 6	2.2	M	N	P	N	Q	K	I	I	T	I	G	S	I	C	M	V	I	G	I	V	S	L	M	L	Q	I	G	N	M	I	S	I	W	V	S	H	S	I	Q	T	G	N	Q	R	Q	A	E	P
Avian A/chicken/Burkina Faso/13.1/2006 6	2.2	-	-	-	-	-	-	-	-	-	-	-	-	-	-	-	-	-	-	-	-	-	-	M	L	Q	I	G	N	M	I	S	I	W	V	S	H	S	I	Q	T	G	N	Q	R	Q	A	E	P
Avian A/chicken/Burkina Faso/1347-16/2006 6	2.2	M	N	P	N	Q	K	I	I	T	I	G	S	I	C	M	V	I	G	I	V	S	L	M	L	Q	I	G	N	M	I	S	I	W	V	S	H	S	I	Q	T	G	N	Q	R	Q	A	E	P
Avian A/chicken/Cote dIvoire/1787-34/2006 6	2.2	M	N	P	N	Q	K	I	I	T	I	G	S	I	C	M	V	I	G	I	V	S	L	M	L	Q	I	G	N	M	I	S	I	W	V	S	H	S	I	Q	T	G	N	Q	R	Q	A	E	P
Avian A/chicken/Egypt/06207-NLQP/2006 6	2.2	M	N	P	N	Q	K	I	I	T	I	G	S	I	C	M	V	I	G	I	V	S	L	M	L	Q	I	G	N	M	I	S	I	W	V	S	H	S	I	Q	T	G	N	Q	C	Q	A	E	P
Avian A/chicken/Egypt/06495-NLQP/2006 6	2.2	M	N	P	N	Q	K	I	T	T	I	G	S	I	C	M	V	I	G	I	V	S	L	M	L	Q	I	G	N	M	I	S	I	W	V	S	H	S	I	Q	T	G	N	Q	C	Q	A	E	P
Avian A/chicken/Egypt/06541-NLQP/2006 6	2.2	M	N	P	N	Q	K	I	I	T	I	G	S	I	C	M	V	I	G	I	V	S	L	M	L	Q	I	G	N	M	I	S	I	W	V	S	H	S	I	Q	T	G	N	Q	C	Q	A	E	P
Avian A/chicken/Egypt/06553-NLQP/2006 6	2.2	M	N	P	N	Q	K	I	I	T	I	G	S	I	C	M	V	I	G	I	V	S	L	M	L	Q	I	G	N	M	I	S	I	W	V	S	H	S	I	Q	A	G	N	Q	C	Q	A	E	P
Avian A/chicken/Egypt/06959-NLQP/2006 6	2.2	M	N	P	N	Q	K	I	I	T	I	G	S	I	C	M	V	I	G	I	V	S	L	M	L	Q	I	G	N	M	I	S	I	W	V	S	H	S	I	Q	T	G	N	Q	C	Q	A	E	P
Avian A/chicken/Egypt/1/2006 6	2.2	M	N	P	N	Q	K	I	I	T	I	G	S	I	C	M	V	I	G	I	V	S	L	M	L	Q	I	G	N	M	I	S	I	W	V	S	H	S	I	Q	T	G	N	Q	C	Q	A	E	P
Avian A/chicken/Egypt/12379N3-CLEVB/2006 6	2.2	M	N	P	N	Q	K	I	I	T	I	G	S	I	C	M	V	I	G	I	V	S	L	M	L	Q	I	G	N	M	I	S	I	W	V	S	H	S	I	Q	T	G	N	Q	C	Q	A	E	P
Avian A/chicken/Egypt/2/2006 6	2.2	-	-	P	N	Q	K	I	I	T	I	G	S	I	C	M	V	I	G	I	V	S	L	M	L	Q	I	G	N	M	I	S	I	W	V	S	H	S	I	Q	T	G	N	Q	C	Q	A	E	P
Avian A/chicken/Egypt/2253-1/2006 6	2.2	M	N	P	N	Q	K	I	I	T	I	G	S	I	C	M	V	I	G	I	V	S	L	M	L	Q	I	G	N	M	I	S	I	W	V	S	H	S	I	Q	T	G	N	Q	C	Q	A	E	P
Avian A/chicken/Egypt/3/2006 6	2.2	M	N	P	N	Q	K	I	I	T	I	G	S	I	C	M	V	I	G	I	V	S	L	M	L	Q	I	G	N	M	I	S	I	W	V	S	H	S	I	Q	T	G	N	Q	C	Q	A	E	P
Avian A/chicken/Egypt/RIMD6-1/2006 6	2.2	M	N	P	N	Q	K	I	I	T	I	G	S	I	C	M	V	I	G	I	V	S	L	M	L	Q	I	G	N	M	I	S	I	W	V	S	H	S	I	Q	T	G	N	Q	C	Q	A	E	P
Avian A/chicken/Gaza/450/2006 6	2.2	M	N	P	N	Q	K	I	I	T	I	G	S	I	C	M	V	I	G	I	V	S	L	M	L	Q	I	G	N	M	I	S	I	W	V	S	H	S	I	Q	T	G	N	Q	C	Q	A	E	P
Avian A/chicken/Gaza/713/2006 6	2.2	M	N	P	N	Q	K	I	I	T	I	G	S	I	C	M	V	I	G	I	V	S	L	M	L	Q	I	G	N	M	I	S	I	W	V	S	H	S	I	Q	T	G	N	Q	C	Q	A	E	P
Avian A/chicken/Gaza/714/2006 6	2.2	M	N	P	N	Q	K	I	I	T	I	G	S	I	C	M	V	I	G	I	V	S	L	M	L	Q	I	G	N	M	I	S	I	W	V	S	H	S	I	Q	T	G	N	Q	C	Q	A	E	P
Avian A/chicken/India/NIV33487/06 6	2.2	M	N	P	N	Q	K	I	I	T	I	G	S	I	C	M	V	I	G	I	V	S	L	M	L	Q	I	G	N	M	I	S	I	W	V	S	H	S	I	Q	T	G	N	Q	R	Q	A	E	P
Avian A/chicken/India/NIV33491/06 6	2.2	M	N	P	N	Q	K	I	I	T	I	G	S	I	C	M	V	I	G	I	V	S	L	M	L	Q	I	G	N	M	I	S	I	W	V	S	H	S	I	Q	T	G	N	Q	R	Q	A	E	P
Avian A/chicken/Israel/397/2006 6	2.2	M	N	P	N	Q	K	I	I	T	I	G	S	I	C	M	V	I	G	I	V	S	L	M	L	Q	I	G	N	M	I	S	I	W	V	S	H	S	I	Q	T	G	N	Q	C	Q	A	E	P
Avian A/chicken/Israel/625/2006 6	2.2	M	N	P	N	Q	K	I	T	T	I	G	S	I	C	M	V	I	G	I	V	S	L	M	L	Q	I	G	N	M	I	S	I	W	V	S	H	S	I	Q	T	G	N	Q	C	Q	A	E	P
Avian A/chicken/Ivory Coast/1787-35/2006 6	2.2	M	N	P	N	Q	K	I	I	T	I	G	S	I	C	M	V	I	G	I	V	S	L	M	L	Q	I	G	N	M	I	S	I	W	V	S	H	S	I	Q	T	G	N	Q	R	Q	A	E	P
Avian A/chicken/Jalgaon/8824/2006 6	2.2	M	N	P	N	Q	K	I	I	T	I	G	S	I	C	M	V	I	G	I	V	S	L	M	L	Q	I	G	N	M	I	S	I	W	V	S	H	S	I	Q	T	G	N	Q	R	Q	A	E	P
Avian A/chicken/Korea/CA7/2006 6	2.2	-	-	-	-	-	-	-	-	-	-	-	S	I	C	M	V	I	G	I	V	S	L	M	L	Q	I	G	N	M	I	S	I	W	V	S	H	S	I	Q	T	G	N	Q	R	Q	A	E	P
Avian A/chicken/Korea/IS/2006 6	2.2	M	N	P	N	Q	K	I	I	T	I	G	S	I	C	M	I	I	G	I	V	S	L	M	L	Q	I	G	N	M	I	S	I	W	V	S	H	S	I	Q	T	G	N	Q	R	Q	A	E	S
Avian A/chicken/Korea/IS2/2006 6	2.2	M	N	P	N	Q	K	I	I	T	I	G	S	I	C	M	I	I	G	I	V	S	L	M	L	Q	I	G	N	M	I	S	M	W	V	S	H	S	I	Q	T	G	N	Q	R	Q	A	E	S
Avian A/chicken/Korea/IS3/2006 6	2.2	-	-	-	N	Q	K	I	I	T	I	G	S	I	C	M	I	I	G	I	V	S	L	M	L	Q	I	G	N	M	I	S	I	W	V	S	H	S	I	Q	T	G	N	Q	R	Q	A	E	S
Avian A/chicken/Krasnodar/01/2006 6	2.2	M	N	P	N	Q	K	I	I	T	I	G	S	I	C	M	V	I	G	I	V	S	L	M	L	Q	I	G	N	M	I	S	I	W	V	S	H	S	I	Q	T	G	N	Q	R	Q	A	E	P
Avian A/chicken/Krasnodar/123/06 6	2.2	M	N	P	N	Q	K	I	I	T	I	G	S	I	C	M	V	I	G	I	V	S	L	M	L	Q	I	G	N	M	I	S	I	W	V	S	H	S	I	Q	T	G	N	Q	R	Q	A	E	P
Avian A/chicken/Lahore/NARC-3320/2006 6	2.2	M	N	P	N	Q	K	I	I	T	I	G	S	I	C	M	V	I	G	I	V	S	L	M	L	Q	I	G	N	M	I	S	I	W	V	S	H	S	I	Q	T	G	N	Q	R	Q	A	E	P
Avian A/chicken/Mahachkala/05/2006 6	2.2	M	N	P	N	Q	K	I	I	T	I	G	S	I	C	M	V	I	G	I	V	S	L	M	L	Q	I	G	N	M	I	S	I	W	V	S	H	S	I	Q	T	G	N	Q	R	Q	A	E	P
Avian A/chicken/Nandurbar/7966/2006 6	2.2	M	N	P	N	Q	K	I	I	T	I	G	S	I	C	M	V	I	G	I	V	S	L	M	L	Q	I	G	N	M	I	S	I	W	V	S	H	S	I	Q	T	G	N	Q	R	Q	A	E	P
Avian A/chicken/Nandurbar/7972/2006 6	2.2	M	N	P	N	Q	K	I	I	T	I	G	S	I	C	M	V	I	G	I	V	S	L	M	L	Q	I	G	N	M	I	S	I	W	V	S	H	S	I	Q	T	G	N	Q	R	Q	A	E	P
Avian A/chicken/Nandurbar/7979/2006 6	2.2	M	N	P	N	Q	K	I	I	T	I	G	S	I	C	M	V	I	G	I	V	S	L	M	L	Q	I	G	N	M	I	S	I	W	V	S	H	S	I	Q	T	G	N	Q	R	Q	A	E	P
Avian A/chicken/Navapur/India/7966/2006 6	2.2	M	N	P	N	Q	K	I	I	T	I	G	S	I	C	M	V	T	G	I	V	S	L	M	L	Q	I	G	N	M	I	S	I	W	V	S	H	S	I	H	T	G	N	Q	H	Q	A	E	P
Avian A/chicken/Navapur/India/7972/2006 6	2.2	M	N	P	N	Q	K	I	I	T	I	G	S	I	C	M	V	T	G	I	V	S	L	M	L	Q	I	G	N	M	I	S	I	W	V	S	H	S	I	H	T	G	N	Q	H	Q	A	E	P
Avian A/chicken/Nigeria/08RS848-1/2006 6	2.2	-	-	-	-	-	-	-	-	-	-	-	-	-	-	-	-	-	-	I	V	S	L	M	L	Q	I	G	N	M	I	S	I	W	V	S	H	S	I	Q	T	G	N	Q	R	Q	A	E	P
Avian A/chicken/Nigeria/08RS848-14/2006 6	2.2	-	-	-	-	-	-	-	-	-	-	-	-	-	-	-	-	-	-	I	V	S	L	M	L	Q	I	G	N	M	I	S	I	W	V	S	H	S	I	Q	T	G	N	Q	R	Q	A	E	P
Avian A/chicken/Nigeria/08RS848-15/2006 6	2.2	-	-	-	-	-	-	-	-	-	-	-	-	-	-	-	-	-	-	I	V	S	L	M	L	Q	I	G	N	M	I	S	I	W	V	S	H	S	I	Q	T	G	N	Q	R	Q	A	E	P
Avian A/chicken/Nigeria/08RS848-17/2006 6	2.2	-	-	-	-	-	-	-	-	-	-	-	-	-	-	-	-	-	-	I	V	S	L	M	L	Q	I	G	N	M	I	S	I	W	V	S	H	S	I	Q	T	G	N	Q	R	Q	T	E	P
Avian A/chicken/Nigeria/08RS848-21/2006 6	2.2	-	-	-	-	-	-	-	-	-	-	-	-	-	-	-	-	-	-	I	V	S	L	M	L	Q	I	G	N	M	I	S	I	W	V	S	H	S	I	Q	T	G	N	Q	R	Q	A	E	P
Avian A/chicken/Nigeria/08RS848-22/2006 6	2.2	-	-	-	-	-	-	-	-	-	-	-	-	-	-	-	-	-	-	I	V	S	L	M	L	Q	I	G	N	M	I	S	I	W	V	S	H	S	I	Q	T	G	N	Q	R	Q	A	E	P
Avian A/chicken/Nigeria/08RS848-24/2006 6	2.2	-	-	-	-	-	-	-	-	-	-	-	-	-	-	-	-	-	-	I	V	S	L	M	L	Q	I	G	N	M	I	S	I	W	V	S	H	S	I	Q	T	G	N	Q	R	Q	A	E	P
Avian A/chicken/Nigeria/08RS848-26/2006 6	2.2	-	-	-	-	-	-	-	-	-	-	-	-	-	-	-	-	-	-	I	V	S	L	M	L	Q	I	G	D	M	I	S	I	W	V	S	H	S	I	Q	T	G	N	Q	R	Q	A	E	P
Avian A/chicken/Nigeria/08RS848-28/2006 6	2.2	-	-	-	-	-	-	-	-	-	-	-	-	-	-	-	-	-	-	I	V	S	L	M	L	Q	I	G	N	M	I	S	I	W	V	S	H	S	I	Q	T	G	N	Q	R	Q	A	E	P
Avian A/chicken/Nigeria/08RS848-33/2006 6	2.2	-	-	-	-	-	-	-	-	-	-	-	-	-	-	-	-	-	-	I	V	S	L	M	L	Q	I	G	N	M	I	S	I	W	V	S	H	S	I	Q	T	G	N	Q	R	Q	A	E	P
Avian A/chicken/Nigeria/08RS848-35/2006 6	2.2	-	-	-	-	-	-	-	-	-	-	-	-	-	-	-	-	-	-	I	V	S	L	M	L	Q	I	G	N	M	I	S	I	W	V	S	H	S	I	Q	T	G	N	Q	R	Q	A	E	P
Avian A/chicken/Nigeria/08RS848-38/2006 6	2.2	-	-	-	-	-	-	-	-	-	-	-	-	-	-	-	-	-	-	I	V	S	L	M	L	Q	I	G	N	M	I	S	I	W	V	S	H	S	I	Q	T	G	N	Q	R	Q	A	E	P
Avian A/chicken/Nigeria/08RS848-39/2006 6	2.2	-	-	-	-	-	-	-	-	-	-	-	-	-	-	-	-	-	-	I	V	S	L	M	L	Q	I	G	N	M	I	S	I	W	V	S	H	S	I	Q	T	G	N	Q	R	Q	A	E	P
Avian A/chicken/Nigeria/08RS848-4/2006 6	2.2	-	-	-	-	-	-	-	-	-	-	-	-	-	-	-	-	-	-	I	V	S	L	M	L	Q	I	G	N	M	I	S	I	W	V	S	H	S	I	Q	T	G	N	Q	R	Q	A	E	P
Avian A/chicken/Nigeria/08RS848-40/2006 6	2.2	-	-	-	-	-	-	-	-	-	-	-	-	-	-	-	-	-	-	I	V	S	L	M	L	Q	I	G	N	M	I	S	I	W	V	S	H	S	I	Q	T	G	N	Q	R	Q	A	E	P
Avian A/chicken/Nigeria/08RS848-41/2006 6	2.2	-	-	-	-	-	-	-	-	-	-	-	-	-	-	-	-	-	-	I	V	S	L	M	L	Q	I	G	N	M	I	S	I	W	V	S	H	S	I	Q	T	G	N	Q	R	Q	A	E	P
Avian A/chicken/Nigeria/08RS848-42/2006 6	2.2	-	-	-	-	-	-	-	-	-	-	-	-	-	-	-	-	-	-	I	V	S	L	M	L	Q	I	G	N	M	I	S	I	W	V	S	H	S	I	Q	T	G	N	Q	R	Q	A	E	P
Avian A/chicken/Nigeria/08RS848-44/2006 6	2.2	-	-	-	-	-	-	-	-	-	-	-	-	-	-	-	-	-	-	I	V	S	L	M	L	Q	I	G	N	M	I	S	I	W	V	S	H	S	I	Q	T	G	N	Q	R	Q	A	E	P
Avian A/chicken/Nigeria/08RS848-47/2006 6	2.2	-	-	-	-	-	-	-	-	-	-	-	-	-	-	-	-	-	-	I	V	S	L	M	L	Q	I	G	N	M	I	S	I	W	V	S	H	S	I	Q	T	G	N	Q	R	Q	A	E	P
Avian A/chicken/Nigeria/08RS848-5/2006 6	2.2	-	-	-	-	-	-	-	-	-	-	-	-	-	-	-	-	-	-	I	V	S	L	M	L	Q	I	G	N	M	I	S	I	W	V	S	H	S	I	Q	T	G	N	Q	R	Q	A	E	P
Avian A/chicken/Nigeria/08RS848-50/2006 6	2.2	-	-	-	-	-	-	-	-	-	-	-	-	-	-	-	-	-	-	I	V	S	L	M	L	Q	I	G	N	M	I	S	I	W	V	S	H	S	I	Q	T	G	N	Q	R	Q	A	E	P
Avian A/chicken/Nigeria/08RS848-52/2006 6	2.2	-	-	-	-	-	-	-	-	-	-	-	-	-	-	-	-	-	-	I	V	S	L	M	L	Q	I	G	N	M	I	S	I	W	V	S	H	S	I	Q	T	G	N	Q	R	Q	A	E	P
Avian A/chicken/Nigeria/08RS848-54/2006 6	2.2	-	-	-	-	-	-	-	-	-	-	-	-	-	-	-	-	-	-	I	V	S	L	M	L	Q	I	G	N	M	I	S	I	W	V	S	H	S	I	Q	T	G	N	Q	R	Q	A	E	P
Avian A/chicken/Nigeria/08RS848-6/2006 6	2.2	-	-	-	-	-	-	-	-	-	-	-	-	-	-	-	-	-	-	I	V	S	L	M	L	Q	I	G	N	M	I	S	I	W	V	S	H	S	I	Q	T	G	N	Q	C	Q	A	E	P
Avian A/chicken/Nigeria/08RS848-7/2006 6	2.2	-	-	-	-	-	-	-	-	-	-	-	-	-	-	-	-	-	-	I	V	S	L	M	L	Q	I	G	N	M	I	S	I	W	V	S	H	S	I	Q	T	G	N	Q	R	Q	A	E	P
Avian A/chicken/Nigeria/08RS848-8/2006 6	2.2	-	-	-	-	-	-	-	-	-	-	-	-	-	-	-	-	-	-	I	V	S	L	M	L	Q	I	G	N	M	I	S	I	W	V	S	H	S	I	Q	T	G	N	Q	C	Q	A	E	P
Avian A/chicken/Nigeria/08VIR4337-377/2006 6	2.2	-	-	-	-	-	-	-	-	-	-	-	-	-	-	-	-	-	-	I	V	S	L	M	L	Q	I	G	N	M	I	S	I	W	V	S	H	S	I	Q	T	G	N	Q	R	Q	A	E	P
Avian A/chicken/Nigeria/08VIR4337-378/2006 6	2.2	-	-	-	-	-	-	-	-	-	-	-	-	-	-	-	-	-	-	I	V	S	L	M	L	Q	I	G	N	M	I	S	I	W	V	S	H	S	I	Q	T	G	N	Q	R	Q	A	E	P
Avian A/chicken/Nigeria/08VIR4337-380/2006 6	2.2	-	-	-	-	-	-	-	-	-	-	-	-	-	-	-	-	-	-	I	V	S	L	M	L	Q	I	G	N	M	I	S	I	W	V	S	H	S	I	Q	T	G	N	Q	R	Q	A	E	P
Avian A/chicken/Nigeria/08VIR4337-387/2006 6	2.2	-	-	-	-	-	-	-	-	-	-	-	-	-	-	-	-	-	-	I	V	S	L	M	L	Q	I	G	N	M	I	S	I	W	V	S	H	S	I	Q	T	G	N	Q	R	Q	A	E	P
Avian A/chicken/Nigeria/08VIR4337-390/2006 6	2.2	-	-	-	-	-	-	-	-	-	-	-	-	-	-	-	-	-	-	I	V	S	L	M	L	Q	I	G	N	M	I	S	I	W	V	S	H	S	I	Q	T	G	N	Q	R	Q	A	E	P
Avian A/chicken/Nigeria/08VIR4337-426/2006 6	2.2	-	-	-	-	-	-	-	-	-	-	-	-	-	-	-	-	-	-	I	V	S	L	M	L	Q	I	G	N	M	I	?	I	W	V	S	H	S	I	Q	T	G	N	Q	R	Q	A	E	P
Avian A/chicken/Nigeria/08VIR4337-434/2006 6	2.2	-	-	-	-	-	-	-	-	-	-	-	-	-	-	-	-	-	-	I	V	S	L	M	L	Q	I	G	N	M	I	S	I	W	V	S	H	S	I	Q	T	G	N	Q	R	Q	A	E	P
Avian A/chicken/Nigeria/08VIR4337-438/2006 6	2.2	-	-	-	-	-	-	-	-	-	-	-	-	-	-	-	-	-	-	I	V	S	L	M	L	Q	I	G	N	M	I	S	I	W	V	S	H	S	I	Q	T	G	N	Q	R	Q	A	E	P
Avian A/chicken/Nigeria/08VIR4337-446/2006 6	2.2	-	-	-	-	-	-	-	-	-	-	-	-	-	-	-	-	-	-	I	V	S	L	M	L	Q	I	G	N	M	I	S	I	W	V	S	H	S	I	Q	T	G	N	Q	R	Q	A	E	P
Avian A/chicken/Nigeria/1047-30/2006 6	2.2	M	N	P	N	Q	K	I	I	T	I	G	S	I	C	M	V	I	G	I	V	S	L	M	L	Q	I	G	N	M	I	S	I	W	V	S	H	S	I	Q	T	G	N	Q	R	Q	A	E	P
Avian A/chicken/Nigeria/1047-34/2006 6	2.2	M	N	P	N	Q	K	I	I	T	I	G	S	I	C	M	V	I	G	I	V	S	L	M	L	Q	I	G	N	M	I	S	I	W	V	S	H	S	I	Q	T	G	N	Q	R	Q	A	E	P
Avian A/chicken/Nigeria/1047-54/2006 6	2.2	M	N	P	N	Q	K	I	I	T	I	G	S	I	C	M	V	I	G	I	V	S	L	M	L	Q	I	G	N	M	I	S	I	W	V	S	H	S	I	Q	T	G	N	Q	R	Q	A	E	P
Avian A/chicken/Nigeria/1047-62/2006 6	2.2	M	N	P	N	Q	K	I	I	T	I	G	S	I	C	M	V	I	G	I	V	S	L	M	L	Q	I	G	N	M	I	S	I	W	V	S	H	S	I	Q	T	G	N	Q	R	Q	A	E	P
Avian A/chicken/Nigeria/1047-8/2006 6	2.2	M	N	P	N	Q	K	I	I	T	I	G	S	I	C	M	V	I	G	I	V	S	L	M	L	Q	I	G	N	M	I	S	I	W	V	S	H	S	I	Q	T	G	N	Q	R	Q	A	E	P
Avian A/chicken/Nigeria/228-10/2006 6	2.2	-	-	-	-	-	-	-	-	-	-	-	-	-	-	M	V	I	G	I	V	S	L	M	L	Q	I	G	N	M	I	S	I	W	V	S	H	S	I	Q	T	G	N	Q	C	Q	A	E	P
Avian A/chicken/Nigeria/228-5/2006 6	2.2	M	N	P	N	Q	K	I	I	T	I	G	S	I	C	M	V	I	G	I	V	S	L	M	L	Q	I	G	N	M	I	S	I	W	V	S	H	S	I	Q	T	G	N	Q	C	Q	A	E	P
Avian A/chicken/Nigeria/641/2006 6	2.2	M	N	P	N	Q	K	I	I	T	I	G	S	I	C	M	V	I	G	I	V	S	L	M	L	Q	I	G	N	M	I	S	I	W	V	S	H	S	I	Q	T	G	N	Q	R	Q	A	E	P
Avian A/chicken/Nigeria/957-20/2006 6	2.2	M	N	P	N	Q	K	I	I	T	I	G	S	I	C	M	V	I	G	I	V	S	L	M	L	Q	I	G	N	M	I	S	I	W	V	S	H	S	I	Q	T	G	N	Q	R	Q	A	E	P
Avian A/chicken/Nigeria/AB13/2006 6	2.2	-	-	-	-	-	-	-	-	-	-	-	-	-	-	-	-	-	-	-	-	-	-	M	L	Q	I	G	N	M	I	S	I	W	V	S	H	S	I	Q	T	G	N	Q	R	Q	A	E	P
Avian A/chicken/Nigeria/AB14/2006 6	2.2	-	-	-	-	-	-	-	-	-	-	-	-	-	-	-	-	-	-	-	-	-	-	M	L	Q	I	G	N	M	I	S	I	W	V	S	H	S	I	Q	T	G	N	Q	R	Q	A	E	P
Avian A/chicken/Nigeria/BA210/2006 6	2.2	-	-	-	-	-	-	-	-	-	-	-	-	-	-	-	-	I	G	I	V	S	L	M	L	Q	I	G	N	M	I	S	I	W	V	S	H	S	I	Q	T	G	N	Q	R	Q	A	E	P
Avian A/chicken/Nigeria/BA211/2006 6	2.2	M	N	P	N	Q	K	I	I	T	I	G	L	I	C	M	V	I	R	I	V	S	L	M	L	Q	I	G	N	M	I	S	I	W	V	S	H	S	I	Q	T	G	N	Q	R	Q	A	E	L
Avian A/chicken/Nigeria/FA4/2006 6	2.2	-	-	-	-	-	-	-	-	-	-	-	-	-	-	-	-	-	G	I	V	S	L	M	L	Q	I	G	N	M	I	S	I	W	V	S	H	S	I	Q	T	G	N	Q	R	Q	A	E	P
Avian A/chicken/Nigeria/FA6/2006 6	2.2	-	-	-	-	-	-	-	-	-	-	-	-	-	-	-	-	-	-	-	-	-	-	M	L	Q	I	G	N	M	I	S	I	W	V	S	H	S	I	Q	T	G	N	Q	R	Q	A	E	P
Avian A/chicken/Nigeria/FA7/2006 6	2.2	-	-	-	-	-	-	-	-	-	-	-	-	-	-	-	-	-	-	-	-	-	-	M	L	Q	I	G	N	M	I	S	I	W	V	S	H	S	I	Q	T	G	N	Q	R	Q	A	E	P
Avian A/chicken/Nigeria/IF10/2006 6	2.2	-	-	-	-	-	-	-	-	-	-	-	-	-	-	-	-	-	-	-	-	-	-	M	L	Q	I	G	N	M	I	S	I	W	V	S	H	S	I	Q	T	G	N	Q	R	Q	A	E	P
Avian A/chicken/Nigeria/OD9/2006 6	2.2	-	-	-	-	-	-	-	-	-	-	-	-	-	-	-	-	-	-	-	-	-	-	M	L	Q	I	G	N	M	I	S	I	W	V	S	H	S	I	Q	T	G	N	Q	R	Q	A	E	P
Avian A/chicken/Nigeria/SO300/2006 6	2.2	M	N	P	N	Q	K	I	I	T	I	G	S	I	C	M	V	I	G	I	V	S	L	M	L	Q	I	G	N	M	I	S	I	W	V	S	H	S	I	Q	T	G	N	Q	C	Q	A	E	P
Avian A/chicken/Nigeria/SO452/2006 6	2.2	M	N	P	N	Q	K	I	I	T	I	G	S	I	C	M	V	I	G	I	V	S	L	M	L	Q	I	G	N	M	I	S	I	W	V	S	H	S	I	Q	T	G	N	Q	C	Q	A	E	P
Avian A/chicken/Nigeria/SO493/2006 6	2.2	M	N	P	N	Q	K	I	I	T	I	G	S	I	C	M	V	I	G	I	V	S	L	M	L	Q	I	G	N	M	I	S	I	W	V	S	H	S	I	Q	T	G	N	Q	C	Q	A	E	P
Avian A/chicken/Nigeria/SO494/2006 6	2.2	M	N	P	N	Q	K	I	I	T	I	G	S	I	C	M	V	I	G	I	V	S	L	M	L	Q	I	G	N	M	I	S	I	W	V	S	H	S	I	Q	T	G	N	Q	C	Q	A	E	P
Avian A/chicken/Ningxia/24/2006 6	2.2	M	N	P	N	Q	K	I	T	T	I	G	S	I	C	M	V	I	G	I	V	S	L	M	L	Q	I	G	N	M	V	S	I	W	V	S	H	S	I	Q	T	G	N	Q	R	Q	A	E	P
Avian A/Chicken/Padang/BPPV11/2006 6	2.2	M	N	P	N	Q	K	I	I	T	I	G	S	I	C	M	V	I	G	T	I	S	L	M	L	Q	I	G	S	M	I	S	I	W	V	S	H	S	I	Q	T	G	N	Q	H	Q	T	E	T
Avian A/chicken/Pakistan/NARC-228/2006 6	2.2	M	N	P	N	Q	K	I	I	T	I	G	S	I	C	M	V	I	G	I	V	S	L	M	L	Q	I	G	N	M	I	S	I	W	V	S	H	S	I	Q	T	G	N	Q	R	Q	A	E	P
Avian A/chicken/Qalubia/1/2006 6	2.2	-	-	-	-	-	-	-	-	-	-	-	-	-	-	M	V	I	G	I	V	S	L	M	L	Q	I	G	N	M	I	S	I	W	V	S	H	S	I	Q	T	G	N	Q	C	Q	A	E	P
Avian A/chicken/Rawalakot/NARC2441A/2006 6	2.2	M	N	P	N	Q	K	I	I	T	I	G	S	I	C	M	V	I	G	I	V	S	L	M	L	Q	I	G	N	M	I	S	I	W	V	S	H	S	I	Q	T	G	N	Q	R	Q	A	E	P
Avian A/chicken/Reshoty/02/2006 6	2.2	M	N	P	N	Q	K	I	I	T	I	G	S	I	C	M	V	I	G	I	V	S	L	M	L	Q	I	G	N	M	I	S	I	W	V	S	H	S	I	Q	T	G	N	Q	R	Q	A	E	P
Avian A/chicken/Sihala/NARC3303.4/2006 6	2.2	M	N	P	N	Q	K	I	I	T	I	G	S	I	C	M	V	I	G	I	V	S	L	M	L	Q	I	G	N	M	I	S	I	W	V	S	H	S	I	Q	T	G	N	Q	R	Q	A	E	P
Avian A/chicken/Sudan/1784-10/2006 6	2.2	M	N	P	N	Q	K	I	I	T	I	G	S	I	C	M	V	I	G	I	V	S	L	M	L	Q	I	G	N	M	I	S	I	W	V	S	H	S	I	Q	T	G	N	Q	R	Q	A	E	P
Avian A/chicken/Sudan/1784-7/2006 6	2.2	M	N	P	N	Q	K	I	I	T	I	G	S	I	C	M	V	I	G	I	V	S	L	M	L	Q	I	G	N	M	I	S	I	W	V	S	H	S	I	Q	T	G	N	Q	R	Q	A	E	P
Avian A/chicken/Sudan/1784-8/2006 6	2.2	M	N	P	N	Q	K	I	I	T	I	G	S	I	C	M	V	I	G	I	V	S	L	M	L	Q	I	G	N	M	I	S	I	W	V	S	H	S	I	Q	T	G	N	Q	R	Q	A	E	P
Avian A/chicken/Sudan/2115-10/2006 6	2.2	M	N	P	N	Q	K	I	I	T	I	G	S	I	C	M	V	I	G	I	V	S	L	M	L	Q	I	G	N	M	I	S	I	W	V	S	H	S	I	Q	T	G	N	Q	R	Q	A	E	P
Avian A/chicken/Sudan/2115-12/2006 6	2.2	M	N	P	N	Q	K	I	I	T	I	G	S	I	C	M	V	I	G	I	V	S	L	M	L	Q	I	G	N	M	I	S	I	W	V	S	H	S	I	Q	T	G	N	Q	R	Q	A	E	P
Avian A/chicken/Sudan/2115-9/2006 6	2.2	M	N	P	N	Q	K	I	I	T	I	G	S	I	C	M	V	I	G	I	V	S	L	M	L	Q	I	G	N	M	I	S	I	W	V	S	H	S	I	Q	T	G	N	Q	R	Q	A	E	P
Avian A/common bussard/Bavaria/2/2006 6	2.2	M	N	P	N	Q	K	I	I	T	I	G	S	I	C	M	V	I	G	I	V	S	L	M	L	Q	I	G	N	M	I	S	I	W	I	S	H	S	I	Q	T	G	N	Q	C	Q	A	E	P
Avian A/common buzzard/Bavaria/11/2006 6	2.2	M	N	P	N	Q	K	I	I	T	I	G	S	I	C	M	V	I	G	I	V	S	L	M	L	Q	I	G	N	M	I	S	I	W	V	S	H	S	I	Q	T	G	N	Q	R	Q	A	E	P
Avian A/common coot/Switzerland/V544/2006 6	2.2	M	N	P	N	Q	K	I	I	T	I	G	S	I	C	M	V	I	G	I	V	S	L	M	L	Q	I	G	N	M	I	S	I	W	V	S	H	S	I	Q	T	G	N	Q	R	Q	A	E	P
Avian A/common goldeneye/Mongolia/12/2006 6	2.2	M	N	P	N	Q	K	I	I	T	I	G	S	I	C	M	V	I	G	I	V	S	L	M	L	Q	I	G	N	M	I	S	I	W	V	S	H	S	I	Q	T	G	N	Q	R	Q	A	E	S
Avian A/common gull/Chany/P/2006 6	2.2	M	N	P	N	Q	K	I	I	T	I	G	S	I	C	M	V	I	G	I	V	S	L	M	L	Q	I	G	N	M	I	S	I	W	V	S	H	S	I	Q	T	G	N	Q	R	Q	A	E	P
Avian A/common pochard/Bavaria/30/2006 6	2.2	M	N	P	N	Q	K	I	I	T	I	G	S	I	C	M	V	I	G	I	V	S	L	M	L	Q	I	G	N	M	I	S	I	W	V	S	H	S	I	Q	T	G	N	Q	R	Q	A	E	P
Avian A/common pochard/Bavaria/7/2006 6	2.2	M	N	P	N	Q	K	I	I	T	I	G	S	I	C	M	V	I	G	I	V	S	L	M	L	Q	I	G	N	M	I	S	I	W	V	S	H	S	I	Q	T	G	N	Q	R	Q	A	E	P
Avian A/common pochard/Switzerland/V505/2006 6	2.2	M	N	P	N	Q	K	I	I	T	I	G	S	I	C	M	V	I	G	I	V	S	L	M	L	Q	I	G	N	M	I	S	I	W	V	S	H	S	I	Q	T	G	N	Q	R	Q	A	E	P
Avian A/common pochard/Switzerland/V592/2006 6	2.2	M	N	P	N	Q	K	I	I	T	I	G	S	I	C	M	V	I	G	I	V	S	L	M	L	Q	I	G	N	M	I	S	I	W	V	S	H	S	I	Q	T	G	N	Q	R	Q	A	E	P
Avian A/common pochard/Switzerland/V762/2006 6	2.2	M	N	P	N	Q	K	I	I	T	I	G	S	I	C	M	V	I	G	I	V	S	L	M	L	Q	I	G	N	M	I	S	I	W	V	S	H	S	I	Q	T	G	N	Q	R	Q	A	E	P
Avian A/coot/Voecklabruck/1585/2006 6	2.2	M	N	P	N	Q	K	I	I	T	I	G	S	I	C	M	V	I	G	I	V	S	L	M	L	Q	I	G	N	M	I	S	I	W	V	S	H	S	I	Q	T	G	N	Q	R	Q	A	E	P
Avian A/Cygnus cygnus/Iran/754/2006 6	2.2	M	N	P	N	Q	K	I	I	T	I	G	S	I	C	M	V	I	G	I	V	S	L	M	L	Q	I	G	N	M	I	S	I	W	V	S	H	S	I	Q	T	G	N	Q	R	Q	A	E	P
Avian A/Cygnus olor/BIH/1/2006 6	2.2	M	N	P	N	Q	K	I	I	T	I	G	S	I	C	M	V	I	G	I	V	S	L	M	L	Q	I	G	N	M	I	S	I	W	V	S	H	S	I	Q	T	G	N	Q	R	Q	A	E	P
Avian A/Cygnus olor/Caspian Sea/2006 6	2.2	M	N	P	N	Q	K	I	I	T	I	G	L	I	C	M	V	I	G	I	V	S	L	M	L	Q	I	G	N	M	I	S	I	W	V	S	H	S	I	?	T	G	N	Q	R	Q	A	E	P
Avian A/Cygnus olor/Czech Republic/10662/06 6	2.2	-	-	-	N	Q	K	I	I	T	I	G	S	I	C	M	V	I	G	I	V	S	L	M	L	Q	I	G	N	M	I	S	I	W	V	S	H	S	I	Q	T	G	N	Q	R	Q	A	E	P
Avian A/Cygnus olor/Czech Republic/10814/06 6	2.2	-	-	-	N	Q	K	I	I	T	I	G	S	I	C	M	V	I	G	I	V	S	L	M	L	Q	I	G	N	M	I	S	I	W	V	S	H	S	I	Q	T	G	N	Q	R	Q	A	E	P
Avian A/Cygnus olor/Czech Republic/5170/2006 6	2.2	-	-	-	N	Q	K	I	I	T	I	G	S	I	C	M	V	I	G	I	V	S	L	M	L	Q	I	G	N	M	I	S	I	W	I	S	H	S	I	Q	T	G	N	Q	C	Q	A	E	P
Avian A/Cygnus olor/Czech Republic/6111/06 6	2.2	-	-	-	N	Q	K	I	I	T	I	G	S	I	C	M	V	I	G	I	V	S	L	M	L	Q	I	G	N	M	I	S	I	W	I	S	H	S	I	Q	T	G	N	Q	C	Q	A	E	P
Avian A/Cygnus olor/Italy/742/2006 6	2.2	M	N	P	N	Q	K	I	I	T	I	G	S	I	C	M	V	I	G	I	V	S	L	M	L	Q	I	G	N	M	I	S	I	W	V	S	H	S	I	Q	T	G	N	Q	R	Q	A	E	P
Avian A/cygnus olor/Italy/808/2006 6	2.2	M	N	P	N	Q	K	I	I	T	I	G	S	I	C	M	V	I	G	I	V	S	L	M	L	Q	I	G	N	M	I	S	I	W	I	S	H	S	I	Q	T	G	N	Q	C	Q	A	E	P
Avian A/Cygnus olor/Slovenia/156/06 6	2.2	M	N	P	N	Q	K	I	I	T	I	G	S	I	C	M	V	I	G	I	V	S	L	M	L	Q	I	G	N	M	I	S	I	W	V	S	H	S	I	Q	T	G	N	Q	C	Q	A	E	P
Avian A/duck/chicken/Nigeria/08RS848-20/2006 6	2.2	-	-	-	-	-	-	-	-	-	-	-	-	-	-	-	-	-	-	I	V	S	L	M	L	Q	I	G	N	M	I	S	I	W	V	S	H	S	I	Q	T	G	N	Q	R	Q	A	E	P
Avian A/duck/Cote dIvoire/1787-18/2006 6	2.2	M	N	P	N	Q	K	I	I	T	I	G	S	I	C	M	V	I	G	I	V	S	L	M	L	Q	I	G	N	M	I	S	I	W	V	S	H	S	I	Q	T	G	N	Q	R	Q	A	E	P
Avian A/duck/Egypt/12380N3-CLEVB/2006 6	2.2	M	N	P	N	Q	K	I	T	T	I	G	S	I	C	M	V	I	G	I	V	S	L	M	L	Q	I	G	N	I	I	S	I	W	V	S	H	S	I	Q	T	G	N	Q	C	Q	A	E	P
Avian A/duck/Egypt/13010N3-CLEVB/2006 6	2.2	M	N	P	N	Q	K	I	I	T	I	G	S	I	C	M	V	I	G	I	V	S	L	M	L	Q	I	G	N	M	I	S	I	W	V	S	H	S	I	Q	T	G	N	Q	C	Q	A	E	P
Avian A/duck/Egypt/2253-3/2006 6	2.2	M	N	P	N	Q	K	I	T	T	I	G	S	I	C	M	V	I	G	I	V	S	L	M	L	Q	I	G	N	M	I	S	I	W	V	S	H	S	I	Q	T	G	N	Q	C	Q	A	E	P
Avian A/duck/Gaza/760/2006 6	2.2	M	N	P	N	Q	K	I	T	T	I	G	S	I	C	M	V	I	G	I	V	S	L	M	L	Q	I	G	N	M	I	S	I	W	V	S	H	S	I	Q	T	G	N	Q	C	Q	A	E	P
Avian A/duck/Gaza/834/2006 6	2.2	M	N	P	N	Q	K	I	T	T	I	G	S	I	C	M	V	I	G	I	V	S	L	M	L	Q	I	G	N	M	I	S	I	W	V	S	H	S	I	Q	T	G	N	Q	C	Q	A	E	P
Avian A/duck/Korea/Asan5/2006 6	2.2	-	-	-	-	Q	K	I	I	T	I	G	S	I	C	M	V	I	G	I	V	S	L	M	L	Q	I	G	N	M	I	S	I	W	V	S	H	S	I	Q	T	G	N	Q	R	Q	A	E	P
Avian A/duck/Korea/Asan6/2006 6	2.2	-	-	-	N	Q	K	I	I	T	I	G	S	I	C	M	V	I	G	I	V	S	L	M	L	Q	I	G	N	M	I	S	I	W	V	S	H	S	I	Q	T	G	N	Q	R	Q	A	E	P
Avian A/duck/Leibnitz/243/2006 6	2.2	-	-	P	N	Q	K	I	I	T	I	G	S	I	C	M	V	I	G	I	V	S	L	M	L	Q	I	G	N	M	I	S	I	W	V	S	H	S	I	Q	T	G	N	Q	C	Q	A	E	P
Avian A/duck/Mellach/335/2006 6	2.2	M	N	P	N	Q	K	I	I	T	I	G	S	I	C	M	V	I	G	I	V	S	L	M	L	Q	I	G	N	M	I	S	I	W	V	S	H	S	I	Q	T	G	N	Q	C	Q	A	E	P
Avian A/duck/Niger/914/2006 6	2.2	M	N	P	N	Q	K	I	I	T	I	G	S	I	C	M	V	I	G	I	V	S	L	M	L	Q	I	G	N	M	I	S	I	W	V	S	H	S	I	Q	T	G	N	Q	R	Q	A	E	P
Avian A/duck/Omsk/1822/2006 6	2.2	M	N	P	N	Q	K	I	I	T	I	G	S	I	C	M	V	I	G	I	V	S	L	M	L	Q	I	G	N	M	I	S	I	W	V	S	H	S	I	Q	T	G	N	Q	R	Q	A	E	P
Avian A/duck/Schaerding/1398/2006 6	2.2	M	N	P	N	Q	K	I	I	T	I	G	S	I	C	M	V	I	G	I	V	S	L	M	L	Q	I	G	N	M	I	S	I	W	I	S	H	S	I	Q	T	G	N	Q	C	Q	A	E	P
Avian A/duck/Switzerland/V389/2006 6	2.2	M	N	P	N	Q	K	I	I	T	I	G	S	I	C	M	V	I	G	I	V	S	L	M	L	Q	I	G	N	M	I	S	I	W	V	S	H	S	I	Q	T	G	N	Q	R	Q	A	E	P
Avian A/duck/Switzerland/V426/2006 6	2.2	M	N	P	N	Q	K	I	I	T	I	G	S	I	C	M	V	I	G	I	V	S	L	M	L	Q	I	G	N	M	I	S	I	W	V	S	H	S	I	Q	T	G	N	Q	R	Q	A	E	P
Avian A/duck/Switzerland/V487/2006 6	2.2	M	N	P	N	Q	K	I	I	T	I	G	S	I	C	M	V	I	G	I	V	S	L	M	L	Q	I	G	N	M	I	S	I	W	V	S	H	S	I	Q	T	G	N	Q	R	Q	A	E	P
Avian A/duck/Tuva/01/2006 6	2.2	M	N	P	N	Q	K	I	I	T	I	G	S	I	C	M	V	I	G	I	V	S	L	M	L	Q	I	G	N	M	I	S	I	W	V	S	H	S	I	Q	T	G	N	Q	R	Q	A	E	S
Avian A/duck/Wels/2025/2006 6	2.2	-	-	P	N	Q	K	I	I	T	I	G	S	I	C	M	V	I	G	I	V	S	L	M	L	Q	I	G	N	M	I	S	I	W	V	S	H	S	I	Q	T	G	N	Q	R	Q	A	E	P
Avian A/eagle owl/Bavaria/10/2006 6	2.2	M	N	P	N	Q	K	I	I	T	I	G	S	I	C	M	V	I	G	I	V	S	L	M	L	Q	I	G	N	M	I	S	I	W	V	S	H	S	I	Q	T	G	N	Q	R	Q	A	E	P
Avian A/eagle owl/Sweden/V1218/2006 6	2.2	M	N	P	N	Q	K	I	I	T	I	G	S	I	C	M	V	I	G	I	V	S	L	M	L	Q	I	G	N	M	I	S	I	W	V	S	H	S	I	Q	T	G	N	Q	R	Q	A	E	P
Avian A/eagle owl/Sweden/V618/2006 6	2.2	M	N	P	N	Q	K	I	I	T	I	G	S	I	C	M	V	I	G	I	V	S	L	M	L	Q	I	G	N	M	I	S	I	W	V	S	H	S	I	Q	T	G	N	Q	R	Q	A	E	P
Avian A/egret/Wien/1977/2006 6	2.2	M	N	P	N	Q	K	I	I	T	I	G	S	I	C	M	V	I	G	I	V	S	L	M	L	Q	I	G	N	M	I	S	I	W	V	S	H	S	I	Q	T	G	N	Q	R	Q	A	E	P
Avian A/falcon/Bavaria/15/2006 6	2.2	M	N	P	N	Q	K	I	I	T	I	G	S	I	C	M	V	I	G	I	V	S	L	M	L	Q	I	G	N	M	I	S	I	W	V	S	H	S	I	Q	T	G	N	Q	R	Q	A	E	P
Avian A/goldeneye duck/Bavaria/19/2006 6	2.2	M	N	P	N	Q	K	I	I	T	I	G	S	I	C	M	V	I	G	I	V	S	L	M	L	Q	I	G	N	M	I	S	I	W	V	S	H	S	I	Q	T	G	N	Q	R	Q	A	E	P
Avian A/goosander/Bavaria/18/2006 6	2.2	M	N	P	N	Q	K	I	I	T	I	G	S	I	C	M	V	I	G	I	V	S	L	M	L	Q	I	G	N	M	I	S	I	W	V	S	H	S	I	Q	T	G	N	Q	R	Q	A	E	P
Avian A/goosander/Bavaria/20/2006 6	2.2	M	N	P	N	Q	K	I	I	T	I	G	S	I	C	M	V	I	G	I	V	S	L	M	L	Q	I	G	N	M	I	S	I	W	V	S	H	S	I	Q	T	G	N	Q	R	Q	A	E	P
Avian A/goosander/Bavaria/34/2006 6	2.2	M	N	P	N	Q	K	I	I	T	I	G	S	I	C	M	V	I	G	I	V	S	L	M	L	Q	I	G	N	M	I	S	I	W	V	S	H	S	I	Q	T	G	N	Q	R	Q	A	E	P
Avian A/goosander/Sweden/V539/2006 6	2.2	M	N	P	N	Q	K	I	I	T	I	G	S	I	C	M	V	I	G	I	V	S	L	M	L	Q	I	G	N	M	I	S	I	W	V	S	H	S	I	Q	T	G	N	Q	R	Q	A	E	P
Avian A/goose/Egypt/13009N3-SM2/2006 6	2.2	M	N	P	N	Q	K	I	I	T	I	G	S	I	C	M	V	I	G	I	V	S	L	M	L	Q	I	G	N	M	I	S	I	W	V	S	H	S	I	Q	T	G	N	Q	C	Q	A	E	P
Avian A/goose/Hungary/14756/2006 6	2.2	M	N	P	N	Q	K	I	I	T	I	G	S	I	C	M	V	I	G	I	V	S	L	M	L	Q	I	G	N	M	I	S	I	W	V	S	H	S	I	Q	T	G	N	Q	R	Q	A	E	P
Avian A/goose/Lahore-Pakistan/NARC-3321/4/2006 6	2.2	M	N	P	N	Q	K	I	I	T	I	G	S	I	C	M	V	I	G	I	V	S	L	M	L	Q	I	G	N	M	I	S	I	W	V	S	H	S	I	Q	T	G	N	Q	R	Q	A	E	P
Avian A/goose/Wien/1966/2006 6	2.2	M	N	P	N	Q	K	I	I	T	I	G	S	I	C	M	V	T	G	I	V	S	L	M	L	Q	I	G	N	M	I	S	I	W	V	S	H	S	I	Q	T	G	N	Q	R	Q	A	E	P
Avian A/great cormorant/Tibet/12/2006 6	2.2	M	N	P	N	Q	K	I	I	T	I	G	S	I	C	M	V	I	G	I	V	S	L	M	L	Q	I	G	N	M	I	S	I	W	V	S	H	S	I	Q	T	G	N	Q	R	Q	A	E	P
Avian A/great crested grebe/Bavaria/22/2006 6	2.2	M	N	P	N	Q	K	I	I	T	I	G	S	I	C	M	V	I	G	I	V	S	L	M	L	Q	I	G	N	M	I	S	I	W	I	S	H	S	I	Q	T	G	N	Q	C	Q	A	E	P
Avian A/great crested grebe/Bavaria/31/2006 6	2.2	M	N	P	N	Q	K	I	I	T	I	G	S	I	C	M	V	I	G	I	V	S	L	M	L	Q	I	G	N	M	I	S	I	W	V	S	H	S	I	Q	T	G	N	Q	R	Q	A	E	P
Avian A/great crested grebe/Denmark/7498/06 6	2.2	M	N	P	N	Q	K	I	I	T	I	G	S	I	C	M	V	I	G	I	V	S	L	M	L	Q	I	G	N	M	I	S	I	W	I	S	H	S	I	Q	T	G	N	Q	R	Q	A	E	P
Avian A/grebe/Tyva/Tyv06-1/2006 6	2.2	M	N	P	N	Q	K	I	I	T	I	G	S	I	C	M	V	I	G	I	V	S	L	M	L	Q	I	G	N	M	I	S	I	W	V	S	H	S	I	Q	T	G	N	Q	R	Q	A	E	S
Avian A/grebe/Tyva/Tyv06-2/06 6	2.2	M	N	P	N	Q	K	I	I	T	I	G	S	I	C	M	V	I	G	I	V	S	L	M	L	Q	I	G	N	M	I	S	I	W	V	S	H	S	I	Q	T	G	N	Q	R	Q	A	E	S
Avian A/grebe/Tyva/Tyv06-8/2006 6	2.2	M	N	P	N	Q	K	I	I	T	I	G	S	I	C	M	V	I	G	I	V	S	L	M	L	Q	I	G	N	M	I	S	I	W	V	S	H	S	I	Q	T	G	N	Q	R	Q	A	E	S
Avian A/grey lag goose/Denmark/6692/06 6	2.2	M	N	P	N	Q	K	I	I	T	I	G	S	I	C	M	V	I	G	I	V	S	L	M	L	Q	I	G	N	M	I	S	I	W	V	S	H	S	I	Q	T	G	N	Q	R	Q	A	E	P
Avian A/guinea fowl/Burkina Faso/1347-20/2006 6	2.2	M	N	P	N	Q	K	I	I	T	I	G	S	I	C	M	V	I	G	I	V	S	L	M	L	Q	I	G	N	M	I	S	I	W	V	S	H	S	I	Q	T	G	N	Q	R	Q	A	E	P
Avian A/guinea fowl/Nigeria/08RS848-10/2006 6	2.2	-	-	-	-	-	-	-	-	-	-	-	-	-	-	-	-	-	-	I	V	S	L	M	L	Q	I	G	N	M	I	S	I	W	V	S	H	S	I	Q	T	G	N	Q	R	Q	A	E	P
Avian A/guinea fowl/Nigeria/957-12/2006 6	2.2	M	N	P	N	Q	K	I	I	T	I	G	S	I	C	M	V	I	G	I	V	S	L	M	L	Q	I	G	N	M	I	S	I	W	V	S	H	S	I	Q	T	G	N	Q	R	Q	A	E	P
Avian A/Guinea fowl/Shantou/1341/2006 6	2.2	M	N	P	N	Q	K	I	I	T	I	G	S	I	C	M	V	I	G	I	V	S	L	M	L	Q	I	G	N	M	I	S	I	W	V	S	H	S	I	Q	T	G	N	Q	R	Q	A	E	P
Avian A/herring gull/Sweden/V1116/2006 6	2.2	M	N	P	N	Q	K	I	I	T	I	G	S	I	C	M	V	I	G	I	V	S	L	M	L	Q	I	G	N	M	I	S	I	W	I	S	H	S	I	Q	T	G	N	Q	C	Q	A	E	P
Avian A/hooded vulture/Burkina Faso/2/2006 6	2.2	-	-	-	-	-	-	-	-	-	-	-	-	-	-	-	-	-	-	-	-	-	-	M	L	Q	I	G	N	M	I	S	I	W	V	S	H	S	I	Q	T	G	N	Q	R	Q	A	E	P
Avian A/little grebe/Switzerland/V330/2006 6	2.2	M	N	P	N	Q	K	I	I	T	I	G	S	I	C	M	V	I	G	I	V	S	L	M	L	Q	I	G	N	M	I	S	I	W	V	S	H	S	I	Q	T	G	N	Q	R	Q	A	E	P
Avian A/mallard/Bavaria/1/2006 6	2.2	M	N	P	N	Q	K	I	I	T	I	G	S	I	C	M	V	I	G	I	V	S	L	M	L	Q	I	G	N	M	I	S	I	W	V	S	H	S	I	Q	T	G	N	Q	R	Q	A	E	P
Avian A/mallard/Italy/835/2006 6	2.2	M	N	P	N	Q	K	I	I	T	I	G	S	I	C	M	V	I	G	I	V	S	L	M	L	Q	I	G	N	M	I	S	I	W	I	S	H	S	I	Q	T	G	N	Q	C	Q	A	E	P
Avian A/mallard/PA/454069-9/2006 6	2.2	M	N	P	N	Q	K	I	I	T	I	G	S	I	C	M	V	I	G	I	I	S	L	V	L	Q	I	G	N	I	I	S	I	W	V	S	H	S	I	Q	I	G	S	Q	N	Y	P	E	T
Avian A/mallard/Switzerland/V537/2006 6	2.2	M	N	P	N	Q	K	I	I	T	I	G	S	I	C	M	V	I	G	I	V	S	L	M	L	Q	I	G	N	M	I	S	I	W	V	S	H	S	I	Q	T	G	N	Q	R	Q	A	E	P
Avian A/mute swan/Aktau/1460/2006 6	2.2	M	N	P	N	Q	K	I	I	T	I	G	S	I	C	M	V	I	G	I	V	S	L	M	L	Q	I	G	N	I	I	S	I	W	V	S	H	S	I	Q	T	G	N	Q	Y	Q	P	E	P
Avian A/mute swan/Bavaria/12/2006 6	2.2	M	N	P	N	Q	K	I	I	T	I	G	S	I	C	M	V	I	G	I	V	S	L	M	L	Q	I	G	N	M	I	S	I	W	I	S	H	S	I	Q	T	G	N	Q	C	Q	A	E	P
Avian A/mute swan/France/06299/2006 6	2.2	M	N	P	N	Q	K	I	I	T	I	G	S	I	C	M	V	I	G	I	V	S	L	M	L	Q	I	G	N	M	I	S	I	W	V	S	H	S	I	Q	T	G	N	Q	R	Q	A	E	P
Avian A/mute swan/Hungary/3472/2006 6	2.2	M	N	P	N	Q	K	I	I	T	I	G	S	I	C	M	V	I	G	I	V	S	L	M	L	Q	I	G	N	M	I	S	I	W	V	S	H	S	I	Q	T	G	N	Q	R	Q	A	E	P
Avian A/mute swan/Hungary/4571/2006 6	2.2	M	N	P	N	Q	K	I	I	T	I	G	S	I	C	M	V	I	G	I	V	S	L	M	L	Q	I	G	N	M	I	S	I	W	I	S	H	S	I	Q	T	G	N	Q	C	Q	A	E	P
Avian A/mute swan/MI/451072-2/2006 6	2.2	M	N	P	N	Q	K	I	I	T	I	G	S	I	C	M	V	I	G	I	I	S	L	V	L	Q	I	G	N	I	V	S	I	W	V	S	H	S	I	Q	T	G	S	Q	N	Y	P	E	T
Avian A/mute swan/Michigan/451072/2006 6	2.2	M	N	P	N	Q	K	I	I	T	I	G	S	I	C	M	V	I	G	I	I	S	L	V	L	Q	I	G	N	I	V	S	I	W	V	S	H	S	I	Q	T	G	S	Q	N	Y	P	E	T
Avian A/mute swan/Sweden/V827/2006 6	2.2	M	N	P	N	Q	K	I	I	T	I	G	S	I	C	M	V	I	G	I	V	S	L	M	L	Q	I	G	N	M	I	S	I	W	V	S	H	S	I	Q	T	G	N	Q	R	Q	A	E	P
Avian A/mute swan/Switzerland/V68/2006 6	2.2	M	N	P	N	Q	K	I	I	T	I	G	S	I	C	M	V	I	G	I	V	S	L	M	L	Q	I	G	N	M	I	S	I	W	V	S	H	S	I	Q	T	G	N	Q	R	Q	A	E	P
Avian A/ostrich/Nigeria/1047-25/2006 6	2.2	M	N	P	N	Q	K	I	I	T	I	G	S	I	C	M	V	I	G	I	V	S	L	M	L	Q	I	G	N	M	I	S	I	W	V	S	H	S	I	Q	T	G	N	Q	R	Q	A	E	P
Avian A/peacock/Denmark/60295/06 6	2.2	M	N	P	N	Q	K	I	I	T	I	G	S	I	C	M	V	I	G	I	V	S	L	M	L	Q	I	G	N	M	I	S	I	W	V	S	H	S	I	Q	T	G	N	Q	R	Q	A	E	P
Avian A/peregrine falcon/Hong Kong/5211/2006 6	2.2	M	N	P	N	Q	K	I	I	T	I	G	S	I	C	M	V	I	G	I	I	S	L	M	L	Q	I	G	N	M	I	S	T	W	V	S	H	S	I	Q	T	G	N	Q	H	Q	V	E	P
Avian A/Peregrine falcon/Slovakia/Vh242/2006 6	2.2	M	N	P	N	Q	K	I	I	T	I	G	S	I	C	M	V	I	G	I	V	S	L	M	L	Q	I	G	N	M	I	S	I	W	I	S	H	S	I	Q	T	G	N	Q	C	Q	A	E	P
Avian A/Peregrine falcon/Slovakia/Vh246/06 6	2.2	-	-	-	-	-	-	-	-	T	I	G	S	I	C	M	V	I	G	I	V	S	L	M	L	Q	I	G	N	M	I	S	I	W	I	S	H	S	I	Q	T	G	N	Q	C	Q	A	E	P
Avian A/peregrine/Denmark/6632/06 6	2.2	M	N	P	N	Q	K	I	I	T	I	G	S	I	C	M	V	I	G	I	V	S	L	M	L	Q	I	G	N	M	I	S	I	W	V	S	H	S	I	Q	T	G	N	Q	R	Q	A	E	P
Avian A/pied magpie/Liaoning/7/2006 6	2.2	M	N	P	N	Q	K	I	I	T	I	G	S	I	C	M	V	I	G	I	V	S	L	M	L	Q	I	G	N	M	I	S	I	W	V	S	H	S	I	Q	T	G	N	Q	R	Q	A	E	P
Avian A/quail/Korea/KJ4/2006 6	2.2	M	N	P	N	Q	K	I	I	T	I	G	S	I	C	M	I	I	G	I	V	S	L	M	L	Q	I	G	N	M	I	S	I	W	V	S	H	S	I	Q	T	G	N	Q	R	Q	A	E	S
Avian A/shrike/Tibet/13/2006 6	2.2	M	N	P	N	Q	K	I	I	T	I	G	S	I	C	M	V	I	G	I	V	S	L	M	L	Q	I	G	N	M	I	S	I	W	V	S	H	S	I	Q	T	G	N	Q	H	Q	A	E	P
Avian A/smew/Sweden/V820/2006 6	2.2	M	N	P	N	Q	K	I	I	T	I	G	S	I	C	M	V	I	G	I	V	S	L	M	L	Q	I	G	N	M	I	S	I	W	V	S	H	S	I	Q	T	G	N	Q	R	Q	A	E	P
Avian A/swan/Bavaria/14/2006 6	2.2	M	N	P	N	Q	K	I	I	T	I	G	S	I	C	M	V	I	G	I	V	S	L	M	L	Q	I	G	N	M	I	S	I	W	V	S	H	S	I	Q	T	G	N	Q	R	Q	A	E	P
Avian A/swan/Bavaria/16/2006 6	2.2	M	N	P	N	Q	K	I	I	T	I	G	S	I	C	M	V	I	G	I	V	S	L	M	L	Q	I	G	N	M	I	S	I	W	V	S	H	S	I	Q	T	G	N	Q	R	Q	A	E	P
Avian A/swan/Bavaria/17/2006 6	2.2	M	N	P	N	Q	K	I	I	T	I	G	S	I	C	M	V	I	G	I	V	S	L	M	L	Q	I	G	N	M	I	S	I	W	V	S	H	S	I	Q	T	G	N	Q	R	Q	A	E	P
Avian A/swan/Bavaria/21/2006 6	2.2	M	N	P	N	Q	K	I	I	T	I	G	S	I	C	M	V	I	G	I	V	S	L	M	L	Q	I	G	N	M	I	S	I	W	V	S	H	S	I	Q	T	G	N	Q	R	Q	A	E	P
Avian A/swan/Bavaria/23/2006 6	2.2	M	N	P	N	Q	K	I	I	T	I	G	S	I	C	M	V	I	G	I	V	S	L	M	L	Q	I	G	N	M	I	S	I	W	V	S	H	S	I	Q	T	G	N	Q	R	Q	A	E	P
Avian A/swan/Bavaria/24/2006 6	2.2	M	N	P	N	Q	K	I	I	T	I	G	S	I	C	M	V	I	G	I	V	S	L	M	L	Q	I	G	N	M	I	S	I	W	V	S	H	S	I	Q	T	G	N	Q	R	Q	A	E	P
Avian A/swan/Bavaria/25/2006 6	2.2	M	N	P	N	Q	K	I	I	T	I	G	S	I	C	M	V	I	G	I	V	S	L	M	L	Q	I	G	N	M	I	S	I	W	V	S	H	S	I	Q	T	G	N	Q	R	Q	A	E	P
Avian A/swan/Bavaria/28/2006 6	2.2	M	N	P	N	Q	K	I	I	T	I	G	S	I	C	M	V	I	G	I	V	S	L	M	L	Q	I	G	N	M	I	S	I	W	V	S	H	S	I	Q	T	G	N	Q	R	Q	A	E	P
Avian A/swan/Bavaria/29/2006 6	2.2	M	N	P	N	Q	K	I	I	T	I	G	S	I	C	M	V	I	G	I	V	S	L	M	L	Q	I	G	N	M	I	S	I	W	V	S	H	S	I	Q	T	G	N	Q	R	Q	A	E	P
Avian A/swan/Bavaria/32/2006 6	2.2	M	N	P	N	Q	K	I	I	T	I	G	S	I	C	M	V	I	G	I	V	S	L	M	L	Q	I	G	N	M	I	S	I	W	V	S	H	S	I	Q	T	G	N	Q	R	Q	A	E	P
Avian A/swan/Bavaria/33/2006 6	2.2	M	N	P	N	Q	K	I	I	T	I	G	S	I	C	M	V	I	G	I	V	S	L	M	L	Q	I	G	N	M	I	S	I	W	V	S	H	S	I	Q	T	G	N	Q	R	Q	A	E	P
Avian A/swan/Bavaria/6/2006 6	2.2	M	N	P	N	Q	K	I	I	T	I	G	S	I	C	M	V	I	G	I	V	S	L	M	L	Q	I	G	N	M	I	S	I	W	V	S	H	S	I	Q	T	G	N	Q	R	Q	A	E	P
Avian A/swan/Germany/R65/2006 6	2.2	M	N	P	N	Q	K	I	I	T	I	G	S	I	C	M	V	I	G	I	V	S	L	M	L	Q	I	G	N	M	I	S	I	W	V	S	H	S	I	Q	T	G	N	Q	R	Q	A	E	P
Avian A/swan/Krems/2354/2006 6	2.2	-	-	P	N	Q	K	I	I	T	I	G	S	I	C	M	V	T	G	I	V	S	L	M	L	Q	I	G	N	M	I	S	I	W	V	S	H	S	I	Q	T	G	N	Q	R	Q	A	E	P
Avian A/swan/Krems/2547/2006 6	2.2	M	N	P	N	Q	K	I	I	T	I	G	S	I	C	M	V	T	G	I	V	S	L	M	L	Q	I	G	N	M	I	S	I	W	V	S	H	S	I	Q	T	G	N	Q	R	Q	A	E	P
Avian A/swan/Krems/2675/2006 6	2.2	M	N	P	N	Q	K	I	I	T	I	G	S	I	C	M	V	T	G	I	V	S	L	M	L	Q	I	G	N	M	I	S	I	W	V	S	H	S	I	Q	T	G	N	Q	R	Q	A	E	P
Avian A/swan/Laakirchen/2703/2006 6	2.2	M	N	P	N	Q	K	I	I	T	I	G	S	I	C	M	V	I	G	I	V	S	L	M	L	Q	I	G	N	M	I	S	I	W	V	S	H	S	I	Q	T	G	N	Q	R	Q	A	E	P
Avian A/swan/Mangystau/3/2006 6	2.2	-	-	-	-	-	-	-	-	-	-	G	S	I	C	M	V	I	G	I	V	S	L	M	L	Q	I	G	N	I	I	S	I	W	V	S	H	S	I	Q	T	G	N	Q	Y	Q	P	E	P
Avian A/swan/Mellach/215/2006 6	2.2	M	N	P	N	Q	K	I	I	T	I	G	S	I	C	M	V	I	G	I	V	S	L	M	L	Q	I	G	N	M	I	S	I	W	V	S	H	S	I	Q	T	G	N	Q	C	Q	A	E	P
Avian A/swan/Perg/1358/2006 6	2.2	M	N	P	N	Q	K	I	I	T	I	G	S	I	C	M	V	I	G	I	V	S	L	M	L	Q	I	G	N	M	I	S	I	W	I	S	H	S	I	Q	T	G	N	Q	C	Q	A	E	P
Avian A/swan/Qinghai/01/2006 6	2.2	M	N	P	N	Q	K	I	I	T	I	G	S	I	C	M	V	I	G	I	V	S	L	M	L	Q	I	G	N	M	I	S	I	W	V	S	H	S	I	Q	T	G	N	Q	R	Q	A	E	P
Avian A/swan/Schaerding/1499/2006 6	2.2	M	N	P	N	Q	K	I	I	T	I	G	S	I	C	M	V	I	G	I	V	S	L	M	L	Q	I	G	N	M	I	S	I	W	V	S	H	S	I	Q	T	G	N	Q	R	Q	A	E	P
Avian A/swan/Schaerding/1806/2006 6	2.2	M	N	P	N	Q	K	I	I	T	I	G	S	I	C	M	V	I	G	I	V	S	L	M	L	Q	I	G	N	M	I	S	I	W	V	S	H	S	I	Q	T	G	N	Q	R	Q	A	E	P
Avian A/swan/Slovenia/760/2006 6	2.2	M	N	P	N	Q	K	I	I	T	I	G	S	I	C	M	V	I	G	I	V	S	L	M	L	Q	I	G	N	M	I	S	I	W	V	S	H	S	I	Q	T	G	N	Q	C	Q	A	E	P
Avian A/swan/Voecklabruck/1484/2006 6	2.2	M	N	P	N	Q	K	I	I	T	I	G	S	I	C	M	V	I	G	I	V	S	L	M	L	Q	I	G	N	M	I	S	I	W	V	S	H	S	I	Q	T	G	N	Q	R	Q	A	E	P
Avian A/swan/Wien/1410/2006 6	2.2	M	N	P	N	Q	K	I	I	T	I	G	S	I	C	M	V	T	G	I	V	S	L	M	L	Q	I	G	N	M	I	S	I	W	V	S	H	S	I	Q	T	G	N	Q	R	Q	A	E	P
Avian A/teal/Viet Nam/MBP5/2006 6	2.2	M	N	P	N	Q	K	I	I	T	I	G	S	I	C	M	V	I	G	I	V	S	L	M	L	Q	I	G	N	I	I	S	I	W	V	S	H	S	I	Q	T	G	N	Q	H	Q	P	E	P
Avian A/tufted duck/Bavaria/26/2006 6	2.2	M	N	P	N	Q	K	I	I	T	I	G	S	I	C	M	V	I	G	I	V	S	L	M	L	Q	I	G	N	M	I	S	I	W	V	S	H	S	I	Q	T	G	N	Q	R	Q	A	E	P
Avian A/tufted duck/Bavaria/27/2006 6	2.2	M	N	P	N	Q	K	I	I	T	I	G	S	I	C	M	V	I	G	I	V	S	L	M	L	Q	I	G	N	M	I	S	I	W	V	S	H	S	I	Q	T	G	N	Q	R	Q	A	E	P
Avian A/tufted duck/Bavaria/4/2006 6	2.2	M	N	P	N	Q	K	I	I	T	I	G	S	I	C	M	V	I	G	I	V	S	L	M	L	Q	I	G	N	M	I	S	I	W	V	S	H	S	I	Q	T	G	N	Q	R	Q	A	E	P
Avian A/tufted duck/Bavaria/9/2006 6	2.2	M	N	P	N	Q	K	I	I	T	I	G	S	I	C	M	V	I	G	I	V	S	L	M	L	Q	I	G	N	M	I	S	I	W	V	S	H	S	I	Q	T	G	N	Q	R	Q	A	E	P
Avian A/tufted duck/Denmark/6431/06 6	2.2	M	N	P	N	Q	K	I	I	T	I	G	S	I	C	M	V	I	G	I	V	S	L	M	L	Q	I	G	N	M	I	S	I	W	V	S	H	S	I	Q	T	G	N	Q	R	Q	A	E	P
Avian A/tufted duck/Denmark/6540/06 6	2.2	M	N	P	N	Q	K	I	I	T	I	G	S	I	C	M	V	I	G	I	V	S	L	M	L	Q	I	G	N	M	I	S	I	W	V	S	H	S	I	Q	T	G	N	Q	R	Q	A	E	P
Avian A/tufted duck/Sweden/V1027/2006 6	2.2	M	N	P	N	Q	K	I	I	T	I	G	S	I	C	M	V	I	G	I	V	S	L	M	L	Q	I	G	N	M	I	S	I	W	V	S	H	S	I	Q	T	G	N	Q	R	Q	A	E	P
Avian A/tufted duck/Sweden/V526/2006 6	2.2	M	N	P	N	Q	K	I	I	T	I	G	S	I	C	M	V	I	G	I	V	S	L	M	L	Q	I	G	N	M	I	S	I	W	V	S	H	S	I	Q	T	G	N	Q	R	Q	A	E	P
Avian A/tufted duck/Sweden/V599/2006 6	2.2	M	N	P	N	Q	K	I	I	T	I	G	S	I	C	M	E	I	G	I	V	S	F	L	L	Q	I	G	N	M	I	S	I	W	I	S	H	S	I	Q	T	G	N	Q	C	Q	A	E	P
Avian A/tufted duck/Sweden/V998/2006 6	2.2	M	N	P	N	Q	K	I	I	T	I	G	S	I	C	M	V	I	G	I	V	S	L	M	L	Q	I	G	N	M	I	S	I	W	V	S	H	S	I	Q	T	G	N	Q	R	Q	A	E	P
Avian A/tufted duck/Switzerland/V504/2006 6	2.2	M	N	P	N	Q	K	I	I	T	I	G	S	I	C	M	V	I	G	I	V	S	L	M	L	Q	I	G	N	M	I	S	I	W	V	S	H	S	I	Q	T	G	N	Q	R	Q	A	E	P
Avian A/turkey/Egypt/2253-2/2006 6	2.2	M	N	P	N	Q	K	I	I	T	I	G	S	I	C	M	V	I	G	I	V	S	L	M	L	Q	I	G	N	M	I	S	I	W	V	S	H	S	I	Q	T	G	N	Q	C	Q	A	E	P
Avian A/turkey/Israel/345/2006 6	2.2	M	N	P	N	Q	K	I	I	T	I	G	S	I	C	M	V	I	G	I	V	S	L	M	L	Q	I	G	N	M	I	S	I	W	V	S	H	S	I	Q	T	G	N	Q	C	Q	A	E	P
Avian A/turkey/Israel/364/2006 6	2.2	M	N	P	N	Q	K	I	I	T	I	G	S	I	C	M	V	I	G	I	V	S	L	M	L	Q	I	G	N	M	I	S	I	W	V	S	H	S	I	Q	T	G	N	Q	C	Q	A	E	P
Avian A/turkey/Israel/365/2006 6	2.2	M	N	P	N	Q	K	I	I	T	I	G	S	I	C	M	V	I	G	I	V	S	L	M	L	Q	I	G	N	M	I	S	I	W	V	S	H	S	I	Q	T	G	N	Q	C	Q	A	E	P
Avian A/turkey/Israel/446/2006 6	2.2	M	N	P	N	Q	K	I	T	T	I	G	S	I	C	M	V	I	G	I	V	S	L	M	L	Q	I	G	N	M	I	S	I	W	V	S	H	S	I	Q	T	G	N	Q	C	Q	A	E	P
Avian A/turkey/Ivory Coast/4372-2/2006 6	2.2	M	N	P	N	Q	K	I	I	T	I	G	S	I	C	M	V	I	G	I	V	S	L	M	L	Q	I	G	N	M	I	S	I	W	V	S	H	S	I	Q	T	G	N	Q	R	Q	A	E	P
Avian A/turkey/Ivory Coast/4372-3/2006 6	2.2	M	N	P	N	Q	K	I	I	T	I	G	S	I	C	M	V	I	G	I	V	S	L	M	L	Q	I	G	N	M	I	S	I	W	V	S	H	S	I	Q	T	G	N	Q	R	Q	A	E	P
Avian A/turkey/Ivory Coast/4372-4/2006 6	2.2	M	N	P	N	Q	K	I	I	T	I	G	S	I	C	M	V	I	G	I	V	S	L	M	L	Q	I	G	N	M	I	S	I	W	V	S	H	S	I	Q	T	G	N	Q	R	Q	A	E	P
Avian A/turkey/Nigeria/08RS848-12/2006 6	2.2	-	-	-	-	-	-	-	-	-	-	-	-	-	-	-	-	-	-	I	V	S	L	M	L	Q	I	G	N	M	I	S	I	W	V	S	H	S	I	Q	T	G	N	Q	R	Q	A	E	P
Avian A/whooper swan/Denmark/7224/06 6	2.2	M	N	P	N	Q	K	I	I	T	I	G	S	I	C	M	V	I	G	I	V	S	L	M	L	Q	I	G	N	M	I	S	I	W	V	S	H	S	I	Q	T	G	N	Q	R	Q	A	E	P
Avian A/whooper swan/Denmark/7275/06 6	2.2	M	N	P	N	Q	K	I	I	T	I	G	S	I	C	M	V	I	G	I	V	S	L	M	L	Q	I	G	N	M	I	S	I	W	V	S	H	S	I	Q	T	G	N	Q	R	Q	A	E	P
Avian A/whooper swan/Mongolia/2/06 6	2.2	M	N	P	N	Q	K	I	I	T	I	G	S	I	C	M	V	I	G	I	V	G	L	M	L	Q	I	G	N	M	I	S	I	W	V	S	H	S	I	Q	T	G	N	Q	R	Q	A	E	S
Avian A/whooper swan/Scotland/1430/2006 6	2.2	-	-	-	-	-	-	-	-	-	I	G	S	I	C	M	V	I	G	I	V	S	L	M	L	Q	I	G	N	M	I	S	I	W	V	S	H	S	I	Q	T	G	N	Q	R	Q	A	E	P
Avian A/wild duck/Liaoning/8/2006 6	2.2	M	N	P	N	Q	K	I	I	T	I	G	S	I	C	M	V	I	G	I	V	S	L	M	L	Q	I	G	N	M	I	S	I	W	V	S	H	S	I	Q	T	G	N	Q	R	Q	A	E	P
Cat A/cat/Germany/R606/06 6	2.2	M	N	P	N	Q	K	I	I	T	I	G	S	I	C	M	V	I	G	I	V	S	L	M	L	Q	I	G	N	M	I	S	I	W	V	S	H	S	I	Q	T	G	N	Q	R	Q	A	E	P
Cat A/cat/Iraq/820NAMRU3/2006 6	2.2	M	N	P	N	Q	K	I	I	T	I	G	S	I	C	M	V	I	G	I	V	S	L	M	L	Q	I	G	N	M	I	S	I	W	V	S	H	S	I	Q	T	G	N	Q	R	Q	A	E	P
Environment A/environment/Korea/W149/2006 6	2.2	-	-	-	-	Q	K	I	I	T	I	G	S	I	C	M	V	I	G	I	V	S	L	M	L	Q	I	G	N	M	I	S	I	W	V	S	H	S	I	Q	T	G	N	Q	R	Q	A	E	P
Environment A/environment/Korea/W150/2006 6	2.2	-	-	-	-	-	-	I	I	T	I	G	S	I	C	M	I	I	G	I	V	S	L	M	L	Q	I	G	N	M	I	S	I	W	V	S	H	S	I	Q	T	G	N	Q	R	Q	A	E	S
Environment A/environment/Maryland/1149/2006 6	2.2	M	N	P	N	Q	K	I	I	T	I	G	S	I	C	M	V	I	G	I	I	S	L	V	L	Q	I	G	N	I	I	S	I	W	V	S	H	S	I	Q	T	G	S	Q	N	Y	P	E	T
Environment A/environment/Maryland/1152/2006 6	2.2	M	N	P	N	Q	K	I	I	T	I	G	S	I	C	M	V	I	G	I	I	S	L	V	L	Q	I	G	N	I	I	S	I	W	V	S	H	S	I	Q	T	G	S	Q	N	Y	P	E	T
Environment A/environment/Maryland/1153/2006 6	2.2	M	N	P	N	Q	K	I	I	T	I	G	S	I	C	M	V	I	G	I	I	S	L	V	L	Q	I	G	N	I	I	S	I	W	V	S	H	S	I	Q	T	G	S	Q	N	Y	P	E	T
Environment A/environment/Maryland/1158/2006 6	2.2	M	N	P	N	Q	K	I	I	T	I	G	S	I	C	M	V	I	G	I	I	S	L	V	L	Q	I	G	N	I	I	S	I	W	V	S	H	S	I	Q	T	G	S	Q	N	Y	P	E	T
Environment A/environment/Maryland/1165/2006 6	2.2	-	N	P	N	Q	K	I	I	T	I	G	S	I	C	M	V	I	G	I	I	S	L	V	L	Q	I	G	N	I	I	S	I	W	V	S	H	S	I	Q	T	G	S	Q	N	Y	P	E	T
Environment A/environment/Maryland/1170/2006 6	2.2	M	N	P	N	Q	K	I	I	T	I	G	S	I	C	M	V	I	G	I	I	S	L	V	L	Q	I	G	N	I	I	S	I	W	V	S	H	S	I	Q	T	G	S	Q	N	Y	P	E	T
Environment A/environment/Maryland/1189/2006 6	2.2	M	N	P	N	Q	K	I	I	T	I	G	S	I	C	M	V	I	G	I	I	S	L	V	L	Q	I	G	N	I	I	S	I	W	V	S	H	S	I	Q	T	G	S	Q	N	Y	P	E	T
Human A/Azerbaijan/001-161/2006 6	2.2	M	N	P	N	Q	K	I	I	T	I	G	S	I	C	M	V	I	G	I	V	S	L	M	L	Q	I	G	N	M	I	S	I	W	V	S	H	S	I	Q	T	G	N	Q	R	Q	A	E	P
Human A/Azerbaijan/002-115/2006 6	2.2	M	N	P	N	Q	K	I	I	T	I	G	S	I	C	M	V	I	G	I	V	S	L	M	L	Q	I	G	N	M	I	S	I	W	V	S	H	S	I	Q	T	G	N	Q	R	Q	A	E	P
Human A/Azerbaijan/006-207/2006 6	2.2	M	N	P	N	Q	K	I	I	T	I	G	S	I	C	M	V	I	G	I	V	S	L	M	L	Q	I	G	N	M	I	S	I	W	V	S	H	S	I	Q	T	G	N	Q	R	Q	A	E	P
Human A/Azerbaijan/008-208/2006 6	2.2	M	N	P	N	Q	K	I	I	T	I	G	S	I	C	M	V	I	G	I	V	S	L	M	L	Q	I	G	N	M	I	S	I	W	V	S	H	S	I	Q	T	G	N	Q	R	Q	A	E	P
Human A/Azerbaijan/011-162/2006 6	2.2	-	N	P	N	Q	K	I	I	T	I	G	S	I	C	M	V	I	G	I	V	S	L	M	L	Q	I	G	N	M	I	S	I	W	V	S	H	S	I	Q	T	G	N	Q	R	Q	A	E	P
Human A/Egypt/12374-NAMRU3/2006 6	2.2	M	N	P	N	Q	K	I	I	T	I	G	S	I	C	M	V	I	G	I	V	S	L	M	L	Q	I	G	N	M	I	S	I	W	V	S	H	S	I	Q	T	G	N	Q	C	Q	A	E	P
Human A/Egypt/14724-NAMRU3/2006 6	2.2	M	N	P	N	Q	K	I	I	T	I	G	S	I	C	M	V	I	G	I	V	S	L	M	L	Q	I	G	N	I	I	S	I	W	I	S	H	S	I	Q	T	G	N	Q	C	Q	A	E	P
Human A/Egypt/14725-NAMRU3/2006 6	2.2	M	N	P	N	Q	K	I	I	T	I	G	S	I	C	M	V	I	G	I	V	S	L	M	L	Q	I	G	N	I	I	S	I	W	I	S	H	S	I	Q	T	G	N	Q	C	Q	A	G	P
Human A/Egypt/2763-NAMRU3/2006 6	2.2	-	-	-	N	Q	K	I	I	T	I	G	S	I	C	M	V	I	G	I	V	S	L	M	L	Q	I	G	N	M	I	S	I	W	V	S	H	S	I	Q	T	G	N	Q	C	Q	A	E	P
Human A/Egypt/2947-NAMRU3/2006 6	2.2	M	N	P	N	Q	K	I	I	T	I	G	S	I	C	M	V	I	G	I	V	S	L	M	L	Q	I	G	N	M	I	S	I	W	V	S	H	S	I	Q	T	G	N	Q	C	Q	A	E	P
Human A/Egypt/2992-NAMRU3/2006 6	2.2	-	-	-	N	Q	K	I	I	T	I	G	S	I	C	M	V	I	G	I	V	S	L	M	L	Q	I	G	N	M	I	S	I	W	V	S	H	S	I	Q	A	G	N	Q	C	Q	A	E	P
Human A/Egypt/3105-NAMRU3/2006 6	2.2	-	-	-	N	Q	K	I	I	T	I	G	S	I	C	M	V	I	G	I	V	S	L	M	L	Q	I	G	N	M	I	S	I	W	V	S	H	S	I	Q	T	G	N	Q	C	Q	A	E	P
Human A/Egypt/3458-NAMRU3/2006 6	2.2	-	-	-	N	Q	K	I	I	T	I	G	S	I	C	M	V	I	G	I	V	S	L	M	L	Q	I	G	N	M	I	S	I	W	V	S	H	S	I	Q	T	G	N	Q	C	Q	A	E	P
Human A/Egypt/5494-NAMRU3/2006 6	2.2	-	-	-	N	Q	K	I	T	T	I	G	S	I	C	M	V	I	G	I	V	S	L	M	L	Q	I	G	N	M	I	S	I	W	V	S	H	S	I	Q	T	G	N	Q	C	Q	A	E	P
Human A/Egypt/5614-NAMRU3/2006 6	2.2	-	-	-	N	Q	K	I	I	T	I	G	S	I	C	M	V	I	G	I	V	S	L	M	L	Q	I	G	N	M	I	S	I	W	V	S	H	S	I	Q	T	G	N	Q	C	Q	A	E	P
Human A/Egypt/7021-NAMRU3/2006 6	2.2	-	-	-	N	Q	K	I	I	T	I	G	S	I	C	M	V	I	G	I	V	S	L	M	L	Q	I	G	N	M	I	S	I	W	V	S	H	S	I	Q	T	G	N	Q	C	Q	A	E	P
Human A/Egypt/902782/2006 6	2.2	-	-	-	-	Q	K	I	I	T	I	G	S	I	C	M	V	I	G	I	V	S	L	M	L	Q	I	G	N	M	I	S	I	W	V	S	H	S	I	Q	T	G	N	Q	C	Q	A	E	P
Human A/Egypt/902786/2006 6	2.2	M	N	P	N	Q	K	I	I	T	I	G	S	I	C	M	V	I	G	I	V	S	L	M	L	Q	I	G	N	M	I	S	I	W	V	S	H	S	I	Q	T	G	N	Q	C	Q	A	E	P
Human A/Iraq/1/2006 6	2.2	M	N	P	N	Q	K	I	I	T	I	G	S	I	C	M	V	I	G	I	V	S	L	M	L	Q	I	G	N	M	I	S	I	W	V	S	H	S	I	Q	T	G	N	Q	R	Q	A	E	P
Human A/Iraq/755/2006 6	2.2	M	N	P	N	Q	K	I	I	T	I	G	S	I	C	M	V	I	G	I	V	S	L	M	L	Q	I	G	N	M	I	S	I	W	V	S	H	S	I	Q	T	G	N	Q	R	Q	A	E	P
Human A/Turkey/12/2006 6	2.2	-	N	P	N	Q	K	I	I	T	I	G	S	I	C	M	V	I	G	I	V	S	L	M	L	Q	I	G	N	M	I	S	I	W	V	S	H	S	I	Q	T	G	N	Q	R	Q	A	E	P
Human A/Turkey/15/2006 6	2.2	-	N	P	N	Q	K	I	I	T	I	G	S	I	C	M	V	I	G	I	V	S	L	M	L	Q	I	G	N	M	I	S	I	W	V	S	H	S	I	Q	T	G	N	Q	R	Q	A	E	P
Human A/Turkey/651242/2006 6	2.2	M	N	P	N	Q	K	I	I	T	I	G	S	I	C	M	V	I	G	I	V	S	L	M	L	Q	I	G	N	M	I	S	I	W	V	S	H	S	I	Q	T	G	N	Q	R	Q	A	E	P
Human A/Turkey/65596/2006 6	2.2	M	N	P	N	Q	K	I	I	T	I	G	S	I	C	M	V	I	G	I	V	S	L	M	L	Q	I	G	N	M	I	S	I	W	V	S	H	S	I	Q	T	G	N	Q	R	Q	A	E	P
Mink A/mink/Sweden/V907/2006 6	2.2	M	N	P	N	Q	K	I	I	T	I	G	S	I	C	M	V	I	G	I	V	S	L	M	L	Q	I	G	N	M	I	S	I	W	V	S	H	S	I	Q	T	G	N	Q	R	Q	A	E	P
Stone marten A/stone marten/Germany/R747/2006 6	2.2	M	N	P	N	Q	K	I	I	T	I	G	S	I	C	M	V	I	G	I	V	S	L	M	L	Q	I	G	N	M	I	S	I	W	V	S	H	S	I	Q	T	G	N	Q	R	Q	A	E	P
Avian A/chicken/Nigeria/08RS848-45/2006 6	2.2	-	-	-	-	-	-	-	-	-	-	-	-	-	-	-	-	-	-	I	V	S	L	M	L	Q	V	G	N	M	I	S	I	W	V	S	H	S	I	Q	T	G	N	Q	R	Q	A	E	P
Avian A/bar-headed goose/Qinghai/F/2007 6	2.2	M	N	P	N	Q	K	I	I	T	I	G	S	I	C	M	V	I	G	I	V	S	L	M	L	Q	I	G	N	M	I	S	I	W	V	S	H	S	I	Q	T	G	N	Q	R	Q	A	E	P
Avian A/Canada goose/Bavaria/4/2007 6	2.2	M	N	P	N	Q	K	I	I	T	I	G	S	I	C	M	V	I	G	I	V	S	L	M	L	Q	I	G	N	M	I	S	I	W	V	S	H	S	I	L	T	R	N	Q	R	Q	A	E	P
Avian A/chicken/Czech Republic/11242-38/2007 6	2.2	-	-	-	N	Q	K	I	I	T	I	G	S	I	C	M	V	I	G	I	V	S	L	M	L	Q	I	G	N	M	I	S	I	W	V	S	H	S	I	L	T	R	N	Q	R	Q	A	E	P
Avian A/chicken/Domodedovo/MK/2007 6	2.2	M	N	P	N	Q	K	I	I	T	I	G	S	I	C	M	V	I	G	I	V	S	L	M	L	Q	I	G	N	M	I	S	I	W	V	S	H	S	I	Q	T	G	N	Q	C	Q	A	E	P
Avian A/chicken/Egypt/07118-NLQP/2007 6	2.2	M	N	P	N	Q	K	I	I	T	I	G	S	I	C	M	V	I	G	I	V	S	L	M	L	Q	I	G	N	I	I	S	I	W	I	S	H	S	I	Q	T	G	N	Q	C	Q	A	E	P
Avian A/chicken/Egypt/07175-NLQP/2007 6	2.2	M	N	P	N	Q	K	I	I	T	I	G	S	I	C	M	V	I	G	I	V	S	L	M	L	Q	I	G	N	M	I	S	I	W	V	S	H	S	I	Q	T	G	N	Q	C	Q	A	E	P
Avian A/chicken/Egypt/07201-NLQP/2007 6	2.2	M	N	P	N	Q	K	I	I	T	I	G	S	I	C	M	V	I	G	I	V	S	L	M	L	Q	I	G	N	M	I	S	I	W	V	S	H	S	I	Q	T	G	N	Q	C	Q	A	E	P
Avian A/chicken/Egypt/07202-NLQP/2007 6	2.2	M	N	P	N	Q	K	I	I	T	I	G	S	I	C	M	V	I	G	I	V	S	L	M	L	Q	I	G	N	M	I	S	I	W	V	S	H	S	I	Q	T	G	N	Q	C	Q	A	E	P
Avian A/chicken/Egypt/07632S-NLQP/2007 6	2.2	M	N	P	N	Q	K	I	I	T	I	G	S	I	C	M	V	I	G	I	V	S	L	M	L	Q	I	G	N	M	I	S	I	W	V	S	H	S	I	Q	T	G	N	Q	C	Q	A	E	P
Avian A/chicken/Egypt/1129N3-HK9/2007 6	2.2	M	N	P	N	Q	K	I	I	T	I	G	S	I	C	M	V	I	G	I	V	S	L	M	L	Q	I	G	N	M	I	S	I	W	V	S	H	S	I	Q	T	G	N	Q	C	Q	A	E	P
Avian A/chicken/Egypt/1709-1VIR08/2007 6	2.2	M	N	P	N	Q	K	I	I	T	I	G	S	I	C	M	V	I	G	I	V	S	L	M	L	Q	I	G	N	M	I	S	I	W	V	S	H	S	I	Q	T	G	N	Q	C	Q	A	E	P
Avian A/chicken/Egypt/1709-4VIR08/2007 6	2.2	M	N	P	N	Q	K	I	I	T	I	G	S	I	C	M	V	I	G	I	V	S	L	M	L	Q	I	G	N	M	I	S	I	W	V	S	H	P	I	Q	T	G	N	Q	C	Q	A	E	P
Avian A/chicken/Egypt/1889N3-SM26/2007 6	2.2	M	N	P	N	Q	K	I	I	T	I	G	S	I	C	M	V	I	G	I	V	S	L	M	L	Q	I	G	N	M	I	S	I	W	V	S	H	S	I	Q	T	G	N	Q	C	Q	A	E	P
Avian A/chicken/Egypt/1890N3-HK45/2007 6	2.2	M	N	P	N	Q	K	I	I	T	I	G	S	I	C	M	V	I	G	I	V	S	L	M	L	Q	I	G	N	M	I	S	I	W	V	S	H	S	I	Q	T	G	N	Q	C	Q	A	E	P
Avian A/chicken/Egypt/1891N3-CLEVB/2007 6	2.2	M	N	P	N	Q	K	I	I	T	I	G	S	I	C	M	V	I	G	I	V	S	L	M	L	Q	I	G	N	M	I	S	I	W	V	S	H	S	I	Q	T	G	N	Q	C	Q	A	E	P
Avian A/chicken/Egypt/1892N3-HK49/2007 6	2.2	M	N	P	N	Q	K	I	T	T	I	G	S	I	C	M	V	I	G	I	V	S	L	M	L	Q	I	G	N	I	I	S	I	W	I	S	H	S	I	Q	T	G	N	Q	C	Q	A	E	P
Avian A/chicken/Egypt/9402-CLEVB213/2007 6	2.2	M	N	P	N	Q	K	I	I	T	I	G	S	I	C	M	V	I	G	I	V	S	L	M	L	Q	I	G	N	M	I	S	I	W	V	S	H	S	I	Q	T	G	N	Q	C	Q	A	E	P
Avian A/chicken/Egypt/C1Li27/2007 6	2.2	M	N	P	N	Q	K	I	I	T	I	G	S	I	C	M	V	I	G	I	V	S	L	M	L	Q	I	G	N	M	I	S	I	W	V	S	H	S	I	Q	T	G	N	Q	C	Q	A	E	P
Avian A/chicken/Egypt/C1Lu9/2007 6	2.2	M	N	P	N	Q	K	I	I	T	I	G	S	I	C	M	V	I	G	I	V	S	L	M	L	Q	I	G	N	M	I	S	I	W	V	S	H	S	I	Q	T	G	N	Q	C	Q	A	E	P
Avian A/chicken/Egypt/C1Tr1/2007 6	2.2	M	N	P	N	Q	K	I	I	T	I	G	S	I	C	M	V	I	G	I	V	S	L	M	L	Q	I	G	N	M	I	S	I	W	V	S	H	S	I	Q	T	G	N	Q	C	Q	A	E	P
Avian A/chicken/Egypt/C3Br10/2007 6	2.2	M	N	P	N	Q	K	I	I	T	I	G	S	I	C	M	V	I	G	I	V	S	L	M	L	Q	I	G	N	M	I	S	I	W	V	S	H	S	I	Q	T	G	N	Q	C	Q	A	E	P
Avian A/chicken/Egypt/CL6/2007 6	2.2	M	N	P	N	Q	K	I	I	T	I	G	S	I	C	M	V	I	G	I	V	S	L	M	L	Q	I	G	N	M	I	S	I	W	V	S	H	S	I	Q	T	G	N	Q	C	Q	A	E	P
Avian A/chicken/Germany/R3234/2007 6	2.2	M	N	P	N	Q	K	I	I	T	I	G	S	I	C	M	V	I	G	I	V	S	L	M	L	Q	I	G	N	M	I	S	I	W	V	S	H	S	I	L	T	R	N	Q	R	Q	A	E	P
Avian A/chicken/Germany/R3272/2007 6	2.2	M	N	P	N	Q	K	I	I	T	I	G	S	I	C	M	V	I	G	I	V	S	L	M	L	Q	I	G	N	M	I	S	I	W	V	S	H	S	I	L	T	R	N	Q	R	Q	A	E	P
Avian A/chicken/Germany/R3294/2007 6	2.2	M	N	P	N	Q	K	I	I	T	I	G	S	I	C	M	V	I	G	I	V	S	L	M	L	Q	I	G	N	M	I	S	I	W	V	S	H	S	I	L	T	R	N	Q	R	Q	A	E	P
Avian A/chicken/Ghana/3158-NAMRU3/2007 6	2.2	M	N	P	N	Q	K	I	I	T	I	G	S	I	C	M	V	I	G	I	V	S	L	M	L	Q	I	G	N	M	I	S	I	W	V	S	H	S	I	Q	T	G	N	Q	R	Q	A	E	P
Avian A/chicken/Ghana/3159-NAMRU3/2007 6	2.2	M	N	P	N	Q	K	I	I	T	I	G	S	I	C	M	V	I	G	I	V	S	L	M	L	Q	I	G	N	M	I	S	I	W	V	S	H	S	I	Q	T	G	N	Q	R	Q	A	E	P
Avian A/chicken/Ghana/3160-NAMRU3/2007 6	2.2	M	N	P	N	Q	K	I	I	T	I	G	S	I	C	M	V	I	G	I	V	S	L	M	L	Q	I	G	N	M	I	S	I	W	V	S	H	S	I	Q	T	G	N	Q	R	Q	A	E	P
Avian A/chicken/Krasnodar/300/07 6	2.2	M	N	P	N	Q	K	I	I	T	I	G	S	I	C	M	V	I	G	I	V	S	L	M	L	Q	I	G	N	M	I	S	I	W	V	S	H	S	I	L	T	R	N	Q	R	Q	A	E	P
Avian A/chicken/Kuwait/KISR2/2007 6	2.2	M	N	P	N	Q	K	I	I	T	I	G	S	I	C	M	V	I	G	I	V	S	L	M	L	Q	I	G	N	M	I	S	I	W	V	S	H	S	I	L	T	R	N	Q	R	Q	A	E	P
Avian A/chicken/Kuwait/KISR3/2007 6	2.2	M	N	P	N	Q	K	I	I	T	I	G	S	I	C	M	V	I	G	I	V	S	L	M	L	Q	I	G	N	M	I	S	I	W	V	S	H	S	I	L	T	R	N	Q	R	Q	A	E	P
Avian A/chicken/Kuwait/KISR5/2007 6	2.2	M	N	P	N	Q	K	I	I	T	I	G	S	I	C	M	V	I	G	I	V	S	L	M	L	Q	I	G	N	M	I	S	I	W	V	S	H	S	I	L	T	R	N	Q	R	Q	A	E	P
Avian A/chicken/Kuwait/KISR6/2007 6	2.2	M	N	P	N	Q	K	I	I	T	I	G	S	I	C	M	V	I	G	I	V	S	L	M	L	Q	I	G	N	M	I	S	I	W	V	S	H	S	I	L	T	R	N	Q	R	Q	A	E	P
Avian A/chicken/Kuwait/KISR7/2007 6	2.2	M	N	P	N	Q	K	I	I	T	I	G	S	I	C	M	V	I	G	I	V	S	L	M	L	Q	I	G	N	M	I	S	I	W	V	S	H	S	I	L	T	R	N	Q	R	Q	A	E	P
Avian A/chicken/Kuwait/KISR8/2007 6	2.2	M	N	P	N	Q	K	I	I	T	I	G	S	I	C	M	V	I	G	I	V	S	L	M	L	Q	I	G	N	M	I	S	I	W	V	S	H	S	I	L	T	R	N	Q	R	Q	A	E	P
Avian A/chicken/Kuwait/KISR9/2007 6	2.2	M	N	P	N	Q	K	I	I	T	I	G	S	I	C	M	V	I	G	I	V	S	L	M	L	Q	I	G	N	M	I	S	I	W	V	S	H	S	I	L	T	R	N	Q	R	Q	A	E	P
Avian A/chicken/Manipur/NIV9743/2007 6	2.2	M	N	P	N	Q	K	I	I	T	I	G	S	I	C	M	V	I	G	I	V	S	L	M	L	Q	I	G	N	M	I	S	I	W	I	S	H	S	I	Q	T	G	N	Q	C	Q	A	E	P
Avian A/chicken/Manshera/NARC10337/2007 6	2.2	M	N	P	N	Q	K	I	I	T	I	G	S	I	C	M	V	I	G	I	V	S	L	M	L	Q	I	G	N	M	I	S	I	W	V	S	H	S	I	Q	T	G	N	Q	R	Q	A	E	P
Avian A/chicken/Moscow/2/2007 6	2.2	M	N	P	N	Q	K	I	I	T	I	G	S	I	C	M	V	I	G	I	V	S	L	M	L	Q	I	G	N	M	I	S	I	W	V	S	H	S	I	Q	T	G	N	Q	C	Q	A	E	P
Avian A/chicken/Nigeria/08RS848-100/2007 6	2.2	-	-	-	-	-	-	-	-	-	-	-	-	-	-	-	-	-	-	I	V	S	L	M	L	Q	I	G	N	M	I	S	I	W	V	S	H	S	I	Q	T	G	N	Q	R	Q	A	E	P
Avian A/chicken/Nigeria/08RS848-102/2007 6	2.2	-	-	-	-	-	-	-	-	-	-	-	-	-	-	-	-	-	-	I	V	S	L	M	L	Q	I	G	N	M	I	S	I	W	V	S	H	S	I	Q	T	G	S	Q	R	Q	A	E	P
Avian A/chicken/Nigeria/08RS848-104/2007 6	2.2	-	-	-	-	-	-	-	-	-	-	-	-	-	-	-	-	-	-	I	V	S	L	M	L	Q	I	G	N	M	I	S	I	W	V	S	H	S	I	Q	T	G	N	Q	R	Q	A	E	P
Avian A/chicken/Nigeria/08RS848-106/2007 6	2.2	-	-	-	-	-	-	-	-	-	-	-	-	-	-	-	-	-	-	I	V	S	L	M	L	Q	I	G	N	M	I	S	I	W	V	S	H	S	I	Q	T	G	N	Q	R	Q	A	E	P
Avian A/chicken/Nigeria/08RS848-110/2007 6	2.2	-	-	-	-	-	-	-	-	-	-	-	-	-	-	-	-	-	-	I	V	S	L	M	L	Q	I	G	N	M	I	S	I	W	V	S	H	S	I	Q	T	G	N	Q	R	Q	A	E	P
Avian A/chicken/Nigeria/08RS848-111/2007 6	2.2	-	-	-	-	-	-	-	-	-	-	-	-	-	-	-	-	-	-	I	V	S	L	M	L	Q	I	G	N	M	I	S	I	W	V	S	H	S	I	Q	T	G	N	Q	R	Q	A	E	P
Avian A/chicken/Nigeria/08RS848-115/2007 6	2.2	-	-	-	-	-	-	-	-	-	-	-	-	-	-	-	-	-	-	I	V	S	L	M	L	Q	I	G	N	M	I	S	I	W	V	S	H	S	I	Q	T	G	N	Q	R	Q	A	E	P
Avian A/chicken/Nigeria/08RS848-117/2007 6	2.2	-	-	-	-	-	-	-	-	-	-	-	-	-	-	-	-	-	-	I	V	S	L	M	L	Q	I	G	N	M	I	S	I	W	V	S	H	P	I	Q	T	G	N	Q	R	Q	A	E	P
Avian A/chicken/Nigeria/08RS848-118/2007 6	2.2	-	-	-	-	-	-	-	-	-	-	-	-	-	-	-	-	-	-	I	V	S	L	M	L	Q	I	G	N	M	I	S	I	W	V	S	H	S	I	Q	T	G	N	Q	R	Q	A	E	P
Avian A/chicken/Nigeria/08RS848-121/2007 6	2.2	-	-	-	-	-	-	-	-	-	-	-	-	-	-	-	-	-	-	I	V	S	L	M	L	Q	I	G	N	M	I	S	I	W	V	S	H	S	I	Q	T	G	N	Q	R	Q	A	E	P
Avian A/chicken/Nigeria/08RS848-122/2007 6	2.2	-	-	-	-	-	-	-	-	-	-	-	-	-	-	-	-	-	-	I	V	S	L	M	L	Q	I	G	N	M	I	S	I	W	V	S	H	S	I	Q	T	G	N	Q	R	Q	A	E	P
Avian A/chicken/Nigeria/08RS848-54/2006 6	2.2	-	-	-	-	-	-	-	-	-	-	-	-	-	-	-	-	-	-	I	V	S	L	M	L	Q	I	G	N	M	I	S	I	W	V	S	H	S	I	Q	T	G	N	Q	R	Q	A	E	P
Avian A/chicken/Nigeria/08RS848-58/2007 6	2.2	-	-	-	-	-	-	-	-	-	-	-	-	-	-	-	-	-	-	I	V	S	L	M	L	Q	I	G	N	M	I	S	I	W	V	S	H	S	I	Q	T	G	N	Q	R	Q	A	E	P
Avian A/chicken/Nigeria/08RS848-59/2007 6	2.2	-	-	-	-	-	-	-	-	-	-	-	-	-	-	-	-	-	-	I	V	S	L	M	L	Q	I	G	N	M	V	S	I	W	V	S	H	S	I	Q	T	G	N	Q	R	Q	A	V	P
Avian A/chicken/Nigeria/08RS848-60/2007 6	2.2	-	-	-	-	-	-	-	-	-	-	-	-	-	-	-	-	-	-	I	V	S	L	M	L	Q	I	G	N	M	I	S	I	W	V	S	H	S	I	Q	T	G	N	Q	R	Q	A	E	P
Avian A/chicken/Nigeria/08RS848-67/2007 6	2.2	-	-	-	-	-	-	-	-	-	-	-	-	-	-	-	-	-	-	I	V	S	L	M	L	Q	I	G	N	M	I	S	I	W	V	S	H	S	I	Q	T	G	N	Q	R	Q	A	E	P
Avian A/chicken/Nigeria/08RS848-68/2007 6	2.2	-	-	-	-	-	-	-	-	-	-	-	-	-	-	-	-	-	-	I	V	S	L	M	L	Q	I	G	N	M	I	S	I	W	V	S	H	S	I	Q	T	G	N	Q	R	Q	A	E	P
Avian A/chicken/Nigeria/08RS848-70/2007 6	2.2	-	-	-	-	-	-	-	-	-	-	-	-	-	-	-	-	-	-	I	V	S	L	M	L	Q	I	G	N	M	I	S	I	W	V	S	H	S	I	Q	T	G	N	Q	R	Q	A	E	P
Avian A/chicken/Nigeria/08RS848-71/2007 6	2.2	-	-	-	-	-	-	-	-	-	-	-	-	-	-	-	-	-	-	I	V	S	L	M	L	Q	I	G	N	M	I	S	I	W	V	S	H	S	I	Q	T	G	N	Q	R	Q	A	E	P
Avian A/chicken/Nigeria/08RS848-74/2007 6	2.2	-	-	-	-	-	-	-	-	-	-	-	-	-	-	-	-	-	-	I	V	S	L	M	L	Q	I	G	N	M	I	S	I	W	V	S	H	S	I	Q	A	G	N	Q	R	Q	A	E	P
Avian A/chicken/Nigeria/08RS848-75/2007 6	2.2	-	-	-	-	-	-	-	-	-	-	-	-	-	-	-	-	-	-	I	V	S	L	M	L	Q	I	G	N	M	I	S	I	W	V	S	H	S	I	Q	T	G	N	Q	R	Q	A	E	P
Avian A/chicken/Nigeria/08RS848-76/2007 6	2.2	-	-	-	-	-	-	-	-	-	-	-	-	-	-	-	-	-	-	I	V	S	L	M	L	Q	I	G	N	M	I	S	I	W	V	S	H	S	I	Q	T	G	N	Q	R	Q	A	E	P
Avian A/chicken/Nigeria/08RS848-77/2007 6	2.2	-	-	-	-	-	-	-	-	-	-	-	-	-	-	-	-	-	-	I	V	S	L	M	L	Q	I	G	N	M	I	S	I	W	V	S	H	S	I	Q	T	G	S	Q	R	Q	A	E	P
Avian A/chicken/Nigeria/08RS848-82/2007 6	2.2	-	-	-	-	-	-	-	-	-	-	-	-	-	-	-	-	-	-	I	V	S	L	M	L	Q	I	G	N	M	I	S	I	W	V	S	H	S	I	Q	T	G	N	Q	R	Q	A	G	P
Avian A/chicken/Nigeria/08RS848-83/2007 6	2.2	-	-	-	-	-	-	-	-	-	-	-	-	-	-	-	-	-	-	I	V	S	L	M	L	Q	I	G	N	M	I	S	I	W	V	S	H	S	I	Q	T	G	N	Q	R	Q	A	E	P
Avian A/chicken/Nigeria/08RS848-88/2007 6	2.2	-	-	-	-	-	-	-	-	-	-	-	-	-	-	-	-	-	-	I	V	S	L	M	L	Q	I	G	N	M	I	S	I	W	V	S	H	S	I	Q	T	G	N	Q	R	Q	A	E	P
Avian A/chicken/Nigeria/08RS848-90/2007 6	2.2	-	-	-	-	-	-	-	-	-	-	-	-	-	-	-	-	-	-	I	V	S	L	M	L	Q	I	G	N	M	I	S	I	W	V	S	H	S	I	Q	T	G	N	Q	R	Q	T	E	P
Avian A/chicken/Nigeria/08RS848-91/2007 6	2.2	-	-	-	-	-	-	-	-	-	-	-	-	-	-	-	-	-	-	I	V	S	L	M	L	Q	I	G	N	M	I	S	I	W	V	S	H	S	I	Q	T	G	N	Q	R	Q	T	E	P
Avian A/chicken/Nigeria/08RS848-92/2007 6	2.2	-	-	-	-	-	-	-	-	-	-	-	-	-	-	-	-	-	-	I	V	S	L	M	L	Q	I	G	N	M	I	S	I	W	V	S	H	S	I	Q	T	G	S	Q	R	Q	A	E	P
Avian A/chicken/Nigeria/08RS848-93/2007 6	2.2	-	-	-	-	-	-	-	-	-	-	-	-	-	-	-	-	-	-	I	V	S	L	M	L	Q	I	G	N	M	I	S	I	W	V	S	H	S	I	Q	T	E	S	Q	R	Q	A	E	P
Avian A/chicken/Nigeria/08RS848-94/2007 6	2.2	-	-	-	-	-	-	-	-	-	-	-	-	-	-	-	-	-	-	I	V	S	L	M	L	Q	I	G	N	M	I	S	I	W	V	S	H	S	I	Q	T	G	N	Q	R	Q	A	E	P
Avian A/chicken/Nigeria/08RS848-96/2007 6	2.2	-	-	-	-	-	-	-	-	-	-	-	-	-	-	-	-	-	-	I	V	S	L	M	L	Q	I	G	N	M	I	S	I	W	V	S	H	S	I	Q	T	G	N	Q	R	Q	A	E	P
Avian A/chicken/Nigeria/08RS848-97/2007 6	2.2	-	-	-	-	-	-	-	-	-	-	-	-	-	-	-	-	-	-	I	V	S	L	M	L	Q	I	G	N	M	I	S	I	W	V	S	H	S	I	Q	T	G	N	Q	R	Q	T	E	P
Avian A/chicken/Nigeria/08RS848-99/2007 6	2.2	-	-	-	-	-	-	-	-	-	-	-	-	-	-	-	-	-	-	I	V	S	L	M	L	Q	I	G	N	M	I	S	I	W	V	S	H	S	I	Q	T	G	N	Q	R	Q	A	E	P
Avian A/chicken/Nigeria/08VIR4337-497/2007 6	2.2	-	-	-	-	-	-	-	-	-	-	-	-	-	-	-	-	-	-	I	V	S	L	M	L	Q	I	G	N	M	I	S	I	W	V	S	H	S	I	Q	T	G	N	Q	R	Q	A	E	P
Avian A/chicken/Nigeria/1071-1/2007 6	2.2	-	-	-	N	Q	K	I	I	T	I	G	S	I	C	M	V	I	G	I	V	S	L	M	L	Q	I	G	N	M	I	S	I	W	V	S	H	S	I	Q	T	G	N	Q	R	Q	A	E	P
Avian A/chicken/Nigeria/1071-10/2007 6	2.2	M	N	P	N	Q	K	I	I	T	I	G	S	I	C	M	V	I	G	I	V	S	L	M	L	Q	I	G	N	L	I	S	I	W	V	S	H	S	I	Q	T	G	N	Q	R	Q	A	E	P
Avian A/chicken/Nigeria/1071-15/2007 6	2.2	-	-	-	-	Q	K	I	I	T	I	G	S	I	C	M	V	I	G	I	V	S	L	M	L	Q	I	G	N	M	I	S	I	W	V	S	H	S	I	Q	T	G	N	Q	R	Q	A	E	P
Avian A/chicken/Nigeria/1071-22/2007 6	2.2	-	-	-	-	Q	K	I	I	T	I	G	S	I	C	M	V	I	G	I	V	S	L	M	L	Q	I	G	N	M	I	S	I	W	V	S	H	S	I	Q	T	G	N	Q	R	Q	A	E	P
Avian A/chicken/Nigeria/1071-29/2007 6	2.2	-	-	P	N	Q	K	I	I	T	I	G	S	I	C	M	V	I	G	I	V	S	L	M	L	Q	I	G	N	M	I	S	I	W	V	S	H	S	I	Q	T	G	N	Q	R	Q	A	E	P
Avian A/chicken/Nigeria/1071-3/2007 6	2.2	-	-	-	N	Q	K	I	I	T	I	G	S	I	C	M	V	I	G	I	V	S	L	M	L	Q	I	G	N	M	I	S	I	W	V	S	H	S	I	Q	T	G	S	Q	R	Q	A	E	P
Avian A/chicken/Nigeria/1071-30/2007 6	2.2	-	-	P	N	Q	K	I	I	T	I	G	S	I	C	M	V	I	G	I	V	S	L	M	L	Q	I	G	N	M	I	S	I	W	V	S	H	S	I	Q	T	G	N	Q	R	Q	A	E	P
Avian A/chicken/Nigeria/1071-4/2007 6	2.2	-	-	-	-	Q	K	I	I	T	I	G	S	I	C	M	V	I	G	I	V	S	L	M	L	Q	I	G	N	M	I	S	I	W	V	S	H	S	I	Q	T	G	N	Q	R	Q	A	E	P
Avian A/chicken/Nigeria/1071-7/2007 6	2.2	-	-	-	-	-	-	-	I	T	I	G	S	I	C	M	V	I	G	I	V	S	L	M	L	Q	I	G	N	M	I	S	I	W	V	S	H	S	I	Q	T	G	N	Q	R	Q	A	E	P
Avian A/chicken/Nigeria/1071-9/2007 6	2.2	M	N	P	N	Q	K	I	I	T	I	G	S	I	C	M	V	I	G	I	V	S	L	M	L	Q	I	G	N	M	I	S	I	W	V	S	H	S	I	Q	T	G	N	Q	R	Q	A	E	P
Avian A/chicken/Nigeria/EKI15/2007 6	2.2	-	-	-	-	-	-	I	I	T	I	G	S	I	C	M	V	I	G	I	V	S	L	M	L	Q	I	G	N	M	I	S	I	W	V	S	H	S	I	Q	T	G	S	Q	R	Q	A	E	P
Avian A/chicken/Nigeria/LAG6/2007 6	2.2	M	N	P	N	Q	K	I	I	T	I	G	S	T	C	M	V	I	G	I	V	S	L	M	L	Q	I	G	N	M	I	S	I	W	V	S	H	S	I	Q	T	G	N	Q	R	Q	A	E	P
Avian A/chicken/Nigeria/OG10/2007 6	2.2	M	N	P	N	Q	K	I	I	T	I	G	S	I	C	M	V	I	G	I	V	S	L	M	L	Q	I	G	N	M	I	S	I	W	V	S	H	S	I	Q	T	G	N	Q	R	Q	A	E	P
Avian A/chicken/Nigeria/OG11/2007 6	2.2	M	N	P	N	Q	K	I	I	T	I	G	S	I	C	M	V	I	G	I	V	S	L	M	L	Q	I	G	N	M	I	S	I	W	V	S	H	S	I	Q	T	G	N	Q	R	Q	A	E	P
Avian A/chicken/Nigeria/OG2/2007 6	2.2	M	N	P	N	Q	K	V	I	T	I	G	S	I	C	M	V	I	G	I	V	S	L	M	L	Q	I	G	N	M	I	S	I	W	V	S	H	P	I	Q	T	G	N	Q	R	Q	A	E	P
Avian A/chicken/Nigeria/OG4/2007 6	2.2	-	-	-	-	-	-	-	-	T	I	G	S	I	C	M	V	I	G	I	V	S	L	M	L	Q	I	G	N	M	I	S	I	W	V	S	H	S	I	Q	T	G	N	Q	R	Q	A	E	P
Avian A/chicken/Nigeria/OG5/2007 6	2.2	M	N	P	N	Q	K	I	I	T	I	G	S	I	C	M	V	I	G	I	V	S	L	M	L	Q	I	G	N	M	I	S	I	W	V	S	H	S	I	Q	T	G	N	Q	R	Q	A	E	P
Avian A/chicken/Nigeria/OYO14/2007 6	2.2	-	-	-	-	-	K	I	I	T	I	G	S	I	C	M	V	I	G	I	V	S	L	M	L	Q	I	G	N	M	I	S	I	W	V	S	H	S	I	Q	T	G	N	Q	R	Q	A	E	P
Avian A/chicken/Pakistan/SPVC-5/2007 6	2.2	M	N	P	N	Q	K	I	I	T	I	G	S	I	C	M	V	I	G	I	V	S	L	M	L	Q	I	G	N	M	I	S	I	W	V	S	H	S	I	Q	T	G	N	Q	R	Q	A	E	P
Avian A/chicken/Pakistan/SPVC-7/2007 6	2.2	M	N	P	N	Q	K	I	I	T	I	G	S	I	C	M	V	I	G	I	V	S	L	M	L	Q	I	G	N	M	I	S	I	W	V	S	H	S	I	Q	T	G	N	Q	R	Q	A	E	P
Avian A/chicken/Pakistan/SPVC-8/2007 6	2.2	M	N	P	N	Q	K	I	I	T	I	G	S	I	C	M	V	I	G	I	V	S	L	M	L	Q	I	G	N	M	I	S	I	W	V	S	H	S	I	Q	T	G	N	Q	R	Q	A	E	P
Avian A/chicken/Pessel/BPPVRII/2007 6	2.2	M	N	P	N	Q	K	I	I	T	I	G	S	I	C	M	V	I	G	I	V	S	L	M	L	Q	I	G	N	M	I	S	I	W	V	S	H	S	I	Q	K	G	N	Q	H	Q	A	E	S
Avian A/chicken/Poland/R3248/2007 6	2.2	M	N	P	N	Q	K	I	I	T	I	G	S	I	C	M	V	I	G	I	V	S	L	M	L	Q	I	G	N	M	I	S	I	W	V	S	H	S	I	L	T	R	N	Q	R	Q	A	E	P
Avian A/chicken/Rostov/22-1/2007 6	2.2	M	N	P	N	Q	K	I	I	T	I	G	S	I	C	M	V	I	G	I	V	S	L	M	L	Q	I	G	N	M	I	S	I	W	V	S	H	S	I	Q	T	G	N	Q	R	Q	A	E	P
Avian A/chicken/Rostov-on-Don/35/2007 6	2.2	M	N	P	N	Q	K	I	I	T	I	G	S	I	C	M	V	I	G	I	V	S	L	M	L	Q	I	G	N	M	I	S	I	W	V	S	H	S	I	Q	T	G	N	Q	R	Q	V	E	P
Avian A/chicken/Russia Krasnodar/2/2007 6	2.2	M	N	P	N	Q	K	I	?	T	I	G	S	I	C	M	V	I	G	I	V	S	L	M	L	Q	I	G	N	M	I	S	I	W	V	S	H	S	I	Q	T	G	N	Q	R	Q	A	E	P
Avian A/crow/Peshawer/NARC7914/2007 6	2.2	M	N	P	N	Q	K	I	I	T	I	G	S	I	C	M	V	I	G	I	V	S	L	M	L	Q	I	G	N	M	I	S	I	W	V	S	H	S	I	Q	T	G	N	Q	R	Q	A	E	P
Avian A/Cygnus cygnus/Krasnodar/329/07 6	2.2	M	N	P	N	Q	K	I	I	T	I	G	S	I	C	M	V	I	G	I	V	S	L	M	L	Q	I	G	N	M	I	S	I	W	G	S	H	S	I	L	T	R	N	Q	R	Q	A	E	P
Avian A/Cygnus olor/Czech Republic/10732/07 6	2.2	-	-	-	N	Q	K	I	I	T	I	G	S	I	C	M	V	I	G	I	V	S	L	M	L	Q	I	G	N	M	I	S	I	W	V	S	H	S	I	L	T	R	N	Q	R	Q	A	E	P
Avian A/Daurian starling/Hong Kong/1532/2007 6	2.2	M	N	P	N	Q	K	I	I	T	I	G	S	I	C	M	I	I	G	I	V	S	L	M	L	Q	I	G	N	M	I	S	I	W	V	S	H	S	I	Q	T	G	N	Q	H	Q	A	E	P
Avian A/domestic duck/Germany/R1772/2007 6	2.2	M	N	P	N	Q	K	I	I	T	I	G	S	I	C	M	V	I	G	I	V	S	L	M	L	Q	I	G	N	M	I	S	I	W	V	S	H	S	I	L	T	R	N	Q	R	Q	A	E	P
Avian A/domestic duck/Germany/R1779/2007 6	2.2	M	N	P	N	Q	K	I	I	T	I	G	S	I	C	M	V	I	G	I	V	S	L	M	L	Q	I	G	N	M	I	S	I	W	V	S	H	S	I	L	T	R	N	Q	R	Q	A	E	P
Avian A/domestic duck/Germany/R2048/2007 6	2.2	M	N	P	N	Q	K	I	I	T	I	G	S	I	C	M	V	I	G	I	V	S	L	M	L	Q	I	G	N	M	I	S	I	W	V	S	H	S	I	L	T	R	N	Q	R	Q	A	E	P
Avian A/domestic goose/Germany/R1400/07 6	2.2	M	N	P	N	Q	K	I	I	T	I	G	S	I	C	M	V	I	G	I	V	S	L	M	L	Q	I	G	N	M	I	S	I	W	V	S	Y	S	I	L	T	R	N	Q	R	Q	A	E	P
Avian A/duck/chicken/Nigeria/08RS848-120/2007 6	2.2	-	-	-	-	-	-	-	-	-	-	-	-	-	-	-	-	-	-	I	V	S	L	M	L	Q	I	G	N	M	I	S	I	W	V	S	H	S	I	Q	T	G	N	Q	R	Q	A	E	P
Avian A/duck/Egypt/07322S-NLQP/2007 6	2.2	M	N	P	N	Q	K	I	I	T	I	G	S	I	C	M	V	I	G	I	V	S	L	M	L	Q	I	G	N	M	I	S	I	W	I	S	H	S	I	Q	T	G	N	Q	C	Q	D	E	P
Avian A/duck/Egypt/1709-3VIR08/2007 6	2.2	M	N	P	N	Q	K	I	I	T	I	G	S	I	C	M	V	I	G	I	V	S	L	M	L	Q	I	G	N	M	I	S	I	W	V	S	H	P	I	Q	T	G	N	Q	C	Q	A	E	P
Avian A/duck/Egypt/1888N3-SM25/2007 6	2.2	M	N	P	N	Q	K	I	I	T	I	G	S	I	C	M	V	I	G	I	V	S	L	M	L	Q	I	G	N	M	I	S	I	W	V	S	H	S	I	Q	T	G	N	Q	C	Q	A	E	P
Avian A/duck/Egypt/D1Br2/2007 6	2.2	M	N	P	N	Q	K	I	I	T	I	G	S	I	C	M	V	I	G	I	V	S	L	M	L	Q	I	G	N	M	I	S	I	W	V	S	H	S	I	Q	T	G	N	Q	C	Q	A	E	P
Avian A/duck/Egypt/D1Li10/2007 6	2.2	M	N	P	N	Q	K	I	I	T	I	G	S	I	C	M	V	I	G	I	V	S	L	M	L	Q	I	G	N	M	I	S	I	W	V	S	H	S	I	Q	T	G	N	Q	C	Q	A	E	P
Avian A/duck/Egypt/D1Tr220/2007 6	2.2	M	N	P	N	Q	K	I	I	T	I	G	S	I	C	M	V	I	G	I	V	S	L	M	L	Q	I	G	N	M	I	S	I	W	V	S	H	S	I	Q	T	G	N	Q	C	Q	A	E	P
Avian A/duck/Egypt/D2br10/2007 6	2.2	M	N	P	N	Q	K	I	I	T	I	G	S	I	C	M	V	I	G	I	V	S	L	M	L	Q	I	G	N	M	I	S	I	W	V	S	H	S	I	Q	T	G	N	Q	C	Q	A	E	P
Avian A/duck/Egypt/D2Br213/2007 6	2.2	M	N	P	N	Q	K	I	I	T	I	G	S	I	C	M	V	I	G	I	V	S	L	M	L	Q	I	G	N	M	I	S	I	W	V	S	H	S	I	Q	T	G	N	Q	C	Q	A	E	P
Avian A/duck/Egypt/D3Li420/2007 6	2.2	M	N	P	N	Q	K	I	I	T	I	G	S	I	C	M	V	I	G	I	V	S	L	M	L	Q	I	G	N	M	I	S	I	W	V	S	H	S	I	Q	T	G	N	Q	C	Q	A	E	P
Avian A/falcon/Saudi Arabia/D1936/2007 6	2.2	M	N	P	N	Q	K	I	I	T	I	G	S	I	C	M	V	I	G	I	V	S	L	M	L	Q	I	G	N	M	I	S	I	W	V	S	H	S	I	Q	T	G	N	Q	R	Q	T	E	P
Avian A/goose/Hungary/2823/2/2007 6	2.2	-	-	-	-	-	K	I	I	T	I	G	S	I	C	M	V	I	G	I	V	S	L	M	L	Q	I	G	N	M	I	S	I	W	V	S	H	S	I	Q	T	G	N	Q	R	Q	A	E	P
Avian A/goose/Hungary/3413/2007 6	2.2	-	-	-	-	-	K	I	I	T	I	G	S	I	C	M	V	I	G	I	V	S	L	M	L	Q	I	G	N	M	I	S	I	W	V	S	H	S	I	Q	T	G	N	Q	R	Q	A	E	P
Avian A/goose/Islamabad/NARC7757/2007 6	2.2	M	N	P	N	Q	K	I	I	T	I	G	S	I	C	M	V	I	G	I	V	S	L	M	L	Q	I	G	N	M	I	S	I	W	V	S	H	S	I	Q	T	G	N	Q	R	Q	A	E	P
Avian A/goose/Nigeria/08RS848-56/2007 6	2.2	-	-	-	-	-	-	-	-	-	-	-	-	-	-	-	-	-	-	I	V	S	L	M	L	Q	I	G	N	M	I	S	I	W	V	S	H	S	I	Q	T	G	N	Q	R	Q	A	E	P
Avian A/goose/Nigeria/08VIR4337-544/2007 6	2.2	-	-	-	-	-	-	-	-	-	-	-	-	-	-	-	-	-	-	I	V	S	L	M	L	Q	I	G	N	M	I	S	I	W	V	S	H	S	I	Q	T	G	N	Q	R	Q	A	E	P
Avian A/great black-headed gull/Qinghai/2/2007 6	2.2	M	N	P	N	Q	K	I	I	T	I	G	S	I	C	M	V	I	G	I	V	S	L	M	L	Q	I	G	N	M	I	S	I	W	V	S	H	S	I	Q	T	G	N	Q	R	Q	A	E	P
Avian A/great crested grebe/Germany/R1406/07 6	2.2	M	N	P	N	Q	K	I	I	T	I	G	S	I	C	M	V	I	G	I	V	S	L	M	L	Q	I	G	N	M	I	S	I	W	V	S	H	S	I	L	T	R	N	Q	R	Q	A	E	P
Avian A/greylag goose /Bavaria/11/2007 6	2.2	M	N	P	N	Q	K	I	I	T	I	G	S	I	C	M	V	I	G	I	V	S	L	M	L	Q	I	G	N	M	I	S	I	W	V	S	H	S	I	L	T	R	N	Q	R	Q	A	E	P
Avian A/guinea fowl/Nigeria/08RS848-72/2007 6	2.2	-	-	-	-	-	-	-	-	-	-	-	-	-	-	-	-	-	-	I	V	S	L	M	L	Q	I	G	N	M	I	S	I	W	V	S	H	S	I	Q	T	G	N	Q	R	Q	A	E	P
Avian A/guinea fowl/Nigeria/08RS848-78/2007 6	2.2	-	-	-	-	-	-	-	-	-	-	-	-	-	-	-	-	-	-	I	V	S	L	M	L	Q	I	G	N	M	I	S	I	W	V	S	H	S	I	Q	T	G	N	Q	R	Q	A	E	P
Avian A/houbara bustard/Saudi Arabia/6732-1/2007 6	2.2	M	N	P	N	Q	K	I	I	T	I	G	S	I	C	M	V	I	G	I	V	S	L	M	L	Q	I	G	N	M	I	S	I	W	V	S	H	S	L	L	T	R	N	Q	R	Q	A	E	P
Avian A/mallard/Bavaria/10/2007 6	2.2	M	N	P	N	Q	K	I	I	T	I	G	S	I	C	M	V	I	G	I	V	S	L	M	L	Q	I	G	N	M	I	S	I	W	V	S	H	S	I	L	T	R	N	Q	R	Q	A	E	P
Avian A/mallard/Maryland/802/2007 6	2.2	M	N	P	N	Q	K	I	I	T	I	G	S	I	C	M	V	I	G	I	I	S	L	V	L	Q	I	G	N	I	I	S	I	W	V	S	H	S	I	Q	T	G	S	Q	N	Y	P	E	T
Avian A/mallard/Ontario/26078/2007 6	2.2	-	-	-	-	-	-	-	I	T	I	G	S	I	C	M	V	I	G	I	I	S	L	V	L	Q	I	G	N	I	I	S	I	W	V	S	H	S	I	Q	T	G	S	Q	N	Y	P	E	T
Avian A/mountain hawk-eagle/Kumamoto/1/07 6	2.2	M	N	P	N	Q	K	I	I	T	I	G	S	I	C	M	V	I	G	I	V	S	L	M	L	Q	I	G	N	M	I	S	I	W	V	S	H	S	I	Q	T	G	N	Q	R	Q	A	E	P
Avian A/muscovy duck/Rostov-on-Don/51/2007 6	2.2	M	N	P	N	Q	K	I	I	T	I	G	S	I	C	M	V	I	G	I	V	S	L	M	L	Q	I	G	N	M	I	S	I	W	V	S	H	S	I	Q	T	G	N	Q	R	Q	V	E	P
Avian A/mute swan/Bavaria/3/2007 6	2.2	M	N	P	N	Q	K	I	I	T	I	G	S	I	C	M	V	I	G	I	V	S	L	M	L	Q	I	G	N	M	I	S	I	W	V	S	H	S	I	L	T	R	N	Q	R	Q	A	E	P
Avian A/mute swan/France/070203/2007 6	2.2	M	N	P	N	Q	K	I	I	T	I	G	S	I	C	M	V	I	G	I	V	S	L	M	L	Q	I	G	N	M	I	S	I	W	V	S	H	S	I	L	T	R	N	Q	R	Q	A	E	P
Avian A/mute swan/Germany/R1349/07 6	2.2	M	N	P	N	Q	K	I	I	T	I	G	S	I	C	M	V	I	G	I	V	S	L	M	L	Q	I	G	N	M	I	S	I	W	V	S	H	S	I	L	T	R	N	Q	R	Q	A	E	P
Avian A/ostrich/Nigeria/08RS848-84/2007 6	2.2	-	-	-	-	-	-	-	-	-	-	-	-	-	-	-	-	-	-	I	V	S	L	M	L	Q	I	G	N	M	I	S	I	W	V	S	H	S	I	Q	T	G	N	Q	R	Q	A	E	P
Avian A/peacock/Chakshahzad/NARC9238/2007 6	2.2	M	N	P	N	Q	K	I	I	T	I	G	S	I	C	M	V	I	G	I	V	S	L	M	L	Q	I	G	N	M	I	S	I	W	V	S	H	S	I	Q	T	G	N	Q	R	Q	A	E	P
Avian A/peacock/Mansehra-Pakistan/NARC-7558/02/2007 6	2.2	M	N	P	N	Q	K	I	I	T	I	G	S	I	C	M	V	I	G	I	V	S	L	M	L	Q	I	G	N	M	I	S	I	W	V	S	H	S	I	Q	T	G	N	Q	R	Q	A	E	P
Avian A/Peking duck/Germany/R1959/2007 6	2.2	M	N	P	N	Q	K	I	I	T	I	G	S	I	C	M	V	I	G	I	V	S	L	M	L	Q	I	G	N	M	I	S	I	W	V	S	H	S	I	L	T	R	N	Q	R	Q	A	E	P
Avian A/pigeon/Rostov-on-Don/6/2007 6	2.2	M	N	P	N	Q	K	I	I	T	I	G	S	I	C	M	V	I	G	I	V	S	L	M	L	Q	I	G	N	M	I	S	I	W	V	S	H	S	I	Q	T	G	N	Q	R	Q	V	E	P
Avian A/rook/Rostov-on-Don/26/2007 6	2.2	M	N	P	N	Q	K	I	I	T	I	G	S	I	C	M	V	I	G	I	V	S	L	M	L	Q	I	G	N	M	I	S	I	W	V	S	H	S	I	Q	T	G	N	Q	R	Q	V	E	P
Avian A/ruddy turnstone/DE/509531/2007 6	2.2	M	N	P	N	Q	K	I	I	T	I	G	S	I	C	M	V	I	G	I	I	S	L	V	L	Q	I	G	N	I	I	S	I	W	V	S	H	S	I	Q	I	G	S	Q	D	Y	P	E	T
Avian A/ruddy turnstone/Delaware/103/2007 6	2.2	M	N	P	N	Q	K	I	I	T	I	G	S	I	C	M	V	I	G	I	I	S	L	V	L	Q	I	G	N	I	I	S	I	W	V	S	H	S	I	Q	I	G	S	Q	D	Y	P	E	T
Avian A/saker falcon/Kuwait/0286/2007 6	2.2	M	N	P	N	Q	K	I	I	T	I	G	S	I	C	M	V	I	G	I	V	S	L	M	L	Q	I	G	N	M	I	S	I	W	V	S	H	S	I	L	T	R	N	Q	R	Q	A	E	P
Avian A/shorebird/Delaware/472/2007 6	2.2	M	N	P	N	Q	K	I	I	T	I	G	S	I	C	M	V	I	G	I	I	S	L	V	L	Q	I	G	N	I	I	S	I	W	V	S	H	S	I	Q	I	G	S	Q	D	Y	P	E	T
Avian A/starling/Rostov-on-Don/39/2007 6	2.2	M	N	P	N	Q	K	I	I	T	I	G	S	I	C	M	V	I	G	I	V	S	L	M	L	Q	I	G	N	M	I	S	I	W	V	S	H	S	I	Q	T	G	N	Q	R	Q	V	E	P
Avian A/swan/Bavaria/2/2007 6	2.2	M	N	P	N	Q	K	I	I	T	I	G	S	I	C	M	V	I	G	I	V	S	L	M	L	Q	I	G	N	M	I	S	I	W	V	S	H	S	I	L	T	R	N	Q	R	Q	A	E	P
Avian A/swan/Bavaria/5/2007 6	2.2	M	N	P	N	Q	K	I	I	T	I	G	S	I	C	M	V	I	G	I	V	S	L	M	L	Q	I	G	N	M	I	S	I	W	V	S	H	S	I	L	T	R	N	Q	R	Q	A	E	P
Avian A/swan/Bavaria/6/2007 6	2.2	M	N	P	N	Q	K	I	I	T	I	G	S	I	C	M	V	I	G	I	V	S	L	M	L	Q	I	G	N	M	I	S	I	W	V	S	H	S	I	L	T	R	N	Q	R	Q	A	E	P
Avian A/swan/Bavaria/7/2007 6	2.2	M	N	P	N	Q	K	I	I	T	I	G	S	I	C	M	V	I	G	I	V	S	L	M	L	Q	I	G	N	M	I	S	I	W	V	S	H	S	I	L	T	R	N	Q	R	Q	A	E	P
Avian A/swan/Bavaria/8/2007 6	2.2	M	N	P	N	Q	K	I	I	T	I	G	S	I	C	M	V	I	G	I	V	S	L	M	L	Q	I	G	N	M	I	S	I	W	V	S	H	S	I	L	T	R	N	Q	R	Q	A	E	P
Avian A/swan/Bavaria/9/2007 6	2.2	M	N	P	N	Q	K	I	I	T	I	G	S	I	C	M	V	I	G	I	V	S	L	M	L	Q	I	G	N	M	I	S	I	W	V	S	H	S	I	L	T	R	N	Q	R	Q	A	E	P
Avian A/turkey/Czech Republic/10309-3/07 6	2.2	-	-	-	N	Q	K	I	I	T	I	G	S	I	C	M	V	I	G	I	V	S	L	M	L	Q	I	G	N	M	I	S	I	W	V	S	H	S	I	L	T	R	N	Q	R	Q	A	E	P
Avian A/turkey/Egypt/07203-NLQP/2007 6	2.2	M	N	P	N	Q	K	I	I	T	I	G	S	I	C	M	V	I	G	I	V	S	L	M	L	Q	I	G	N	M	I	S	I	W	V	S	H	S	I	Q	T	G	N	Q	C	Q	A	E	P
Avian A/turkey/Egypt/7/2007 6	2.2	M	N	P	N	Q	K	I	I	T	I	G	S	I	C	M	V	I	G	I	V	S	L	M	L	Q	I	G	N	I	I	S	I	W	I	S	H	S	?	Q	T	G	N	Q	C	Q	A	E	P
Avian A/turkey/England/250/2007 6	2.2	-	-	-	-	-	K	I	I	T	I	G	S	I	C	M	V	I	G	I	V	S	L	M	L	Q	I	G	N	M	I	S	I	W	V	S	H	S	I	Q	T	G	N	Q	R	Q	A	E	P
Avian A/turkey/Islamabad/NARC7873/2007 6	2.2	M	N	P	N	Q	K	I	I	T	I	G	S	I	C	M	V	I	G	I	V	S	L	M	L	Q	I	G	N	M	I	S	I	W	V	S	H	S	I	Q	T	G	N	Q	R	Q	A	E	P
Avian A/turkey/Islamabad-Pakistan/NARC-7871/02/2007 6	2.2	M	N	P	N	Q	K	I	I	T	I	G	S	I	C	M	V	I	G	I	V	S	L	M	L	Q	I	G	N	M	I	S	I	W	V	S	H	S	I	Q	T	G	N	Q	R	Q	A	E	P
Avian A/turkey/Nigeria/08RS848-61/2007 6	2.2	-	-	-	-	-	-	-	-	-	-	-	-	-	-	-	-	-	-	I	V	S	L	M	L	Q	I	G	N	M	I	S	I	W	V	S	H	S	I	Q	T	G	N	Q	R	Q	A	E	S
Avian A/turkey/Poland/R3249/2007 6	2.2	M	N	P	N	Q	K	I	I	T	I	G	S	I	C	M	V	I	G	I	V	S	L	M	L	Q	I	G	N	M	I	S	I	W	V	S	H	S	I	L	T	R	N	Q	R	Q	A	E	P
Avian A/turkey/Saudi Arabia/6732-6/2007 6	2.2	M	N	P	N	Q	K	I	I	T	I	G	S	I	C	M	V	I	G	I	V	S	L	M	L	Q	I	G	N	M	I	S	I	W	V	S	H	S	I	Q	T	G	N	Q	R	Q	A	E	P
Avian A/turkey/VA/505477-18/2007 6	2.2	M	N	P	N	Q	K	I	I	T	I	G	S	I	C	M	V	I	G	I	I	S	L	V	L	Q	I	G	N	I	I	S	I	W	V	S	H	S	I	Q	T	G	S	Q	N	Y	P	E	T
Avian A/turkey/Virginia/505477-17/2007 6	2.2	M	N	P	N	Q	K	I	I	T	I	G	S	I	C	M	V	I	G	I	I	S	L	V	L	Q	I	G	N	I	I	S	I	W	V	S	H	S	I	Q	T	G	S	Q	N	Y	P	E	T
Avian A/water fowl/Nigeria/08RS848-66/2007 6	2.2	-	-	-	-	-	-	-	-	-	-	-	-	-	-	-	-	-	-	I	V	S	L	M	L	Q	I	G	N	M	I	S	I	W	V	S	H	S	I	Q	T	G	N	Q	R	Q	A	E	P
Avian A/wild duck/Bavaria/12/2007 6	2.2	M	N	P	N	Q	K	I	I	T	I	G	S	I	C	M	V	I	G	I	V	S	L	M	L	Q	I	G	N	M	I	S	I	W	V	S	H	S	I	L	T	R	N	Q	R	Q	A	E	P
Avian A/wild duck/Bavaria/13/2007 6	2.2	M	N	P	N	Q	K	I	I	T	I	G	S	I	C	M	V	I	G	I	V	S	L	M	L	Q	I	G	N	M	I	S	I	W	V	S	H	S	I	Q	T	G	N	Q	R	Q	A	E	S
Avian A/wild duck/Bavaria/14/2007 6	2.2	M	N	P	N	Q	K	I	I	T	I	G	S	I	C	M	V	I	G	I	V	S	L	M	L	Q	I	G	N	M	I	S	I	W	V	S	H	S	I	L	T	R	N	Q	R	Q	A	E	P
Human A/Egypt/0636-NAMRU3/2007 6	2.2	M	N	P	N	Q	K	I	I	T	I	G	S	I	C	M	V	I	G	I	V	S	L	M	L	Q	I	G	N	M	I	S	I	W	V	S	H	S	I	Q	T	G	N	Q	C	Q	D	E	P
Human A/Egypt/10211-NAMRU3/2007 6	2.2	M	N	P	N	Q	K	I	I	T	I	G	S	I	C	M	V	I	G	I	V	S	L	M	L	Q	I	G	N	M	I	S	I	W	V	S	H	S	I	Q	T	G	N	Q	C	Q	D	E	P
Human A/Egypt/10215-NAMRU3/2007 6	2.2	M	N	P	N	Q	K	I	I	T	I	G	S	I	C	M	A	I	G	I	V	S	L	M	L	Q	I	G	N	M	I	S	L	W	V	S	H	S	I	Q	T	G	N	Q	C	Q	A	E	P
Human A/Egypt/10217-NAMRU3/2007 6	2.2	M	N	P	N	Q	K	I	I	T	I	G	S	I	C	M	V	I	G	I	V	S	L	M	L	Q	I	G	N	I	I	S	I	W	V	S	H	S	I	Q	T	G	N	Q	C	Q	A	E	P
Human A/Egypt/1394-NAMRU3/2007 6	2.2	M	N	P	N	Q	K	I	I	T	I	G	S	I	C	M	V	I	G	I	V	S	L	M	L	Q	I	G	N	M	I	S	M	W	V	S	H	S	I	Q	T	G	N	Q	C	Q	D	E	P
Human A/Egypt/1604-NAMRU3/2007 6	2.2	M	N	P	N	Q	K	I	I	T	I	G	S	I	C	M	V	I	G	I	V	S	L	M	L	Q	I	G	N	M	I	S	I	W	V	S	H	S	I	Q	T	G	N	Q	C	Q	A	E	P
Human A/Egypt/1731-NAMRU3/2007 6	2.2	M	N	P	N	Q	K	I	I	T	I	G	S	I	C	M	V	I	G	I	V	S	L	M	L	Q	I	G	N	M	I	S	I	W	V	S	H	S	I	Q	T	G	N	Q	C	Q	A	E	P
Human A/Egypt/1902-NAMRU3/2007 6	2.2	-	-	-	N	Q	K	I	I	T	I	G	S	I	C	M	V	I	G	I	V	S	L	M	L	Q	I	G	N	M	I	S	I	W	V	S	H	S	I	Q	T	G	N	Q	C	Q	A	E	T
Human A/Egypt/2256-NAMRU3/2007 6	2.2	M	N	P	N	Q	K	I	I	T	I	G	S	I	C	M	V	I	G	I	V	S	L	I	L	Q	I	G	N	M	I	S	I	W	V	S	H	S	I	Q	T	G	N	Q	C	Q	A	E	P
Human A/Egypt/2321-NAMRU3/2007 6	2.2	M	N	P	N	Q	K	I	I	T	I	G	S	I	C	M	V	I	G	I	V	S	L	M	L	Q	I	G	N	M	I	S	I	W	V	S	H	S	I	Q	T	G	N	Q	C	Q	D	E	P
Human A/Egypt/2331-NAMRU3/2007 6	2.2	M	N	P	N	Q	K	I	I	T	I	G	S	I	C	M	V	I	G	I	V	S	L	M	L	Q	I	G	N	M	I	S	I	W	V	S	H	S	I	Q	T	G	N	Q	C	Q	D	E	P
Human A/Egypt/2616-NAMRU3/2007 6	2.2	-	-	-	N	Q	K	I	I	T	I	G	S	I	C	M	V	I	G	I	V	S	L	M	L	Q	I	G	N	M	I	S	I	W	V	S	H	S	I	Q	T	G	N	Q	C	Q	D	E	P
Human A/Egypt/2620-NAMRU3/2007 6	2.2	-	-	-	N	Q	K	I	I	T	I	G	S	I	C	M	V	I	G	I	V	S	L	M	L	Q	I	G	N	M	I	S	I	W	V	S	H	S	I	Q	T	G	N	Q	C	Q	D	E	P
Human A/Egypt/2621-NAMRU3/2007 6	2.2	-	-	-	N	Q	K	I	I	T	I	G	S	I	C	M	V	I	G	I	V	S	L	M	L	Q	I	G	N	M	I	S	I	W	V	S	H	S	I	Q	T	G	N	Q	C	Q	D	E	P
Human A/Egypt/2629-NAMRU3/2007 6	2.2	-	-	-	N	Q	K	I	I	T	I	G	S	I	C	M	V	I	G	I	V	S	L	M	L	Q	I	G	N	M	I	S	I	W	V	S	H	S	I	Q	T	G	N	Q	C	Q	D	E	P
Human A/Egypt/2630-NAMRU3/2007 6	2.2	-	-	-	N	Q	K	I	I	T	I	G	S	I	C	M	V	I	G	I	V	S	L	T	L	Q	I	G	N	M	I	S	I	W	V	S	H	S	I	Q	T	G	N	Q	C	Q	A	E	S
Human A/Egypt/2631-NAMRU3/2007 6	2.2	-	-	-	N	Q	K	I	I	T	I	G	S	I	C	M	V	I	G	I	V	S	L	M	L	Q	I	G	N	M	I	S	I	W	V	S	H	S	I	Q	T	G	N	Q	C	Q	D	E	P
Human A/Egypt/2750-NAMRU3/2007 6	2.2	-	-	-	N	Q	K	I	I	T	I	G	S	I	C	M	V	I	G	I	V	S	L	M	L	Q	I	G	N	M	I	S	I	W	V	S	H	S	I	Q	T	G	N	Q	C	Q	D	E	P
Human A/Egypt/2751-NAMRU3/2007 6	2.2	-	-	-	N	Q	K	I	I	T	I	G	S	I	C	M	V	I	G	I	V	S	L	M	L	Q	I	G	N	M	I	S	I	W	V	S	H	P	I	Q	T	G	N	Q	C	Q	A	E	P
Human A/Egypt/4081-NAMRU3/2007 6	2.2	-	-	-	N	Q	K	I	I	T	I	G	S	I	C	M	V	I	G	I	V	S	L	M	L	Q	I	G	N	M	I	S	I	W	V	S	H	S	I	Q	T	G	N	Q	C	Q	D	E	P
Human A/Egypt/4082-NAMRU3/2007 6	2.2	-	-	-	N	Q	K	I	I	T	I	G	S	I	C	M	V	I	G	I	V	S	L	M	L	Q	I	G	N	M	I	S	I	W	V	S	H	S	I	Q	T	G	N	Q	C	Q	D	E	P
Human A/Egypt/4226-NAMRU3/2007 6	2.2	-	-	-	N	Q	K	I	I	T	I	G	S	I	C	M	V	I	G	I	V	S	L	M	L	Q	I	G	N	M	I	S	I	W	I	S	H	S	I	Q	T	G	N	Q	C	Q	D	E	P
Human A/Egypt/6251-NAMRU3/2007 6	2.2	-	-	-	N	Q	K	I	I	T	I	G	S	I	C	M	V	I	G	I	V	S	L	M	L	Q	I	G	N	I	I	S	I	W	V	S	H	S	I	Q	T	G	N	Q	C	Q	A	E	P
Pika A/pika/Qinghai/BI/2007 6	2.2	M	N	P	N	Q	K	I	I	T	I	G	S	I	C	M	V	I	G	I	V	S	L	M	L	Q	I	G	N	M	I	S	I	W	V	S	H	S	I	Q	T	G	N	Q	R	Q	A	E	P
Avian A/turkey/Egypt/101474v/2010 NA	2.2	-	-	-	-	-	-	-	-	-	-	-	-	-	-	M	V	I	G	I	V	S	L	M	L	Q	I	G	N	M	I	S	I	W	V	S	H	S	I	Q	V	G	N	Q	C	Q	A	E	-
Human A/Egypt/N00269/2010 NA	2.2	M	N	P	N	Q	K	I	I	T	I	G	S	I	C	M	V	I	G	I	V	S	L	M	L	Q	I	G	N	M	I	S	I	W	V	S	H	P	I	Q	T	G	N	Q	C	Q	D	K	-
Human A/Egypt/N00270/2010 NA	2.2	M	N	P	N	Q	K	I	I	T	I	G	S	I	C	M	V	I	G	I	V	S	L	M	L	Q	I	G	N	M	I	S	I	W	V	S	H	S	I	Q	T	G	N	Q	C	Q	D	E	-
Human A/Egypt/N01360/2010 NA	2.2	M	N	P	N	Q	K	I	I	T	I	G	S	I	C	M	V	I	G	I	V	S	L	M	L	Q	I	G	N	M	I	S	I	W	V	S	H	S	I	Q	T	G	N	Q	C	Q	D	E	-
Human A/Egypt/N01644/2010 NA	2.2	M	N	P	N	Q	K	I	I	T	I	G	S	I	C	M	V	I	G	I	V	S	L	M	L	Q	I	G	N	M	I	S	I	W	V	S	H	S	I	Q	T	G	N	Q	C	Q	D	E	-
Human A/Egypt/N01982/2010 NA	2.2	M	N	P	N	Q	K	I	I	T	I	G	S	I	C	M	V	I	G	I	A	S	L	M	L	Q	I	G	N	M	I	S	I	W	V	S	H	S	I	Q	T	G	N	Q	C	Q	D	E	-
Human A/Egypt/N02038/2010 NA	2.2	M	N	P	N	Q	K	I	I	T	I	G	S	I	C	M	V	I	G	I	V	S	L	M	L	Q	I	G	N	M	I	S	I	W	I	S	H	S	I	Q	T	G	N	Q	C	Q	D	E	-
Human A/Egypt/N02127/2010 NA	2.2	M	N	P	N	Q	K	I	I	T	I	G	S	I	C	M	V	I	G	I	A	S	L	M	L	Q	I	G	N	M	I	S	I	W	V	S	H	S	I	Q	T	G	N	Q	C	Q	D	E	-
Human A/Egypt/N02554/2010 NA	2.2	M	N	P	N	Q	K	I	I	T	I	G	S	I	C	M	V	I	G	I	V	S	L	M	L	Q	I	G	N	M	I	S	I	W	V	S	H	S	I	Q	T	G	N	Q	C	Q	D	E	-
Human A/Egypt/N02770/2010 NA	2.2	M	N	P	N	Q	K	I	I	T	I	G	S	I	C	M	V	I	G	I	V	S	L	M	L	Q	I	G	N	M	I	S	I	W	V	S	H	S	I	Q	T	G	N	Q	C	Q	D	E	-
Human A/Egypt/N03071/2010 NA	2.2	M	N	P	N	Q	K	I	I	T	I	G	S	I	C	M	V	I	G	I	V	S	L	M	L	Q	I	G	N	M	I	S	I	W	V	S	H	S	I	Q	T	G	N	Q	C	Q	D	E	-
Human A/Egypt/N03072/2010 NA	2.2	M	N	P	N	Q	K	I	I	T	I	G	S	I	C	M	V	I	G	I	V	S	L	M	L	Q	I	G	N	M	I	S	I	W	V	S	H	S	I	Q	T	G	N	Q	C	Q	D	E	-
Human A/Egypt/N04434/2010 NA	2.2	M	N	P	N	Q	K	I	I	T	I	G	S	I	C	M	V	I	G	I	V	S	L	M	L	Q	I	G	N	M	I	S	I	W	V	S	H	S	I	Q	T	G	N	Q	C	Q	D	E	-
Avian A/chicken/Egypt/1112/2011 NA	2.2	-	-	-	-	-	-	-	-	-	-	-	-	I	C	M	V	I	G	I	A	S	L	M	L	Q	I	G	N	I	I	S	I	W	V	S	H	S	I	Q	T	G	N	Q	C	Q	D	E	S
Avian A/chicken/Egypt/1113/2011 NA	2.2	-	-	-	-	-	-	-	-	-	-	-	-	I	C	M	V	I	G	I	A	S	L	M	L	Q	I	G	N	I	I	S	I	W	V	S	H	S	I	Q	T	G	N	Q	C	Q	D	E	S
Avian A/chicken/Egypt/1118AF/2011 NA	2.2	M	N	P	N	Q	K	I	I	T	I	G	S	I	C	M	I	I	G	I	A	S	L	M	L	Q	I	G	N	I	I	S	I	W	V	S	H	S	I	Q	T	G	N	Q	C	Q	D	E	S
Avian A/chicken/Egypt/1119AF/2011 NA	2.2	M	N	P	N	Q	K	I	I	T	I	G	S	I	C	M	V	I	G	I	A	S	L	M	L	Q	I	G	N	I	I	S	I	L	V	S	H	S	I	Q	T	G	N	Q	C	Q	D	E	S
Avian A/chicken/Egypt/1123AL/2011 NA	2.2	M	N	P	N	Q	K	I	I	T	I	G	S	I	C	M	V	I	G	I	V	S	L	M	L	Q	I	G	N	M	I	S	I	W	V	S	H	S	I	Q	T	G	N	Q	C	Q	D	G	P
Avian A/chicken/Egypt/112AF/2011 NA	2.2	-	-	P	N	Q	K	I	I	T	I	G	S	I	C	M	V	I	G	I	A	S	L	M	L	Q	I	G	N	I	I	S	I	W	V	S	H	S	I	Q	T	G	N	Q	C	Q	D	E	S
Avian A/chicken/Egypt/1155/2011 NA	2.2	-	N	P	N	Q	K	I	I	T	I	G	S	I	C	M	V	I	G	I	A	S	L	M	L	Q	I	G	N	I	I	S	I	W	V	S	H	S	I	Q	T	G	N	Q	C	Q	D	E	S
Avian A/chicken/Egypt/1158SF/2011 NA	2.2	M	N	P	N	Q	K	I	I	T	I	G	S	I	C	M	V	I	G	I	A	S	L	M	L	Q	I	G	N	I	I	S	I	W	V	S	H	S	I	Q	T	G	N	Q	C	Q	D	E	S
Avian A/chicken/Egypt/115AD/2011 NA	2.2	M	N	P	N	Q	K	I	I	T	I	G	S	I	C	M	V	I	G	I	V	S	L	M	L	Q	I	G	N	M	I	S	I	W	V	S	H	S	I	Q	T	G	N	Q	C	Q	A	E	P
Avian A/chicken/Egypt/119S/2011 NA	2.2	-	N	P	N	Q	K	I	I	T	I	G	S	I	C	V	A	I	G	I	A	S	L	M	L	Q	I	G	N	M	I	S	I	W	I	S	H	S	I	Q	T	G	N	Q	C	Q	D	E	P
Avian A/chicken/India/CA0301/2011 NA	2.2	M	N	P	N	Q	K	I	M	A	I	G	S	I	C	M	V	I	G	I	V	S	L	M	L	Q	I	G	N	I	I	S	I	W	V	S	H	S	F	Q	T	R	V	Q	H	Q	A	E	P
Avian A/chicken/India/CA0302/2011 NA	2.2	M	N	P	N	Q	K	I	M	A	I	G	S	I	C	M	V	I	G	I	V	S	L	M	L	Q	I	G	N	I	I	S	I	W	V	S	H	S	F	Q	T	R	V	Q	H	Q	A	E	P
Avian A/chicken/India/CA0303/2011 NA	2.2	M	N	P	N	Q	K	I	M	A	I	G	S	I	C	M	V	I	G	I	V	S	L	M	L	Q	I	G	N	I	I	S	I	W	V	S	H	S	F	Q	T	R	V	Q	H	Q	A	E	P
Avian A/chicken/India/CL03485/2011 NA	2.2	M	N	P	N	Q	K	I	M	A	I	G	S	I	C	M	V	I	G	I	V	S	L	M	L	Q	I	G	N	I	I	S	I	W	V	S	H	S	F	Q	T	R	V	Q	H	Q	A	E	P
Avian A/chicken/India/TR0383/2011 NA	2.2	M	N	P	N	Q	K	I	M	A	I	G	S	I	C	M	V	I	G	I	V	S	L	M	L	Q	I	G	N	I	I	S	I	W	V	S	H	S	F	Q	T	R	V	Q	H	Q	A	E	P
Avian A/duck/Egypt/11106SF/2011 NA	2.2	M	N	P	N	Q	K	I	I	T	I	G	S	I	C	M	V	I	G	I	A	S	L	M	L	Q	I	G	N	I	I	S	I	W	V	S	H	S	I	Q	T	G	N	Q	C	Q	D	E	S
Avian A/duck/Egypt/1113SD/2011 NA	2.2	M	N	P	N	Q	K	I	I	T	I	G	S	I	C	M	V	I	G	I	A	S	L	M	L	Q	I	G	N	I	I	S	I	W	V	S	H	S	I	Q	T	G	N	Q	C	Q	D	E	S
Avian A/duck/Egypt/1123SF/2011 NA	2.2	M	N	P	N	Q	K	I	I	T	I	G	S	I	C	M	V	I	G	I	A	S	L	M	L	Q	I	G	N	M	I	S	I	W	V	S	H	S	I	Q	T	G	N	Q	C	Q	D	E	S
Avian A/duck/Egypt/1148SF/2011 NA	2.2	M	N	P	N	Q	K	I	I	T	I	G	S	I	C	M	V	I	G	I	A	S	L	M	L	Q	I	G	N	I	I	S	I	W	V	S	H	S	I	Q	T	G	N	Q	C	Q	D	E	S
Avian A/duck/India/02AF1/2011 NA	2.2	M	N	P	N	Q	K	I	M	A	I	G	S	I	C	M	V	I	G	I	V	S	L	M	L	Q	I	G	N	I	I	S	I	W	V	S	H	S	F	Q	T	R	V	Q	H	Q	A	E	P
Avian A/duck/India/02CA10/2011 NA	2.2	M	N	P	N	Q	K	I	M	A	I	G	S	I	C	M	V	I	G	I	V	S	L	M	L	Q	I	G	N	I	I	S	I	W	V	S	H	S	F	Q	T	R	V	Q	H	Q	A	E	P
Avian A/goose/Egypt/1117SF/2011 NA	2.2	M	N	P	N	Q	K	I	I	T	I	G	S	I	C	M	V	I	G	I	A	S	L	M	L	Q	I	G	N	I	I	S	I	W	V	S	H	S	I	Q	T	G	N	Q	C	Q	D	E	S
Avian A/harrier/Israel/531/2011 NA	2.2	M	N	P	N	Q	R	I	I	T	I	G	S	I	C	M	V	I	G	I	A	S	L	M	L	Q	I	G	N	I	I	S	I	W	V	S	H	S	I	Q	T	G	N	Q	C	Q	D	E	S
Avian A/ostrich/Egypt/11139F/2011 NA	2.2	-	-	-	-	-	-	-	-	-	I	G	S	I	C	M	V	I	G	I	A	S	L	M	L	Q	I	G	N	I	I	S	I	W	V	S	H	S	I	Q	T	G	N	Q	C	Q	D	E	S
Avian A/quail/Egypt/1171SG/2011 NA	2.2	-	-	-	-	-	-	I	I	T	I	G	S	I	C	M	V	I	G	I	A	S	L	M	L	Q	I	G	N	I	I	S	I	W	V	S	H	S	I	Q	T	G	N	Q	C	Q	D	E	S
Avian A/turkey/Israel/362/2011 NA	2.2	M	N	P	N	Q	K	I	I	T	I	G	S	I	C	M	V	I	G	I	V	S	L	M	L	Q	I	G	N	M	I	S	I	W	V	S	H	S	I	Q	T	G	N	Q	C	Q	A	E	T
Human A/Bangladesh/3233/2011 NA	2.2	M	N	P	N	Q	K	I	I	T	I	G	S	I	C	M	V	I	G	I	V	S	L	M	L	Q	I	G	N	M	I	S	I	W	V	S	H	S	V	Q	T	R	N	Q	R	Q	A	E	P
Avian A/Dk/HN/5806/2003 6	2.3	M	N	P	N	Q	K	I	I	T	I	G	S	I	C	M	A	I	G	I	V	S	L	M	L	Q	I	G	N	M	I	S	I	W	V	S	H	S	I	Q	T	G	N	Q	H	P	A	E	P
Avian A/chicken/Guangdong/178/04 6	2.3	M	N	P	N	Q	K	I	I	T	I	G	S	I	C	M	V	I	G	I	V	S	L	M	L	Q	I	G	N	M	I	S	I	W	V	S	H	S	I	Q	T	G	N	Q	H	Q	V	E	-
Avian A/chicken/Guangdong/191/04 6	2.3	M	N	P	N	Q	K	I	I	T	I	G	S	I	C	M	V	I	G	I	V	S	L	M	L	Q	I	G	N	M	I	S	I	W	V	S	H	S	I	Q	T	G	N	Q	H	Q	A	E	-
Avian A/chicken/Guangxi/2461/2004 6	2.3	M	N	P	N	Q	K	I	I	T	I	G	S	I	C	M	V	I	G	I	V	S	L	M	L	Q	I	G	N	M	I	S	I	W	V	S	H	L	I	Q	T	G	N	Q	H	Q	V	E	-
Avian A/Dk/HN/101/2004 6	2.3	M	N	P	N	Q	K	I	I	T	I	G	S	I	C	M	A	I	G	I	V	S	L	M	L	Q	I	G	N	M	I	S	I	W	V	S	H	S	I	Q	T	G	N	Q	H	Q	A	E	-
Avian A/Dk/HN/303/2004 6	2.3	-	-	-	-	-	-	-	-	-	I	G	S	I	C	M	A	I	G	I	V	S	L	M	L	Q	I	G	N	M	I	S	I	W	V	S	H	S	I	Q	T	G	N	Q	H	Q	A	E	-
Avian A/duck/Guangdong/23/2004 6	2.3	M	N	P	N	Q	K	I	I	T	I	G	S	I	C	M	V	I	G	I	V	S	L	M	L	Q	I	G	N	M	I	S	I	W	V	S	H	S	I	Q	T	G	N	Q	H	Q	V	E	-
Avian A/duck/Guangxi/351/2004 6	2.3	M	N	P	N	Q	K	I	I	T	I	G	S	I	C	M	V	I	G	I	V	S	L	M	L	Q	I	G	N	M	I	S	I	W	V	S	H	S	I	Q	T	G	N	Q	H	Q	V	E	-
Avian A/duck/Guangxi/380/2004 6	2.3	M	N	P	N	Q	K	I	I	T	I	G	S	I	C	M	V	I	G	I	V	S	L	M	L	Q	I	G	N	M	I	S	I	W	V	S	H	S	I	Q	T	G	N	Q	H	Q	V	E	-
Avian A/duck/Hunan/15/2004 6	2.3	M	N	P	N	Q	K	I	I	T	I	G	S	I	C	M	V	I	G	I	V	S	L	M	L	Q	I	G	N	M	I	S	I	W	V	S	H	S	I	Q	T	G	N	Q	H	Q	A	E	-
Avian A/duck/Hunan/533/2004 6	2.3	M	N	P	N	Q	K	I	I	I	I	G	S	I	C	M	V	I	G	I	V	S	L	M	L	Q	I	G	N	M	I	S	I	W	V	S	H	S	I	Q	T	G	N	Q	H	Q	A	E	-
Avian A/duck/Hunan/69/2004 6	2.3	M	N	P	Y	Q	K	I	I	T	I	G	S	I	C	M	V	I	G	I	V	S	L	M	L	H	I	G	N	M	I	S	I	W	V	S	H	S	I	Q	T	G	N	Q	H	Q	A	E	-
Avian A/duck/Hunan/70/2004 6	2.3	M	N	P	N	Q	K	I	I	T	I	G	S	I	C	M	V	I	G	I	V	S	L	M	L	Q	I	G	N	M	I	S	I	W	V	S	H	S	I	Q	T	G	N	Q	H	Q	A	E	-
Avian A/duck/Hunan/733/2004 6	2.3	M	N	P	N	Q	K	I	I	T	I	G	S	I	C	M	A	I	G	I	V	S	L	M	L	Q	I	G	N	M	I	S	I	W	V	S	H	S	I	Q	T	G	N	Q	H	Q	A	E	-
Avian A/grey heron/Hong Kong/728/2004 6	2.3	M	N	P	N	Q	K	I	T	T	I	G	S	I	C	M	S	I	G	I	V	S	L	M	L	Q	I	G	N	I	I	S	I	W	V	S	H	S	I	Q	T	G	N	Q	H	Q	A	E	S
Avian A/grey heron/Hong Kong/837/2004 6	2.3	-	-	-	N	Q	K	I	T	T	I	G	S	I	C	M	S	I	G	I	V	S	L	M	L	Q	I	G	N	I	I	S	I	W	V	S	H	S	I	Q	T	G	N	Q	H	Q	A	E	S
Avian A/Ph/ST/44/2004 6	2.3	M	N	P	N	Q	K	I	I	T	I	G	S	I	C	M	V	I	G	I	V	S	L	M	L	Q	I	G	N	M	I	S	I	W	V	S	H	S	I	Q	T	G	N	Q	H	Q	V	E	-
Avian A/silky chicken/Shantou/475/2004 6	2.3	M	N	P	N	Q	K	I	I	T	I	G	S	I	C	M	V	I	G	I	V	S	L	M	L	Q	I	G	N	M	I	S	I	W	V	S	H	S	I	Q	T	G	N	Q	H	Q	V	E	-
Avian A/tree sparrow/Henan/4/2004 6	2.3	M	N	P	N	Q	K	I	I	T	I	G	S	I	C	M	V	I	G	I	V	S	L	M	L	Q	I	G	N	I	I	S	I	W	V	S	H	S	I	Q	T	G	N	Q	H	Q	A	E	P
Avian A/chicken/Guangxi/2448/2004 6	2.3	-	-	-	-	-	-	-	-	-	I	G	S	I	C	M	V	I	G	I	V	S	L	M	L	Q	M	G	N	M	I	S	I	W	V	S	H	S	I	Q	T	G	N	Q	H	Q	A	G	P
Avian A/chicken/Fujian/10039/2005 6	2.3	M	N	P	N	Q	K	I	I	T	I	G	S	I	C	M	V	I	G	I	V	S	L	M	L	Q	I	G	N	M	I	S	I	W	V	S	H	S	I	Q	T	G	N	Q	H	Q	A	E	P
Avian A/chicken/Fujian/10313/2005 6	2.3	M	N	P	N	Q	K	I	I	T	I	G	S	I	C	M	V	I	G	I	V	S	L	M	L	Q	I	G	N	M	I	S	I	W	V	S	H	S	I	Q	T	G	N	Q	H	Q	A	E	P
Avian A/chicken/Fujian/11933/2005 6	2.3	M	N	P	N	Q	K	I	I	T	I	G	S	I	C	M	V	I	G	I	V	S	L	M	L	Q	I	G	N	M	I	S	I	W	V	S	H	S	I	Q	T	G	N	Q	H	Q	A	E	P
Avian A/chicken/Fujian/12239/2005 6	2.3	M	N	P	N	Q	K	I	I	T	I	G	S	I	C	M	V	I	G	I	V	S	L	M	L	Q	I	G	N	M	I	S	I	W	V	S	H	S	I	Q	T	G	N	Q	H	Q	A	E	P
Avian A/chicken/Fujian/9821/2005 6	2.3	M	N	P	N	Q	K	I	I	T	I	G	S	I	C	M	V	I	G	I	V	S	L	M	L	Q	I	G	N	M	I	S	I	W	V	S	H	S	I	Q	T	G	N	Q	H	Q	A	E	P
Avian A/chicken/Guangdong/1/2005 6	2.3	M	N	P	N	Q	K	I	I	T	I	G	S	I	C	M	V	I	G	I	V	S	L	M	L	Q	I	G	N	M	I	S	I	W	V	S	H	S	I	Q	T	G	N	Q	H	Q	A	E	P
Avian A/chicken/Guangxi/3154/2005 6	2.3	-	-	-	-	-	-	-	-	-	-	-	-	-	-	M	V	I	G	I	V	S	L	M	L	Q	I	G	N	M	I	S	I	W	V	S	H	S	I	Q	T	G	N	Q	N	Q	V	E	P
Avian A/chicken/Guangxi/3791/2005 6	2.3	-	-	-	-	-	-	-	-	-	-	-	-	-	-	M	V	I	G	I	V	S	L	M	L	Q	I	G	N	M	I	S	I	W	V	S	H	S	I	Q	T	G	N	Q	N	Q	V	E	P
Avian A/chicken/Guangxi/4989/2005 6	2.3	M	N	P	N	Q	K	I	I	T	I	G	S	I	C	M	V	I	G	I	V	S	L	M	L	Q	I	G	N	M	I	S	I	W	V	S	H	S	I	Q	T	G	N	Q	H	Q	A	E	P
Avian A/chicken/Guangxi/604/2005 6	2.3	M	N	P	N	Q	K	I	I	T	I	G	S	I	C	M	V	I	G	I	V	S	L	M	L	Q	I	G	N	M	I	S	I	W	V	S	H	S	I	Q	T	G	N	Q	H	Q	A	E	P
Avian A/chicken/Guiyang/2147/2005 6	2.3	M	N	P	N	Q	K	I	I	T	I	G	S	I	C	M	V	I	G	I	V	S	L	M	L	Q	I	G	N	M	I	S	I	W	V	S	H	S	I	Q	T	G	N	Q	N	Q	V	E	P
Avian A/chicken/Guiyang/2173/2005 6	2.3	M	N	P	N	Q	K	I	I	T	I	G	S	I	C	M	V	I	G	I	V	S	L	M	L	Q	I	G	N	M	I	S	I	W	V	S	H	S	I	Q	T	G	N	Q	N	Q	V	E	P
Avian A/chicken/Guiyang/3055/2005 6	2.3	M	N	P	N	Q	K	I	I	T	I	G	S	I	C	M	V	I	G	I	V	S	L	M	L	Q	I	G	N	M	I	S	I	W	V	S	H	S	I	Q	T	G	N	Q	H	Q	V	G	P
Avian A/chicken/Guiyang/3570/2005 6	2.3	M	N	P	N	Q	K	I	I	T	I	G	S	I	C	M	V	I	G	I	V	S	L	M	L	Q	I	G	N	M	I	S	I	W	V	S	H	S	I	Q	T	G	N	Q	H	Q	V	G	P
Avian A/chicken/Guiyang/3721/2005 6	2.3	M	N	P	N	Q	K	I	I	T	I	G	S	I	C	M	V	I	G	I	V	S	L	M	L	Q	I	G	N	M	I	S	I	W	V	S	H	S	I	Q	T	G	N	Q	H	Q	A	E	P
Avian A/chicken/Guiyang/4059/2005 6	2.3	M	N	P	N	Q	K	I	I	T	I	G	S	I	C	M	V	I	G	I	V	S	L	M	L	Q	I	G	N	M	I	S	I	W	V	S	H	S	I	Q	T	G	N	Q	H	Q	A	E	P
Avian A/chicken/Hunan/999/2005 6	2.3	M	N	P	N	Q	K	I	I	T	I	G	S	I	C	M	V	I	G	I	V	S	L	M	L	Q	I	G	N	M	I	S	I	W	V	S	H	S	I	Q	T	G	N	Q	H	Q	A	K	P
Avian A/chicken/Lang Son/200/2005 6	2.3	M	N	P	N	Q	K	I	I	T	I	G	S	I	C	M	V	I	G	I	V	S	L	M	L	Q	I	G	N	M	I	S	I	W	V	S	H	S	I	Q	T	G	N	Q	H	Q	A	E	P
Avian A/Chicken/Shantou/810/05 6	2.3	M	N	P	N	Q	K	I	I	T	I	G	S	I	C	M	V	I	G	I	V	S	L	M	L	Q	I	G	N	M	I	S	I	W	V	S	H	S	I	Q	T	G	N	Q	H	Q	A	E	P
Avian A/chicken/Sichuan/81/2005 6	2.3	M	N	P	N	Q	K	I	I	T	I	G	S	I	C	M	V	I	G	I	V	S	L	M	L	Q	I	G	N	M	I	S	I	W	V	S	H	S	I	Q	T	G	N	Q	H	Q	A	E	P
Avian A/chicken/Viet Nam/10/2005 6	2.3	M	N	P	N	Q	K	I	I	T	I	G	S	I	C	M	V	I	G	I	V	S	L	M	L	Q	I	G	N	M	I	S	I	W	V	S	H	S	I	Q	T	G	N	Q	H	Q	V	E	P
Avian A/chicken/Viet Nam/17/2005 6	2.3	M	N	P	N	Q	K	I	I	T	I	G	S	I	C	M	V	I	G	I	V	S	L	M	L	Q	I	G	N	M	I	S	I	W	V	S	H	S	I	Q	T	G	N	Q	H	Q	V	E	P
Avian A/chicken/Vietnam/200/2005 6	2.3	M	N	P	N	Q	K	I	I	T	I	G	S	I	C	M	V	I	G	I	V	S	L	M	L	Q	I	G	N	M	I	S	I	W	V	S	H	S	I	Q	T	G	N	Q	N	Q	V	E	P
Avian A/chicken/Vietnam/202/2005 6	2.3	M	N	P	N	Q	K	I	I	T	I	G	S	I	C	M	V	I	G	I	V	S	L	M	L	Q	I	G	N	M	I	S	I	W	V	S	H	S	I	Q	T	G	N	Q	H	Q	A	E	P
Avian A/chicken/Vietnam/209/2005 6	2.3	M	N	P	N	Q	K	I	I	T	I	G	S	I	C	M	V	I	G	I	V	S	L	M	L	Q	I	G	N	M	I	S	I	W	V	S	H	S	I	Q	T	G	N	Q	H	Q	A	E	P
Avian A/chicken/Vietnam/212/2005 6	2.3	M	N	P	N	Q	K	I	I	T	I	G	S	I	C	M	V	I	G	I	V	S	L	M	L	Q	I	G	N	M	I	S	I	W	V	S	H	S	I	Q	T	G	N	Q	H	Q	A	E	P
Avian A/chicken/Vietnam/216/2005 6	2.3	M	N	P	N	Q	K	I	I	T	I	G	S	I	C	M	V	I	G	I	V	S	L	M	L	Q	I	G	N	M	I	S	I	W	V	S	H	S	I	Q	T	G	N	Q	H	Q	A	E	P
Avian A/chicken/Vietnam/TY25/2005 6	2.3	M	N	P	N	Q	K	I	I	T	I	G	S	V	C	M	V	I	G	I	V	S	L	M	L	Q	I	G	N	M	I	S	I	W	V	S	H	S	I	Q	T	G	N	Q	H	Q	V	E	P
Avian A/chicken/Vietnam/TY31/2005 6	2.3	M	N	P	N	Q	K	I	I	T	I	G	S	I	C	M	V	I	G	I	V	S	L	M	L	Q	I	G	N	M	I	S	I	W	V	S	H	S	I	Q	T	G	N	Q	H	Q	V	E	P
Avian A/chicken/Yunnan/chuxiong01/2005 6	2.3	M	N	P	N	K	K	I	I	T	I	G	S	I	C	M	V	I	G	I	V	S	L	M	L	Q	I	G	N	M	I	S	I	W	V	S	H	S	I	Q	T	G	N	Q	N	Q	G	E	P
Avian A/chicken/Zhejiang/24/2005 6	2.3	M	N	P	N	Q	K	I	I	T	I	G	S	I	C	M	V	I	G	I	V	S	L	M	L	Q	I	G	N	M	I	S	I	W	V	S	H	S	I	Q	T	G	N	Q	H	Q	A	E	P
Avian A/Chinese pond heron/Hong Kong/18/2005 6	2.3	M	N	P	N	Q	K	I	T	T	I	G	S	I	C	M	S	I	G	I	V	S	L	M	L	Q	I	G	N	I	I	S	I	W	V	S	H	S	I	Q	T	G	N	Q	H	Q	A	E	S
Avian A/duck/Anhui/56/2005 6	2.3	M	N	P	N	Q	K	I	I	T	I	G	S	I	C	M	V	I	G	I	V	S	L	M	L	Q	I	G	N	M	I	S	L	W	V	S	H	S	I	Q	T	G	N	Q	H	Q	V	E	P
Avian A/duck/Fujian/10934/2005 6	2.3	M	N	P	N	Q	K	I	I	T	I	G	S	I	C	M	V	I	G	I	V	S	L	M	L	Q	I	G	N	M	I	S	I	W	V	S	H	S	I	Q	T	G	N	Q	H	Q	A	E	P
Avian A/duck/Fujian/11094/2005 6	2.3	M	N	P	N	Q	K	I	I	T	I	G	S	I	C	M	V	I	G	I	V	S	L	M	L	Q	I	G	N	M	I	S	I	W	V	S	H	S	I	Q	T	G	N	Q	H	Q	A	E	P
Avian A/duck/Fujian/11311/2005 6	2.3	M	N	P	N	Q	K	I	I	T	I	G	S	I	C	M	V	I	G	I	V	S	L	M	L	Q	I	G	N	M	I	S	I	W	V	S	H	S	I	Q	T	G	N	Q	H	Q	A	E	P
Avian A/duck/Fujian/12032/2005 6	2.3	M	N	P	N	Q	K	I	I	T	I	G	S	I	C	M	V	I	G	I	V	S	L	M	L	Q	I	G	N	M	I	S	I	W	V	S	H	S	I	Q	T	G	N	Q	H	Q	A	E	P
Avian A/Duck/Fujian/1734/05 6	2.3	M	N	P	N	Q	K	I	I	T	I	G	S	I	C	M	V	I	G	I	V	S	L	M	L	Q	I	G	N	M	I	S	I	W	V	S	H	S	I	Q	T	G	N	Q	H	Q	D	E	P
Avian A/duck/Fujian/9651/2005 6	2.3	M	N	P	N	Q	K	I	I	T	I	G	S	I	C	M	V	I	G	I	V	S	L	M	L	Q	I	G	N	M	I	S	I	W	V	S	H	S	I	Q	T	G	N	Q	H	Q	A	E	P
Avian A/duck/Fujian/9713/2005 6	2.3	M	N	P	N	Q	K	I	I	T	I	G	S	I	C	M	V	I	G	I	V	S	L	M	L	Q	I	G	N	M	I	S	I	W	V	S	H	S	I	Q	T	G	N	Q	H	Q	A	E	P
Avian A/duck/Guangxi/3548/2005 6	2.3	-	-	-	-	-	-	-	-	-	-	-	-	-	-	M	V	I	G	I	V	S	L	M	L	Q	I	G	N	M	I	S	I	W	V	S	H	S	I	Q	T	G	N	Q	N	Q	V	E	P
Avian A/duck/Guangxi/3741/2005 6	2.3	-	-	-	-	-	-	-	-	-	-	-	-	-	-	M	V	I	G	I	V	S	L	M	L	Q	I	G	N	M	I	S	I	W	V	S	H	S	I	Q	T	G	N	Q	N	Q	V	E	P
Avian A/duck/Guangxi/3819/2005 6	2.3	-	-	-	-	-	-	-	-	-	-	-	-	-	-	M	V	I	G	I	V	S	L	M	L	Q	I	G	N	M	I	S	I	W	V	S	H	S	I	Q	T	G	N	Q	N	Q	V	E	P
Avian A/duck/Guangxi/4016/2005 6	2.3	-	-	-	-	-	-	-	-	-	-	-	-	-	-	M	V	I	G	I	V	S	L	M	L	Q	I	G	N	M	I	S	I	W	V	S	H	S	I	Q	T	G	N	Q	H	Q	V	G	P
Avian A/duck/Guangxi/4184/2005 6	2.3	M	N	P	N	Q	K	I	I	T	I	G	S	I	C	M	V	I	G	I	V	S	L	M	L	Q	I	G	N	M	I	S	I	W	V	S	H	S	I	Q	T	G	N	Q	N	Q	V	E	P
Avian A/duck/Guangxi/4196/2005 6	2.3	M	N	P	N	Q	K	I	I	T	I	G	S	I	C	M	V	I	G	I	V	S	L	M	L	Q	I	G	N	M	I	S	I	W	V	S	H	S	I	Q	T	E	N	Q	N	Q	V	E	P
Avian A/duck/Guangxi/4428/2005 6	2.3	M	N	P	N	Q	K	I	I	T	I	G	S	I	C	M	V	I	G	I	V	S	L	M	L	Q	I	G	N	M	I	S	I	W	V	S	H	S	I	Q	T	G	N	Q	H	Q	A	E	P
Avian A/duck/Guangxi/4665/2005 6	2.3	M	N	P	N	Q	K	I	I	T	I	G	S	I	C	M	V	I	G	I	V	S	L	M	L	Q	I	G	N	M	I	S	I	W	V	S	H	S	I	Q	T	G	N	Q	N	Q	V	E	P
Avian A/duck/Guangxi/4830/2005 6	2.3	M	N	P	N	Q	K	I	I	T	I	G	S	I	C	M	V	I	G	I	V	S	L	M	L	Q	I	G	N	M	I	S	I	W	V	S	H	S	I	Q	T	G	N	Q	H	Q	A	E	P
Avian A/duck/Guangxi/5075/2005 6	2.3	M	N	P	N	Q	K	I	I	T	I	G	S	I	C	M	V	I	G	I	V	S	L	M	L	Q	I	G	N	M	I	S	I	W	V	S	H	S	I	Q	T	G	N	Q	H	Q	A	D	P
Avian A/duck/Guangxi/5165/2005 6	2.3	M	N	P	N	Q	K	I	I	T	I	G	S	I	C	M	V	I	G	I	F	S	L	M	L	Q	I	G	N	M	I	S	I	W	V	S	H	S	I	Q	T	G	N	Q	H	Q	A	E	P
Avian A/duck/Guangxi/5270/2005 6	2.3	M	N	P	N	Q	K	I	I	T	I	G	S	I	C	M	V	I	G	I	V	S	L	M	L	Q	I	G	N	M	I	S	I	W	V	S	H	S	I	Q	T	G	N	Q	H	Q	A	E	P
Avian A/duck/Guangxi/5457/2005 6	2.3	-	-	-	-	Q	K	I	I	T	I	G	S	I	C	M	V	I	G	I	V	S	L	M	L	Q	I	G	N	M	I	S	I	W	V	S	H	S	I	Q	T	G	N	Q	H	Q	A	D	P
Avian A/duck/Guangxi/793/2005 6	2.3	M	N	P	N	Q	K	I	I	T	I	G	S	I	C	M	V	I	G	I	V	S	L	M	L	Q	I	G	N	M	I	S	I	W	V	S	H	S	I	Q	T	G	N	Q	H	Q	A	E	P
Avian A/duck/Guangxi/951/2005 6	2.3	M	N	P	N	Q	K	I	I	T	I	G	S	I	C	M	V	I	G	I	V	S	L	M	L	Q	I	G	N	M	V	S	I	W	V	S	H	S	I	Q	T	G	N	Q	N	Q	V	E	P
Avian A/duck/Guiyang/3009/2005 6	2.3	M	N	P	N	Q	K	I	I	T	I	G	S	I	C	M	V	I	G	I	V	S	L	M	L	Q	I	G	N	M	I	S	I	W	V	S	H	S	I	Q	T	G	N	Q	H	Q	V	G	P
Avian A/duck/Guiyang/3242/2005 6	2.3	M	N	P	N	Q	K	I	I	T	I	G	S	I	C	M	V	I	G	I	V	S	L	M	L	Q	I	G	N	M	I	S	I	W	V	S	H	S	I	Q	T	G	N	Q	H	Q	V	G	P
Avian A/duck/Guiyang/3996/2005 6	2.3	M	N	P	N	Q	K	I	I	T	I	G	S	I	C	M	V	I	G	I	V	S	L	M	L	Q	I	G	N	M	I	S	I	W	V	S	H	S	I	Q	T	G	N	Q	H	Q	A	E	P
Avian A/duck/Hubei/3/2005 6	2.3	-	-	-	-	-	-	-	-	-	I	G	S	I	C	M	A	I	G	I	V	S	L	M	L	Q	I	G	N	M	I	S	I	W	V	S	H	S	I	Q	T	G	N	Q	H	P	A	E	P
Avian A/duck/Hubei/49/2005 6	2.3	M	N	P	N	Q	K	I	I	T	I	G	S	I	C	M	V	I	G	I	V	S	L	M	L	Q	I	G	N	M	I	S	I	W	V	S	H	S	I	Q	T	G	N	Q	H	Q	A	E	P
Avian A/duck/Hunan/114/05 6	2.3	M	N	P	N	Q	K	I	I	T	I	G	S	I	C	M	V	I	G	I	V	S	L	M	L	Q	I	G	N	M	I	S	I	W	V	S	H	S	I	Q	T	G	N	Q	H	Q	A	K	P
Avian A/duck/Hunan/1265/2005 6	2.3	M	N	P	N	Q	K	I	I	T	I	G	S	I	C	M	V	I	G	I	V	S	L	M	L	Q	I	G	N	M	I	S	I	W	V	S	H	S	I	Q	T	G	N	Q	H	Q	V	E	P
Avian A/duck/Hunan/127/2005 6	2.3	M	N	P	N	Q	K	I	I	T	I	G	S	I	C	M	V	I	G	I	V	S	L	M	L	Q	I	G	N	M	I	S	I	W	V	S	H	S	I	Q	T	G	N	Q	H	Q	A	K	P
Avian A/duck/Hunan/139/2005 6	2.3	M	N	P	N	Q	K	I	I	T	I	G	S	I	C	M	V	I	G	I	V	S	L	M	L	Q	I	G	N	M	I	S	I	W	V	S	H	S	I	Q	T	G	N	Q	H	Q	A	K	P
Avian A/duck/Hunan/149/2005 6	2.3	M	N	P	N	Q	K	I	I	T	I	G	S	I	C	M	V	I	G	I	V	S	L	M	L	Q	I	G	N	M	I	S	I	W	V	S	H	S	I	Q	T	G	N	Q	H	Q	A	K	P
Avian A/duck/Hunan/152/2005 6	2.3	-	-	-	-	-	K	M	M	T	I	G	S	I	C	M	V	I	G	I	V	S	L	M	L	Q	I	G	N	M	I	S	I	W	V	S	H	S	I	Q	T	G	N	Q	H	Q	A	K	P
Avian A/duck/Hunan/157/2005 6	2.3	M	N	P	N	Q	K	I	I	T	I	G	S	I	C	M	V	I	G	I	V	S	L	M	L	Q	I	G	N	M	I	S	I	W	V	S	H	S	I	Q	T	G	N	Q	H	Q	A	K	P
Avian A/duck/Hunan/160/2005 6	2.3	M	N	P	N	Q	K	I	I	T	I	G	S	I	C	M	V	I	G	I	V	S	L	M	L	Q	I	G	N	M	I	S	I	W	V	S	H	S	I	Q	T	G	N	Q	H	Q	A	K	P
Avian A/duck/Hunan/1608/2005 6	2.3	-	-	-	-	-	-	-	-	-	-	-	-	I	C	M	V	I	G	I	V	S	L	M	L	Q	I	G	N	M	I	S	I	W	V	S	H	S	I	Q	T	G	N	Q	H	Q	V	G	P
Avian A/duck/Hunan/1652/2005 6	2.3	-	-	-	-	-	-	-	-	-	-	-	-	I	C	M	V	I	G	I	V	S	L	M	L	Q	I	G	N	M	I	S	I	W	V	S	H	S	I	Q	T	G	N	Q	H	Q	V	G	P
Avian A/duck/Hunan/166/2005 6	2.3	M	N	P	N	Q	K	I	I	T	I	G	S	I	C	M	V	I	G	I	V	S	L	M	L	Q	I	G	N	M	I	S	I	W	V	S	H	S	I	Q	T	G	N	Q	H	Q	A	K	P
Avian A/duck/Hunan/182/2005 6	2.3	M	N	P	N	Q	K	I	I	T	I	G	S	I	C	M	V	I	G	I	V	S	L	M	L	Q	I	G	N	M	I	S	I	W	V	S	H	S	I	Q	T	G	N	Q	H	Q	A	K	P
Avian A/Duck/Hunan/191/05 6	2.3	M	N	P	N	Q	K	I	I	T	I	G	S	I	C	M	V	I	G	I	V	S	L	M	L	Q	I	G	N	M	I	S	I	W	V	S	H	S	I	Q	T	G	N	Q	H	Q	A	K	P
Avian A/duck/Hunan/5106/2005 6	2.3	M	N	P	N	Q	K	I	I	T	I	G	S	I	C	M	V	I	G	I	V	S	L	M	L	Q	I	G	N	M	I	S	I	W	V	S	H	S	I	Q	T	G	N	Q	H	Q	A	E	P
Avian A/duck/Hunan/5152/2005 6	2.3	M	N	P	N	Q	K	I	I	T	I	G	S	I	C	M	V	I	G	I	V	S	L	M	L	Q	I	G	N	M	I	S	I	W	V	S	H	S	I	Q	T	G	N	Q	H	Q	A	E	P
Avian A/duck/Jiangxi/80/2005 6	2.3	M	N	P	N	Q	K	I	I	T	I	G	S	I	C	M	V	I	G	I	V	S	L	M	L	Q	I	G	N	M	I	S	I	W	V	S	H	S	I	Q	T	G	N	Q	H	Q	A	E	P
Avian A/duck/Lang Son/201/2005 6	2.3	M	N	P	N	Q	K	I	I	T	I	G	S	I	C	M	V	I	G	I	V	S	L	M	L	Q	I	G	N	M	I	S	I	W	V	S	H	S	I	Q	T	G	N	Q	N	Q	V	E	P
Avian A/duck/Shantou/13323/2005 6	2.3	M	N	P	N	Q	K	I	I	T	I	G	S	I	C	M	V	I	G	L	V	S	L	M	L	Q	I	G	N	M	I	S	I	W	V	S	H	S	I	Q	T	G	N	Q	H	Q	A	E	P
Avian A/duck/Viet Nam/12/2005 6	2.3	M	N	P	N	Q	K	I	I	T	I	G	S	I	C	M	V	I	G	I	V	S	L	M	L	Q	I	G	N	M	I	S	I	W	V	S	H	S	I	Q	T	G	N	Q	H	Q	V	E	P
Avian A/duck/Vietnam/201/2005 6	2.3	M	N	P	N	Q	K	I	I	T	I	G	S	I	C	M	V	I	G	I	V	S	L	M	L	Q	I	G	N	M	I	S	I	W	V	S	H	S	I	Q	T	G	N	Q	N	Q	V	E	P
Avian A/duck/Vietnam/203/2005 6	2.3	M	N	P	N	Q	K	I	I	T	I	G	S	I	C	M	V	I	G	I	V	S	L	M	L	Q	I	G	N	M	I	S	I	W	V	S	H	S	I	Q	T	G	N	Q	N	Q	V	E	P
Avian A/duck/Vietnam/204/2005 6	2.3	M	N	P	N	Q	K	I	I	T	I	G	S	I	C	M	V	I	G	I	V	S	L	M	L	Q	I	G	N	M	I	S	I	W	V	S	H	S	I	Q	T	G	N	Q	N	Q	V	E	P
Avian A/duck/Vietnam/205/2005 6	2.3	M	N	P	N	Q	K	I	I	T	I	G	S	I	C	M	V	I	G	I	V	S	L	M	L	Q	I	G	N	M	I	S	I	W	V	S	H	S	I	Q	T	G	N	Q	H	Q	V	E	P
Avian A/duck/Vietnam/206/2005 6	2.3	M	N	P	N	Q	K	I	I	T	I	G	S	I	C	M	V	I	G	I	V	S	L	M	L	Q	I	G	N	M	I	S	I	W	V	S	H	S	I	Q	T	G	N	Q	N	Q	V	E	P
Avian A/duck/Vietnam/207/2005 6	2.3	M	N	P	N	Q	K	I	I	T	I	G	S	I	C	M	V	I	G	I	V	S	L	M	L	Q	I	G	N	M	I	S	I	W	V	S	H	S	I	Q	T	G	N	Q	H	Q	A	E	P
Avian A/duck/Vietnam/208/2005 6	2.3	M	N	P	N	Q	K	I	I	T	I	G	S	I	C	M	V	I	G	I	V	S	L	M	L	Q	I	G	N	M	I	S	I	W	V	S	H	S	I	Q	T	G	N	Q	H	Q	V	E	P
Avian A/duck/Vietnam/210/2005 6	2.3	M	N	P	N	Q	K	I	I	T	I	G	S	I	C	M	V	I	G	I	V	S	L	M	L	Q	I	G	N	M	I	S	I	W	V	S	H	S	I	Q	T	G	N	Q	H	Q	A	E	P
Avian A/duck/Vietnam/215/2005 6	2.3	M	N	P	N	Q	K	I	I	T	I	G	S	I	C	M	V	I	G	I	V	S	L	M	L	Q	I	G	N	M	I	S	I	W	V	S	H	S	I	Q	T	G	N	Q	H	Q	A	E	P
Avian A/duck/Vietnam/218/2005 6	2.3	M	N	P	N	Q	K	I	I	T	I	G	S	I	C	M	V	I	G	I	V	S	L	M	L	Q	I	G	N	M	I	S	I	W	V	S	H	S	I	Q	T	G	N	Q	H	Q	A	E	P
Avian A/duck/Vietnam/219/2005 6	2.3	M	N	P	N	Q	K	I	I	T	I	G	S	I	C	M	V	I	G	I	V	S	L	M	L	Q	I	G	N	M	I	S	I	W	V	S	H	S	I	Q	T	G	N	Q	H	Q	A	E	P
Avian A/duck/Vietnam/568/2005 6	2.3	M	N	P	N	Q	K	I	I	T	I	G	S	I	C	M	V	I	G	I	V	S	L	M	L	Q	I	G	N	M	I	S	I	W	V	S	H	S	I	Q	T	G	N	Q	H	Q	V	E	P
Avian A/duck/Yunnan/4400/2005 6	2.3	M	N	P	N	Q	K	I	I	T	I	G	S	I	C	M	V	I	G	I	V	S	L	M	L	Q	I	G	N	M	I	S	I	W	V	S	H	S	I	Q	T	G	N	Q	N	Q	V	E	P
Avian A/duck/Yunnan/4589/2005 6	2.3	M	N	P	N	Q	K	I	I	T	I	G	S	I	C	M	V	I	G	I	V	S	L	M	L	Q	I	G	N	M	I	S	I	W	V	S	H	S	I	Q	T	G	N	Q	N	Q	V	E	P
Avian A/duck/Yunnan/5251/2005 6	2.3	M	N	P	N	Q	K	I	I	T	I	G	S	I	C	M	V	I	G	I	V	S	L	M	L	Q	I	G	N	M	I	S	I	W	V	S	H	S	I	Q	T	G	N	Q	N	Q	V	E	P
Avian A/duck/Yunnan/5820/2005 6	2.3	M	N	P	N	Q	K	I	I	T	I	G	S	I	C	M	V	I	G	I	V	S	L	M	L	Q	I	G	N	M	I	S	I	W	V	S	H	S	I	Q	T	G	N	Q	N	Q	V	E	P
Avian A/duck/Yunnan/5877/2005 6	2.3	M	N	P	N	Q	K	I	I	T	I	G	S	I	C	M	V	I	G	I	V	S	L	M	L	Q	I	G	N	M	I	S	I	W	V	S	H	S	I	Q	T	G	N	Q	N	Q	V	E	P
Avian A/duck/Yunnan/6607/2005 6	2.3	M	N	P	N	Q	K	I	I	T	I	G	S	I	C	M	V	I	G	I	V	S	L	M	L	Q	I	G	N	M	I	S	I	W	V	S	H	S	I	Q	T	G	N	Q	N	Q	G	E	P
Avian A/goose/Guangxi/3017/2005 6	2.3	-	-	-	-	-	-	-	-	-	-	-	-	-	-	M	V	I	G	I	V	S	L	M	L	Q	I	G	N	M	I	S	I	W	V	S	H	S	I	Q	T	G	N	Q	N	Q	V	E	P
Avian A/goose/Guangxi/3316/2005 6	2.3	-	-	-	-	-	-	-	-	-	-	-	-	-	-	M	V	I	G	I	V	S	L	M	L	Q	I	G	N	M	I	S	I	W	V	S	H	S	I	Q	T	G	N	Q	H	Q	V	E	P
Avian A/goose/Guangxi/345/2005 6	2.3	-	-	-	-	-	-	-	-	T	I	G	S	I	C	M	V	I	G	I	V	S	L	M	L	Q	I	G	N	M	I	S	I	W	V	S	H	S	I	Q	T	G	N	Q	N	Q	V	E	P
Avian A/goose/Guangxi/3714/2005 6	2.3	-	-	-	-	-	-	-	-	-	-	-	-	-	-	M	V	I	G	I	V	S	L	M	L	Q	I	G	N	M	I	S	I	W	V	S	H	S	I	Q	T	G	N	Q	N	Q	V	E	P
Avian A/goose/Guangxi/4289/2005 6	2.3	M	N	P	N	Q	K	I	I	T	I	G	S	I	C	M	V	I	G	I	V	S	L	M	L	Q	I	G	N	M	I	S	I	W	V	S	H	S	I	Q	T	G	N	Q	H	Q	A	E	P
Avian A/goose/Guangxi/4513/2005 6	2.3	M	N	P	N	Q	K	I	I	T	I	G	S	I	C	M	V	I	G	I	V	S	L	M	L	Q	I	G	N	M	I	S	I	W	V	S	H	S	I	Q	T	G	N	Q	H	Q	A	E	P
Avian A/goose/Guangxi/5414/2005 6	2.3	M	N	P	N	Q	K	I	I	T	I	G	S	I	C	M	V	I	G	I	V	S	L	M	L	Q	I	G	N	M	I	S	I	W	V	S	H	S	I	Q	T	G	N	Q	H	Q	A	E	P
Avian A/goose/Guiyang/3422/2005 6	2.3	M	N	P	N	Q	K	I	I	T	I	G	S	I	C	M	V	I	G	I	V	S	L	M	L	Q	I	G	N	M	I	S	I	W	V	S	H	S	I	Q	T	G	N	Q	H	Q	V	G	P
Avian A/goose/Hubei/65/2005 6	2.3	M	N	P	N	Q	K	I	I	T	I	G	S	I	C	M	V	I	G	I	V	S	L	M	L	Q	I	G	N	M	I	S	I	W	V	S	H	S	V	Q	T	G	N	Q	H	Q	A	E	P
Avian A/goose/Shantou/18442/2005 6	2.3	M	N	P	N	Q	K	I	I	T	I	G	S	I	S	M	V	I	G	I	V	S	L	M	L	Q	I	G	N	M	I	S	I	W	V	S	H	S	I	Q	T	G	N	Q	H	Q	A	E	P
Avian A/goose/Yunnan/3720/2005 6	2.3	M	N	P	N	Q	K	I	I	T	I	G	S	I	C	M	V	I	G	I	V	S	L	M	L	Q	I	G	N	M	I	S	I	W	V	S	H	S	I	Q	T	G	N	Q	N	Q	V	E	P
Avian A/goose/Yunnan/4129/2005 6	2.3	M	N	P	N	Q	K	I	I	T	I	G	S	I	C	M	V	I	G	I	V	S	L	M	L	Q	I	G	N	M	I	S	I	W	V	S	H	S	I	Q	T	G	N	Q	N	Q	V	E	P
Avian A/goose/Yunnan/4494/2005 6	2.3	M	N	P	N	Q	K	I	I	T	I	G	S	I	C	M	V	I	G	I	V	S	L	M	L	Q	I	G	N	M	I	S	I	W	V	S	H	S	I	Q	T	G	N	Q	N	Q	V	E	P
Avian A/goose/Yunnan/4804/2005 6	2.3	M	N	P	N	Q	K	I	I	T	I	G	S	I	C	M	V	I	G	I	V	S	L	M	L	Q	I	G	N	M	I	S	I	W	V	S	H	S	I	Q	T	G	N	Q	N	Q	V	E	P
Avian A/goose/Yunnan/5299/2005 6	2.3	M	N	P	N	Q	K	I	I	T	I	G	S	I	C	M	V	I	G	I	V	S	L	M	L	Q	I	G	N	I	I	S	I	W	V	S	H	S	I	Q	T	G	N	Q	R	Q	A	E	P
Avian A/goose/Yunnan/5539/2005 6	2.3	M	N	P	N	Q	K	I	I	T	I	G	S	I	C	M	V	I	G	I	V	S	L	M	L	Q	I	G	N	I	I	S	I	W	V	S	H	S	I	Q	T	G	N	Q	R	Q	A	E	P
Avian A/goose/Yunnan/6027/2005 6	2.3	M	N	P	N	Q	K	I	I	T	I	G	S	I	C	M	V	I	G	I	V	S	L	M	L	Q	I	G	N	M	I	S	I	W	V	S	H	S	I	Q	T	G	N	Q	N	Q	V	E	P
Avian A/goose/Yunnan/6368/2005 6	2.3	M	N	P	N	Q	K	I	I	T	I	G	S	I	C	M	V	I	G	I	V	S	L	M	L	Q	I	G	N	M	I	S	I	W	V	S	H	S	I	Q	T	G	N	Q	N	Q	G	E	P
Avian A/mallard/Huadong/lk/2005 6	2.3	M	N	P	N	Q	K	I	I	T	I	G	S	I	C	M	V	T	G	I	V	S	L	M	L	Q	I	G	N	M	I	S	I	W	V	S	H	S	I	Q	T	G	N	Q	H	Q	A	E	P
Avian A/mallard/Huadong/S/2005 6	2.3	M	N	P	N	Q	K	I	I	T	I	G	S	I	C	M	V	I	G	I	V	S	L	M	L	Q	I	G	N	M	I	S	L	W	V	S	H	S	I	Q	T	G	N	Q	H	Q	V	E	P
Avian A/Muscovy duck/Vietnam/211/2005 6	2.3	M	N	P	N	Q	K	I	I	T	I	G	S	I	C	M	V	I	G	I	V	S	L	M	L	Q	I	G	N	M	I	S	I	W	V	S	H	S	I	Q	T	G	N	Q	H	Q	A	E	P
Avian A/Muscovy duck/Vietnam/213/2005 6	2.3	M	N	P	N	Q	K	I	I	T	I	G	S	I	C	M	V	I	G	I	V	S	L	M	L	Q	I	G	N	M	I	S	I	W	V	S	H	S	I	Q	T	G	N	Q	H	Q	A	E	P
Avian A/Muscovy duck/Vietnam/217/2005 6	2.3	M	N	P	N	Q	K	I	I	T	I	G	S	I	C	M	V	I	G	I	V	S	L	M	L	Q	I	G	N	M	I	S	I	W	V	S	H	S	I	Q	T	G	N	Q	H	Q	A	E	P
Avian A/parrot/Guangdong/C99/2005 6	2.3	M	N	P	N	Q	K	I	I	T	I	G	S	I	C	M	V	I	G	I	V	S	L	M	L	Q	I	G	N	M	I	S	I	W	V	S	H	S	I	Q	T	G	N	Q	H	Q	A	E	P
Avian A/pigeon/Zhejiang/17/2005 6	2.3	-	-	-	-	-	-	-	-	-	I	G	S	I	C	M	A	I	G	I	V	S	L	M	L	Q	I	G	N	M	I	S	I	W	V	S	H	S	I	Q	T	G	N	Q	H	P	A	E	P
Avian A/quail/Guangxi/575/2005 6	2.3	M	N	P	N	Q	K	I	I	T	I	G	S	I	C	M	V	I	G	I	V	S	L	M	L	Q	I	G	S	M	I	S	I	W	V	S	H	S	I	Q	T	G	N	Q	H	Q	V	E	P
Avian A/Quail/Shantou/911/05 6	2.3	M	N	P	N	Q	K	I	I	T	I	G	S	I	C	M	V	I	G	I	V	S	L	M	L	Q	I	G	N	M	I	S	I	W	V	S	H	S	I	Q	T	G	N	Q	H	Q	A	E	P
Avian A/quail/Viet Nam/15/2005 6	2.3	M	N	P	N	Q	K	I	I	T	I	G	S	V	C	M	V	I	G	I	V	S	L	M	L	Q	I	G	N	M	I	S	I	W	V	S	H	S	I	Q	T	G	N	Q	H	Q	V	E	P
Avian A/wild duck/Hunan/021/2005 6	2.3	M	N	P	N	Q	K	I	I	T	I	G	S	I	C	M	V	I	G	I	V	S	L	M	L	Q	I	G	N	M	I	S	I	W	V	S	H	S	I	Q	T	G	N	Q	H	Q	A	E	P
Avian A/wild duck/Hunan/211/2005 6	2.3	M	N	P	N	Q	K	I	I	T	I	G	S	I	C	M	V	I	G	I	V	S	L	M	L	Q	I	G	N	I	I	S	I	W	V	S	H	S	I	Q	T	E	N	Q	H	Q	A	E	P
Civet A/Owstons civet/Vietnam/1/2005 6	2.3	M	N	P	N	Q	K	I	I	T	I	G	S	I	C	M	V	I	G	I	V	S	L	M	L	Q	I	G	N	M	I	S	I	W	V	S	H	S	I	Q	T	G	N	Q	H	Q	V	E	P
Human A/Anhui/1/2005 6	2.3	M	N	P	N	Q	K	I	I	T	I	G	S	I	C	M	V	I	G	I	V	S	L	M	L	Q	I	G	N	M	I	S	I	W	V	S	H	S	I	Q	T	G	N	Q	H	Q	A	E	P
Human A/Anhui/2/2005 6	2.3	M	N	P	N	Q	K	I	I	T	I	G	S	I	C	M	V	I	G	I	V	S	L	M	L	Q	I	G	N	M	I	S	I	W	V	S	H	S	I	Q	T	G	N	Q	H	Q	A	E	P
Human A/Fujian/1/2005 6	2.3	M	N	P	N	Q	K	I	I	T	I	G	S	I	C	M	V	I	G	I	V	S	L	M	L	Q	I	G	N	M	I	S	L	W	V	S	H	S	I	Q	T	G	N	Q	H	Q	V	E	P
Human A/Guangxi/1/2005 6	2.3	M	N	P	N	Q	K	I	I	T	I	G	S	I	C	M	V	I	G	I	V	S	L	M	L	Q	I	G	N	M	I	S	I	W	V	S	H	S	T	Q	T	G	N	Q	H	Q	A	E	P
Human A/Jiangxi/1/2005 6	2.3	M	N	P	N	Q	K	I	I	T	I	G	S	I	C	M	V	I	E	I	V	S	L	M	L	Q	I	G	N	M	I	S	I	W	V	S	H	S	I	Q	T	K	N	Q	R	Q	A	E	P
Human A/Vietnam/UT30850/2005 6	2.3	M	N	P	N	Q	K	I	I	T	I	G	S	I	C	M	V	I	G	I	V	S	L	M	L	Q	I	G	N	M	I	S	I	W	V	S	H	S	I	Q	T	G	N	Q	H	Q	A	E	P
Avian A/chicken/Guangxi/1212/2006 6	2.3	M	N	P	N	Q	K	I	I	T	I	G	S	I	C	M	V	I	G	I	V	S	L	M	L	Q	I	G	N	M	I	S	I	W	V	S	H	S	I	Q	T	G	N	Q	N	Q	V	E	P
Avian A/chicken/Guangxi/1951/2006 6	2.3	M	N	P	N	Q	K	I	I	T	I	G	S	I	C	M	V	I	G	I	V	S	L	M	L	Q	I	G	N	M	I	S	I	W	V	S	H	S	I	Q	T	G	N	Q	N	Q	V	E	P
Avian A/chicken/Laos/31/2006 6	2.3	M	N	P	N	Q	K	I	I	T	I	G	S	I	C	M	V	V	G	I	V	S	L	M	L	Q	I	G	N	M	I	S	I	W	V	S	H	S	I	Q	T	G	N	Q	H	Q	A	E	P
Avian A/Chicken/Laos/Xaythiani 26/2006 6	2.3	M	N	P	N	Q	K	I	I	T	I	G	S	I	C	M	V	V	G	I	V	S	L	M	L	Q	I	G	N	M	I	S	I	W	V	S	H	S	I	Q	T	G	N	Q	H	Q	A	E	P
Avian A/Chicken/Laos/Xaythiani 32/2006 6	2.3	M	N	P	N	Q	K	I	I	T	I	G	S	I	C	M	V	V	G	I	V	S	L	M	L	Q	I	G	N	M	I	S	I	W	V	S	H	S	I	Q	T	G	N	Q	H	Q	A	E	P
Avian A/Chicken/Laos/Xaythiani 36/2006 6	2.3	M	N	P	N	Q	K	I	I	T	I	G	S	I	C	M	V	V	G	I	V	S	L	M	L	Q	I	G	N	M	I	S	I	W	V	S	H	S	I	Q	T	G	N	Q	H	Q	A	E	P
Avian A/Chicken/Laos/Xaythiani 37/2006 6	2.3	M	N	P	N	Q	K	I	I	T	I	G	S	I	C	M	V	V	G	I	V	S	L	M	L	Q	I	G	N	M	I	S	I	W	V	S	H	S	I	Q	T	G	N	Q	H	Q	A	E	P
Avian A/chicken/Shantou/1233/2006 6	2.3	M	N	P	N	Q	K	I	I	T	I	G	S	I	C	M	V	I	G	I	V	S	L	M	L	Q	I	G	N	M	I	S	I	W	V	S	H	S	I	Q	T	G	N	Q	H	Q	A	E	P
Avian A/chicken/Shantou/3840/2006 6	2.3	M	N	P	N	Q	K	I	I	T	I	G	S	I	C	M	V	I	G	I	V	S	L	M	L	Q	I	G	N	M	I	S	I	W	V	S	H	S	I	Q	T	G	N	Q	H	Q	A	E	P
Avian A/chicken/Shantou/3923/2006 6	2.3	M	N	P	N	Q	K	I	I	T	I	G	S	I	C	M	V	I	G	I	V	S	L	M	L	Q	I	G	N	M	I	S	I	W	V	S	H	S	I	Q	T	G	N	Q	H	Q	A	E	P
Avian A/common magpie/Hong Kong/2125/2006 6	2.3	M	N	P	N	Q	K	I	I	T	I	G	S	T	C	M	V	I	G	I	V	S	L	M	L	Q	I	G	N	M	I	S	L	W	V	S	H	S	I	Q	T	G	N	Q	H	Q	V	E	P
Avian A/common magpie/Hong Kong/2256/2006 6	2.3	M	N	P	N	Q	K	I	I	T	I	G	S	T	C	M	V	I	G	I	V	S	L	M	L	Q	I	G	N	M	I	S	L	W	V	S	H	S	I	Q	T	G	N	Q	H	Q	V	E	P
Avian A/common magpie/Hong Kong/3033/2006 6	2.3	M	N	P	N	Q	K	I	I	T	I	G	S	T	C	M	V	I	G	I	V	S	L	M	L	Q	I	G	N	M	I	S	L	W	V	S	H	S	I	Q	T	G	N	Q	H	Q	V	E	P
Avian A/common magpie/Hong Kong/645/2006 6	2.3	M	N	P	N	Q	K	I	I	T	I	G	S	I	C	M	V	I	G	I	V	S	L	M	L	Q	I	G	N	M	I	S	I	W	V	S	H	S	I	Q	T	G	N	Q	H	Q	A	E	P
Avian A/crested myna/Hong Kong/540/2006 6	2.3	M	N	P	N	Q	K	I	I	T	I	G	S	I	C	M	V	I	G	I	V	S	L	M	L	Q	I	G	N	M	I	S	I	W	V	S	H	S	I	Q	T	G	N	Q	H	Q	A	E	P
Avian A/duck/Anhui/1/06 6	2.3	M	N	P	N	Q	K	I	I	T	I	G	S	I	C	M	V	I	G	I	V	S	L	M	L	Q	I	G	N	M	I	S	I	W	V	S	H	S	I	Q	T	G	N	Q	H	Q	A	E	P
Avian A/duck/Fujian/668/2006 6	2.3	M	N	P	S	Q	K	I	I	T	I	G	S	I	C	M	V	I	G	I	V	S	L	M	L	Q	I	G	N	M	I	S	I	W	V	S	H	S	I	Q	T	G	N	Q	H	Q	A	E	P
Avian A/duck/Fujian/671/2006 6	2.3	M	N	P	S	Q	K	I	I	T	I	G	S	I	C	M	V	I	G	I	V	S	L	M	L	Q	I	G	N	M	I	S	I	W	V	S	H	S	I	Q	T	G	N	Q	H	Q	A	E	P
Avian A/duck/Guangxi/1258/2006 6	2.3	M	N	P	N	Q	K	I	I	T	I	G	S	I	C	M	V	I	G	I	V	S	L	M	L	Q	I	G	N	M	I	S	I	W	V	S	H	S	I	Q	T	G	N	Q	N	Q	V	E	P
Avian A/duck/Guangxi/1436/2006 6	2.3	M	N	P	N	Q	K	I	I	T	I	G	S	I	C	M	V	I	G	I	V	S	L	M	L	Q	I	G	N	M	I	S	I	W	V	S	H	S	I	Q	T	G	N	Q	N	Q	V	E	P
Avian A/duck/Guangxi/150/2006 6	2.3	M	N	P	N	Q	K	I	I	T	I	G	S	I	C	M	V	I	G	I	V	S	L	M	L	Q	I	G	N	M	I	S	I	W	V	S	H	S	I	Q	T	G	N	Q	H	Q	A	D	P
Avian A/duck/Guangxi/1830/2006 6	2.3	M	N	P	N	Q	K	I	I	T	I	G	S	I	C	M	V	I	G	I	V	S	L	M	L	Q	I	G	N	M	I	S	I	W	V	S	H	S	I	Q	T	G	N	L	N	Q	V	E	P
Avian A/duck/Guangxi/2143/2006 6	2.3	M	N	P	N	Q	K	I	I	T	I	G	S	I	C	M	V	I	G	I	V	S	L	M	L	Q	I	G	N	M	I	S	I	W	V	S	H	S	I	Q	T	G	N	L	N	Q	V	E	P
Avian A/duck/Guangxi/288/2006 6	2.3	M	N	P	N	Q	K	I	I	T	I	G	S	I	C	M	V	I	G	I	V	S	L	M	L	Q	I	G	N	M	I	S	I	W	V	S	H	S	I	Q	T	G	N	L	N	Q	V	E	P
Avian A/duck/Guangxi/392/2006 6	2.3	M	N	P	N	Q	K	I	I	T	I	G	S	I	C	M	V	I	G	I	V	S	L	M	L	Q	I	G	N	M	I	S	I	W	V	S	H	S	I	Q	T	G	N	L	N	Q	V	E	P
Avian A/duck/Guangxi/619/2006 6	2.3	M	N	P	N	Q	K	I	I	T	I	G	S	I	C	M	V	I	G	I	V	S	L	M	L	Q	I	G	N	M	I	S	I	W	V	S	H	S	I	Q	T	G	N	Q	H	Q	A	E	P
Avian A/duck/Guangxi/744/2006 6	2.3	M	N	P	N	Q	K	I	I	T	I	G	S	I	C	M	V	I	G	I	V	S	L	M	L	Q	I	G	N	M	I	S	I	W	V	S	H	S	I	Q	T	G	N	Q	N	Q	V	E	P
Avian A/duck/Guangxi/804/2006 6	2.3	M	N	P	N	Q	K	I	I	T	I	G	S	I	C	M	V	I	G	I	F	S	L	M	L	Q	I	G	N	M	I	S	I	W	V	S	H	S	I	Q	T	G	N	Q	H	Q	A	E	P
Avian A/duck/Guangxi/89/2006 6	2.3	M	N	P	N	Q	K	I	I	T	I	G	S	I	C	M	V	I	G	I	V	S	L	M	L	Q	I	G	N	M	I	S	I	W	V	S	H	S	I	Q	T	G	N	Q	N	Q	V	E	P
Avian A/duck/Guiyang/1558/2006 6	2.3	M	N	P	N	Q	K	I	I	T	I	G	S	I	C	M	V	I	G	I	V	S	L	M	L	Q	I	G	N	M	I	S	I	W	V	S	H	S	I	Q	T	G	N	Q	H	Q	A	E	P
Avian A/duck/Guiyang/293/2006 6	2.3	M	N	P	N	Q	K	I	I	T	I	G	S	I	C	M	V	I	G	I	V	S	L	M	L	Q	I	G	N	M	I	S	I	W	V	S	H	S	I	Q	T	G	N	Q	H	Q	A	E	P
Avian A/duck/Guiyang/497/2006 6	2.3	M	N	P	N	Q	K	I	I	T	I	G	S	I	C	M	V	I	G	I	V	S	L	M	L	Q	I	G	N	M	I	S	I	W	V	S	H	S	I	Q	T	G	N	Q	H	Q	A	E	P
Avian A/duck/Hai Phong /208/2006 6	2.3	M	N	P	N	Q	K	I	I	T	I	G	S	I	C	M	V	I	G	I	V	S	L	M	L	Q	I	G	N	M	I	S	I	W	V	S	H	S	I	Q	T	G	N	Q	H	Q	A	E	P
Avian A/duck/Henan/1647/2006 6	2.3	M	N	P	N	Q	K	I	I	T	I	G	S	I	C	M	A	I	G	I	V	S	L	M	L	Q	I	G	N	M	I	S	I	W	V	S	H	S	I	Q	T	G	N	Q	H	Q	A	E	P
Avian A/duck/Henan/1650/2006 6	2.3	M	N	P	N	Q	K	I	I	T	I	G	S	I	C	M	A	I	G	I	V	S	L	M	L	Q	I	G	N	M	I	S	I	W	V	S	H	S	I	Q	T	G	N	Q	H	Q	A	E	P
Avian A/duck/Henan/1652/2006 6	2.3	M	N	P	N	Q	K	I	I	T	I	G	S	I	C	M	A	I	G	I	V	S	L	M	L	Q	I	G	N	M	I	S	I	W	V	S	H	S	I	Q	T	G	N	Q	H	Q	A	E	P
Avian A/duck/Hubei/Hangmei01/2006 6	2.3	M	N	P	N	Q	K	I	I	T	I	G	S	I	C	M	V	I	G	I	V	S	L	M	L	Q	I	G	N	M	I	S	I	W	V	S	H	S	I	Q	T	G	N	Q	H	Q	A	E	P
Avian A/duck/Hunan/29/2006 6	2.3	M	N	P	N	Q	K	I	I	T	I	G	S	I	C	M	V	I	G	I	V	S	L	M	L	Q	I	G	N	M	I	S	I	W	V	S	H	S	I	Q	R	G	N	L	N	Q	V	E	P
Avian A/duck/Hunan/324/2006 6	2.3	M	N	P	N	Q	K	I	I	T	I	G	S	I	C	M	V	I	G	I	V	S	L	M	L	Q	I	G	N	M	I	S	I	W	V	S	H	S	I	Q	T	G	N	Q	H	Q	A	E	P
Avian A/duck/Hunan/3315/2006 6	2.3	M	N	P	N	Q	K	I	I	T	I	G	S	I	C	M	V	I	G	I	V	S	L	M	L	Q	I	G	N	M	I	S	L	W	V	S	H	S	I	Q	T	G	N	Q	H	Q	V	E	P
Avian A/duck/Hunan/3340/2006 6	2.3	M	N	P	N	Q	K	I	I	T	I	G	S	I	C	M	V	I	G	I	V	S	L	M	L	Q	I	G	N	M	I	S	L	W	V	S	H	S	I	Q	T	G	N	Q	H	Q	V	E	P
Avian A/duck/Hunan/344/2006 6	2.3	M	N	P	N	Q	K	I	I	T	I	G	S	I	C	M	V	I	G	I	V	S	L	M	L	Q	I	G	N	M	I	S	I	W	V	S	H	S	I	Q	T	G	N	Q	H	Q	A	E	P
Avian A/duck/Hunan/689/2006 6	2.3	M	N	P	N	Q	K	I	I	T	T	G	S	I	C	M	A	I	G	I	V	S	L	M	L	Q	I	G	N	M	I	S	I	W	V	S	H	S	I	Q	T	G	N	Q	H	Q	A	E	P
Avian A/duck/Hunan/856/2006 6	2.3	M	N	P	N	Q	K	I	I	T	I	G	S	I	C	M	A	I	G	I	V	S	L	M	L	Q	I	G	N	M	I	S	I	W	V	S	H	S	I	Q	T	G	N	Q	H	Q	A	E	P
Avian A/duck/Hunan/988/2006 6	2.3	M	N	P	N	Q	K	I	I	T	I	G	S	I	C	M	A	I	G	I	V	S	L	M	L	Q	I	G	N	M	I	S	I	W	V	S	H	S	I	Q	T	G	N	Q	H	Q	A	E	P
Avian A/duck/Laos/22/2006 6	2.3	M	N	P	N	Q	K	I	I	T	I	G	S	I	C	M	V	V	G	I	V	S	L	M	L	Q	I	G	N	M	I	S	I	W	V	S	H	S	I	Q	T	G	N	Q	H	Q	A	E	P
Avian A/duck/Laos/25/2006 6	2.3	M	N	P	N	Q	K	I	I	T	I	G	S	I	C	M	V	V	G	I	V	S	L	M	L	Q	I	G	N	M	I	S	I	W	V	S	H	S	I	Q	T	G	N	Q	H	Q	A	E	P
Avian A/duck/Laos/3295/2006 6	2.3	M	N	P	N	Q	K	I	I	T	I	G	S	I	C	M	V	I	G	I	V	S	L	M	L	Q	I	G	N	M	I	S	I	W	V	S	H	S	I	Q	T	G	N	Q	H	Q	A	E	P
Avian A/duck/Yunnan/47/2006 6	2.3	M	N	P	N	Q	K	I	I	T	I	G	S	F	C	M	V	I	G	I	V	S	L	M	L	Q	I	G	N	M	I	S	I	W	V	S	H	S	I	Q	T	G	N	Q	N	Q	V	E	P
Avian A/duck/Yunnan/4873/2006 6	2.3	M	N	P	N	Q	K	I	I	T	I	G	S	I	C	M	V	I	G	I	V	S	L	M	L	Q	I	G	N	M	I	S	I	W	V	S	H	S	I	Q	T	G	N	Q	N	Q	V	E	P
Avian A/duck/Yunnan/5310/2006 6	2.3	M	N	P	N	Q	K	I	I	T	I	G	S	I	C	M	V	I	G	I	V	S	L	M	L	Q	I	G	N	M	I	S	I	W	I	S	H	S	I	Q	T	G	N	Q	H	Q	A	E	P
Avian A/duck/Yunnan/6490/2006 6	2.3	M	N	P	N	Q	K	I	I	T	I	G	S	I	C	M	V	I	G	I	V	S	L	M	L	Q	I	G	N	M	I	S	I	W	V	S	H	S	I	Q	T	G	N	Q	H	Q	A	D	P
Avian A/goose/Guangxi/1458/2006 6	2.3	M	N	P	N	Q	K	I	I	T	I	G	S	I	C	M	V	I	G	I	V	S	L	M	L	Q	I	G	N	M	I	S	I	W	V	S	H	L	I	Q	T	G	N	Q	N	Q	V	E	P
Avian A/goose/Guangxi/1633/2006 6	2.3	-	-	-	N	Q	K	I	I	T	I	G	S	I	C	M	V	I	G	I	V	S	L	M	L	Q	I	G	N	M	I	S	I	W	V	S	H	S	I	Q	T	G	N	L	N	Q	V	E	P
Avian A/goose/Guangxi/1898/2006 6	2.3	M	N	P	N	Q	K	I	I	T	I	G	S	I	C	M	V	I	G	I	V	S	L	M	L	Q	I	G	N	M	I	S	I	W	V	S	H	S	I	Q	T	G	N	L	N	Q	V	E	P
Avian A/goose/Guangxi/582/2006 6	2.3	M	N	P	N	Q	K	I	I	T	I	G	S	I	C	M	V	I	G	I	V	S	L	M	L	Q	I	G	N	M	I	S	I	W	V	S	H	S	I	Q	T	G	N	Q	H	Q	A	E	P
Avian A/goose/Guiyang/1461/2006 6	2.3	M	N	P	N	Q	K	I	I	T	I	G	S	I	C	M	V	I	G	I	V	S	L	M	L	Q	I	G	N	M	I	S	I	W	V	S	H	S	I	Q	T	G	N	Q	H	Q	A	E	P
Avian A/goose/Guiyang/337/2006 6	2.3	M	N	P	N	Q	K	I	I	T	I	G	S	I	C	M	I	I	G	I	V	S	L	M	L	Q	I	G	N	I	I	S	I	W	V	S	H	S	I	Q	T	G	N	Q	H	Q	A	E	P
Avian A/goose/Yunnan/3798/2006 6	2.3	M	N	P	N	Q	K	I	I	T	I	G	S	I	C	M	V	I	G	I	V	S	L	M	L	Q	I	G	N	M	I	S	I	W	V	S	H	S	I	Q	T	G	N	Q	N	Q	V	E	P
Avian A/goose/Yunnan/4371/2006 6	2.3	M	N	P	N	Q	K	I	I	T	I	G	S	I	C	M	V	I	G	I	V	S	L	M	L	Q	I	G	N	M	I	S	I	W	V	S	H	S	I	Q	T	G	N	Q	N	Q	V	E	P
Avian A/goose/Yunnan/4389/2006 6	2.3	M	N	P	N	Q	K	I	I	T	I	G	S	I	C	M	V	I	G	I	V	S	L	M	L	Q	I	G	N	M	I	S	I	W	V	S	H	S	I	Q	T	G	N	Q	N	Q	V	E	P
Avian A/goose/Yunnan/4985/2006 6	2.3	M	N	P	N	Q	K	I	I	T	I	G	S	I	C	M	V	I	G	I	V	S	L	M	L	Q	I	G	N	M	I	S	I	W	V	S	H	S	I	Q	T	G	N	Q	N	Q	V	E	P
Avian A/goose/Yunnan/5141/2006 6	2.3	M	N	P	N	Q	K	I	I	T	I	G	S	I	C	M	V	I	G	I	V	S	L	M	L	Q	I	G	N	M	I	S	I	W	V	S	H	S	I	Q	T	G	N	L	N	Q	V	E	P
Avian A/goose/Yunnan/5540/2006 6	2.3	M	N	P	N	Q	K	I	I	T	I	G	S	I	C	M	V	I	G	I	V	S	L	M	L	Q	I	G	N	M	I	S	I	W	V	S	H	S	I	Q	T	G	N	Q	H	Q	A	E	P
Avian A/goose/Yunnan/5599/2006 6	2.3	M	N	P	N	Q	K	I	I	T	I	G	S	I	C	M	V	I	G	I	V	S	L	M	L	Q	I	G	N	M	I	S	I	W	V	S	H	S	I	Q	T	G	N	Q	H	Q	A	E	P
Avian A/goose/Yunnan/5769/2006 6	2.3	M	N	P	N	Q	K	I	I	T	I	G	S	I	C	M	V	I	G	I	V	S	L	M	L	Q	I	G	N	M	I	S	I	W	V	S	H	S	I	Q	T	G	N	Q	H	Q	A	E	P
Avian A/goose/Yunnan/5979/2006 6	2.3	M	N	P	N	Q	K	I	I	T	I	G	S	I	C	M	V	I	G	I	V	S	L	M	L	Q	I	G	N	M	I	S	I	W	V	S	H	S	I	Q	T	G	N	Q	H	Q	A	E	P
Avian A/goose/Yunnan/6193/2006 6	2.3	M	N	P	N	Q	K	I	I	T	I	G	S	I	C	M	V	I	G	I	V	S	L	M	L	Q	I	G	N	M	I	S	I	W	V	S	H	S	I	Q	T	G	N	Q	H	Q	A	D	P
Avian A/goose/Yunnan/6384/2006 6	2.3	M	N	P	N	Q	K	I	I	T	I	G	S	I	C	M	V	I	G	I	V	S	L	M	L	Q	I	G	N	M	I	S	I	W	V	S	H	S	I	Q	T	G	N	Q	H	Q	A	E	P
Avian A/house crow/Hong Kong/2648/2006 6	2.3	M	N	P	N	Q	K	I	I	T	I	G	S	T	C	M	V	I	G	I	V	S	L	M	L	Q	I	G	N	M	I	S	L	W	V	S	H	S	I	Q	T	G	N	Q	H	Q	V	E	P
Avian A/house crow/Hong Kong/2858/2006 6	2.3	M	N	P	N	Q	K	I	I	T	I	G	S	T	C	M	V	I	G	I	V	S	L	M	L	Q	I	G	N	M	I	S	L	W	V	S	H	S	I	Q	T	G	N	Q	H	Q	V	E	P
Avian A/Japanese white eye/Hong Kong/1038/2006 6	2.3	M	N	P	N	Q	K	I	I	T	I	G	S	T	C	M	V	I	G	I	V	S	L	M	L	Q	I	G	N	M	I	S	L	W	V	S	H	S	I	Q	T	G	N	Q	H	Q	V	E	P
Avian A/large-billed crow/Hong Kong/2512/2006 6	2.3	M	N	P	N	Q	K	I	I	T	I	G	S	T	C	M	V	I	G	I	V	S	L	M	L	Q	I	G	N	M	I	S	L	W	V	S	H	S	I	Q	T	G	N	Q	H	Q	V	E	P
Avian A/little egret/Hong Kong/718/2006 6	2.3	M	N	P	N	Q	K	I	I	T	I	G	S	I	C	M	V	I	G	I	V	S	L	M	L	Q	I	G	N	M	I	S	I	W	V	S	H	S	I	Q	T	G	N	Q	H	Q	A	E	P
Avian A/munia/Hong Kong/2454/2006 6	2.3	M	N	P	N	Q	K	I	I	T	I	G	S	T	C	M	V	I	G	I	V	S	L	M	L	Q	I	G	N	M	I	S	L	W	V	S	H	S	I	Q	T	G	N	Q	H	Q	V	E	P
Avian A/Muscovy duck/Vietnam/1455/2006 6	2.3	M	N	P	N	Q	K	I	I	T	I	G	S	I	C	M	V	I	G	I	V	S	L	M	L	Q	I	G	N	M	I	S	I	W	I	S	H	S	I	Q	T	G	N	Q	H	Q	V	E	P
Avian A/pheasant/Shantou/2239/2006 6	2.3	M	N	P	N	Q	K	I	I	T	I	G	S	I	C	M	V	I	G	I	V	S	L	M	L	Q	I	G	N	M	I	S	I	W	V	S	H	S	I	Q	T	G	N	Q	H	Q	V	E	P
Avian A/white-backed munia/Hong Kong/2469/2006 6	2.3	M	N	P	N	Q	K	I	I	T	I	G	S	T	C	M	V	I	G	I	V	S	L	M	L	Q	I	G	N	M	I	S	L	W	V	S	H	S	I	Q	T	G	N	Q	H	Q	V	E	P
Human A/Anhui/1/2006 6	2.3	-	-	-	-	-	-	-	I	T	I	G	S	I	C	M	V	I	G	I	I	S	L	M	L	Q	I	G	N	M	V	S	L	W	V	S	H	S	I	Q	T	G	N	Q	H	Q	V	E	P
Human A/China/GD01/2006 6	2.3	M	N	P	N	Q	K	I	I	T	I	G	S	I	C	M	V	I	G	I	V	S	L	M	L	Q	I	G	N	M	V	S	L	W	V	S	H	S	I	Q	T	G	N	Q	H	Q	V	E	P
Human A/China/GD02/2006 6	2.3	M	N	P	N	Q	K	I	I	T	I	G	S	I	C	M	V	I	G	I	V	S	L	M	L	Q	I	G	N	M	I	S	I	W	V	S	H	S	I	Q	T	G	N	Q	H	Q	A	E	P
Human A/Guangdong/01/2006 6	2.3	-	-	-	-	-	-	-	-	-	-	G	S	I	C	M	V	I	G	I	V	S	L	M	L	Q	I	G	N	M	V	S	L	W	V	S	H	S	I	Q	T	G	N	Q	H	Q	V	E	P
Human A/Guangdong/2/2006 6	2.3	M	N	P	N	Q	K	I	I	T	I	G	S	I	C	M	V	I	G	I	V	S	L	M	L	Q	I	G	N	M	I	S	I	W	V	S	H	S	I	Q	T	G	N	Q	H	Q	A	E	P
Human A/Hubei/1/2006 6	2.3	M	N	P	N	Q	K	I	I	T	I	G	S	I	C	M	V	I	G	I	V	S	L	M	L	Q	I	G	N	M	I	S	I	W	V	S	H	S	I	Q	T	G	N	Q	H	Q	A	E	P
Human A/Hunan/1/2006 6	2.3	M	N	P	N	Q	K	I	I	T	I	G	S	I	C	M	V	I	G	I	V	S	L	M	L	Q	I	G	N	M	I	S	I	W	V	S	H	S	I	Q	T	G	N	Q	H	Q	A	E	P
Human A/Shanghai/1/2006 6	2.3	M	N	P	N	Q	K	I	I	T	I	G	S	I	C	M	V	I	G	I	V	S	L	M	L	Q	I	G	N	M	V	S	L	W	V	S	H	S	I	Q	T	G	N	Q	H	Q	V	E	P
Human A/Shenzhen/406H/2006 6	2.3	M	N	P	N	Q	K	I	I	T	I	G	S	I	C	M	V	I	G	I	V	S	L	M	L	Q	I	G	N	M	I	S	I	W	V	S	H	S	I	Q	T	G	N	Q	H	Q	A	E	P
Human A/Sichuan/1/2006 6	2.3	M	N	P	N	Q	K	I	I	T	I	G	S	I	C	M	V	I	G	I	V	S	L	M	L	Q	I	G	N	M	I	S	I	W	V	S	H	S	I	Q	T	G	N	Q	H	Q	A	E	P
Human A/Sichuan/2/2006 6	2.3	M	N	P	N	Q	K	I	I	T	I	G	S	I	C	M	V	I	G	I	V	S	L	M	L	Q	I	G	N	M	I	S	I	W	V	S	H	S	I	Q	T	G	N	Q	H	Q	A	E	P
Human A/Sichuan/3/2006 6	2.3	M	N	P	N	Q	K	I	I	T	I	G	S	I	C	M	V	I	G	L	V	S	L	M	L	Q	I	G	N	M	I	S	I	W	V	S	H	S	I	Q	T	G	N	Q	H	Q	A	E	P
Human A/Xinjiang/1/2006 6	2.3	M	N	P	N	Q	K	I	I	T	I	G	S	I	C	M	V	I	G	I	V	S	L	M	L	Q	I	G	N	M	I	S	I	W	V	S	H	S	I	Q	T	G	N	Q	R	Q	A	E	P
Human A/Zhejiang/1/2006 6	2.3	M	N	P	N	Q	K	I	I	T	I	G	S	I	C	M	V	I	G	I	V	S	L	M	L	Q	I	G	N	M	I	S	I	W	V	S	H	S	I	Q	T	G	N	Q	H	Q	A	E	P
Avian A/chicken/Guangxi/463/2006 6	2.3	M	N	P	N	Q	K	I	I	T	I	G	S	I	C	M	V	I	G	I	V	S	L	M	L	Q	V	G	N	M	I	S	I	W	V	S	H	S	I	Q	T	G	N	L	N	Q	V	E	P
Avian A/avian/Hong Kong/0719/2007 6	2.3	M	N	P	N	Q	K	I	I	T	I	G	S	I	C	M	V	I	G	I	V	S	L	M	L	Q	I	G	N	M	I	S	I	W	V	S	H	S	I	Q	T	G	N	Q	N	Q	V	E	P
Avian A/avian/Hong Kong/0828/2007 6	2.3	M	N	P	N	Q	K	I	I	T	I	G	S	I	C	M	V	I	G	I	V	S	L	M	L	Q	I	G	N	M	I	S	I	W	V	S	H	S	I	Q	T	G	N	Q	N	Q	V	E	P
Avian A/avian/Hong Kong/1993/2007 6	2.3	M	N	P	N	Q	K	I	I	T	I	G	S	I	C	M	V	I	G	I	V	S	L	M	L	Q	I	G	N	M	I	S	I	W	V	S	H	S	I	Q	T	G	N	Q	N	Q	V	E	P
Avian A/avian/Hong Kong/2065/2007 6	2.3	M	N	P	N	Q	K	I	I	T	I	G	S	I	C	M	V	I	G	I	V	S	L	M	L	Q	I	G	N	M	I	S	I	W	V	S	H	S	I	Q	T	G	N	Q	N	Q	V	E	P
Avian A/avian/Hong Kong/2372/2007 6	2.3	M	N	P	N	Q	K	I	I	T	I	G	S	I	C	M	V	I	G	I	V	S	L	M	L	Q	I	G	N	M	I	S	I	W	V	S	H	S	I	Q	T	G	N	Q	N	Q	V	E	P
Avian A/chestnut munia/Hong Kong/2442/2007 6	2.3	-	-	-	-	-	-	I	I	T	I	G	S	I	C	M	V	I	G	I	I	S	L	M	L	Q	I	G	N	M	I	S	I	W	V	S	Y	S	I	Q	T	G	N	Q	H	Q	A	E	P
Avian A/chicken/Anhui/1089/2007 6	2.3	M	N	P	N	Q	K	I	I	T	I	G	S	I	C	M	V	I	G	I	V	S	L	M	L	Q	I	G	N	M	I	S	I	W	V	S	H	S	I	Q	T	G	N	Q	H	Q	A	E	P
Avian A/chicken/Bac Giang/07-74/2007 6	2.3	M	N	P	N	Q	K	I	I	T	I	G	S	I	C	M	V	I	G	I	V	S	L	M	L	Q	I	G	N	M	I	S	I	W	V	S	H	S	I	Q	T	G	N	Q	N	Q	V	E	P
Avian A/chicken/Fujian/1/2007 6	2.3	M	Y	P	N	Q	K	I	I	T	I	G	S	I	C	M	V	I	G	I	V	S	L	M	L	Q	I	G	N	M	I	S	I	W	V	S	H	S	I	Q	R	G	N	L	N	Q	V	E	P
Avian A/chicken/Ha Nam/07-83/2007 6	2.3	M	N	P	N	Q	K	I	I	T	I	G	S	I	C	M	V	I	G	I	V	S	L	M	L	Q	I	G	N	M	I	S	I	W	V	S	H	S	I	Q	T	G	N	Q	N	Q	V	E	P
Avian A/chicken/Hubei/2856/2007 6	2.3	M	N	P	N	Q	K	I	I	T	I	G	S	I	C	M	V	I	G	I	V	S	L	M	L	Q	I	G	N	M	I	S	I	W	V	S	H	S	I	Q	T	G	N	Q	H	Q	A	E	P
Avian A/chicken/Hubei/3002/2007 6	2.3	M	N	P	N	Q	K	I	I	T	I	G	S	I	C	M	A	I	G	I	V	S	L	M	L	Q	I	G	N	M	I	S	I	W	V	S	H	S	I	Q	T	G	N	Q	H	Q	A	E	P
Avian A/chicken/Hunan/1793/2007 6	2.3	M	N	P	N	Q	K	I	I	T	I	G	S	I	C	M	V	I	G	I	V	S	L	M	L	Q	I	G	N	M	I	S	L	W	V	S	H	S	I	Q	T	G	N	Q	H	Q	V	E	P
Avian A/chicken/Hunan/3/2007 6	2.3	M	N	P	N	Q	K	I	I	T	I	G	S	V	C	M	I	I	G	I	V	S	L	M	L	Q	I	G	N	M	I	S	I	W	V	S	H	S	I	Q	T	G	N	Q	H	Q	A	E	P
Avian A/chicken/Laos/A0464/2007 6	2.3	M	N	P	N	Q	K	I	I	T	I	G	S	I	C	M	V	V	G	I	V	S	L	M	L	Q	I	G	S	M	I	S	I	W	V	S	H	S	I	Q	T	G	N	Q	H	Q	A	E	P
Avian A/chicken/Laos/NCVD-38/2007 6	2.3	M	N	P	N	Q	K	I	I	T	I	G	S	I	C	M	V	V	G	I	V	S	L	M	L	Q	I	G	N	M	I	S	I	W	V	S	H	S	I	Q	T	G	N	Q	H	Q	A	E	P
Avian A/chicken/Laos/P0001/2007 6	2.3	M	N	P	N	Q	K	I	I	T	I	G	S	I	C	M	V	V	G	I	V	S	L	M	L	Q	I	G	S	M	I	S	I	W	V	S	H	S	I	Q	T	G	N	Q	H	Q	A	E	P
Avian A/chicken/Laos/P0020/2007 6	2.3	M	N	P	N	Q	K	I	I	T	I	G	S	I	C	M	V	V	G	I	V	S	L	M	L	Q	I	G	N	M	I	S	I	W	V	S	H	S	I	Q	T	G	N	Q	H	Q	A	E	P
Avian A/chicken/Laos/P0072/2007 6	2.3	M	N	P	N	Q	K	I	I	T	I	G	S	I	C	M	V	V	G	I	V	S	L	M	L	Q	I	G	S	M	T	S	I	W	V	S	H	S	I	Q	T	G	N	Q	H	Q	A	E	P
Avian A/chicken/Laos/P0130/2007 6	2.3	M	N	P	N	Q	K	I	I	T	I	G	S	I	C	M	V	V	G	I	V	S	L	M	L	Q	I	G	N	M	I	S	I	W	V	S	H	S	I	Q	T	G	N	Q	H	Q	A	E	P
Avian A/chicken/Laos/P0169/2007 6	2.3	M	N	P	N	Q	K	I	I	T	I	G	S	I	C	M	V	V	G	I	V	S	L	M	L	Q	I	G	N	M	I	S	I	W	V	S	H	S	I	Q	T	G	N	Q	Q	Q	A	E	P
Avian A/chicken/Nam Dinh/07-32/2007 6	2.3	M	N	P	N	Q	K	I	I	T	I	G	S	I	C	M	A	T	G	I	V	S	L	M	L	Q	I	G	N	M	I	S	I	W	V	S	H	S	I	H	T	G	N	L	H	Q	V	E	P
Avian A/chicken/Shan/2626/2007 6	2.3	-	-	-	-	-	-	-	-	-	-	-	-	-	-	M	V	I	G	I	V	S	L	M	L	Q	I	G	N	I	I	S	I	W	V	S	H	S	I	Q	T	R	N	Q	H	Q	A	E	P
Avian A/chicken/Thai Binh/07-89/2007 6	2.3	M	N	P	N	Q	K	I	I	T	I	G	S	I	C	M	V	I	G	I	V	S	L	M	L	Q	I	G	N	M	I	S	I	W	V	S	H	S	I	Q	T	G	N	Q	N	Q	V	E	P
Avian A/chicken/Vietnam/NCVD-20/2007 6	2.3	M	N	P	N	Q	K	I	I	T	I	G	S	I	C	M	V	I	G	I	V	S	L	M	L	Q	I	G	N	M	I	S	I	W	V	S	H	S	I	Q	T	G	N	Q	N	Q	V	E	P
Avian A/chicken/Vietnam/NCVD-40/2007 6	2.3	M	N	P	N	Q	K	I	I	T	I	G	S	I	C	M	V	I	G	I	V	S	L	M	L	Q	I	G	N	M	I	S	I	W	V	S	H	S	I	Q	T	G	N	Q	N	Q	V	E	P
Avian A/chicken/Vietnam/NCVD-41/2007 6	2.3	M	N	P	N	Q	K	I	I	T	I	G	S	I	C	M	V	I	G	I	V	S	L	M	L	Q	I	G	N	M	I	S	I	W	V	S	H	S	I	Q	T	G	N	Q	N	Q	V	E	P
Avian A/chicken/Vietnam/NCVD-42/2007 6	2.3	M	N	P	N	Q	K	I	I	T	I	G	S	I	C	M	V	I	G	I	V	S	L	M	L	Q	I	G	N	M	I	S	I	W	V	S	H	S	I	Q	T	G	N	L	N	Q	V	E	P
Avian A/chicken/Vietnam/NCVD-44/2007 6	2.3	M	N	P	N	Q	K	I	I	T	I	G	S	I	C	M	V	I	G	I	V	S	L	M	L	Q	I	G	N	M	I	S	I	W	V	S	H	S	I	Q	T	G	N	Q	H	Q	A	D	P
Avian A/chicken/Vietnam/NCVD-45/2007 6	2.3	M	N	P	N	Q	K	I	I	T	I	G	S	I	C	M	V	I	G	I	V	S	L	M	L	Q	I	G	N	M	I	S	I	W	V	S	H	S	I	Q	T	G	N	Q	H	Q	A	D	P
Avian A/chicken/Yangon/1023/2007 6	2.3	M	N	P	N	Q	K	I	I	T	I	G	S	I	C	M	V	I	G	I	V	S	L	M	L	Q	I	G	N	M	I	S	I	W	V	S	H	P	I	Q	T	G	N	L	N	Q	V	E	P
Avian A/common buzzard/Hong Kong/9213/2007 6	2.3	M	N	P	N	Q	K	I	I	T	I	G	S	I	C	M	I	I	G	I	V	S	L	M	L	Q	I	G	N	M	I	S	I	W	V	S	H	S	I	Q	T	G	N	Q	H	Q	A	E	P
Avian A/common kestrel/Hong Kong/2372/2007 6	2.3	-	-	-	-	-	-	I	I	T	I	G	S	I	C	M	V	I	G	I	V	S	L	M	L	Q	I	G	N	M	I	S	I	W	V	S	H	S	I	Q	T	G	N	Q	N	Q	V	E	P
Avian A/common magpie/Hong Kong/5052/2007 6	2.3	M	N	P	N	Q	K	I	I	T	I	G	S	I	C	M	I	I	G	I	V	S	L	M	L	Q	I	G	N	M	I	S	I	W	V	S	H	S	I	Q	T	G	N	Q	H	Q	A	E	P
Avian A/crested goshawk/Hong Kong/458/2007 6	2.3	M	N	P	N	Q	K	I	I	T	I	G	S	I	C	M	A	I	G	I	V	S	L	M	L	Q	I	G	N	M	I	S	I	W	V	S	H	S	I	Q	T	G	N	Q	H	Q	A	E	P
Avian A/duck/Ha Tinh/07-53/2007 6	2.3	M	N	P	N	Q	K	I	I	T	I	G	S	I	C	M	V	I	G	I	V	S	L	M	L	Q	I	G	N	V	I	S	I	W	V	S	H	S	I	Q	T	G	N	Q	N	Q	V	E	P
Avian A/duck/Hai Duong/07-40/2007 6	2.3	M	N	P	N	Q	K	I	I	T	I	G	S	I	C	M	V	I	G	I	V	S	L	M	L	Q	I	G	N	M	I	S	I	W	V	S	H	S	I	Q	T	G	N	Q	N	Q	V	E	P
Avian A/duck/Hubei/2911/2007 6	2.3	M	N	P	N	Q	K	I	I	T	I	G	S	I	C	M	A	I	G	I	V	S	L	M	L	Q	I	G	N	M	I	S	I	W	V	S	H	S	I	Q	T	G	N	Q	H	Q	A	E	P
Avian A/duck/Hunan/11/2007 6	2.3	M	N	P	N	Q	K	I	I	T	I	G	S	I	C	M	V	I	G	I	I	S	L	M	L	Q	I	G	N	M	I	S	I	W	V	S	H	S	I	Q	R	G	N	L	N	Q	V	E	P
Avian A/duck/Hunan/1930/2007 6	2.3	M	N	P	N	Q	K	I	I	T	I	G	S	I	C	M	V	I	G	I	V	S	L	M	L	Q	I	G	N	M	I	S	L	W	V	S	H	S	I	Q	T	G	N	Q	H	Q	V	E	P
Avian A/duck/Hunan/1964/2007 6	2.3	M	N	P	N	Q	K	I	I	T	I	G	S	I	C	M	A	I	G	I	V	S	L	M	L	Q	I	G	N	M	I	S	I	W	V	S	H	S	I	Q	T	G	N	Q	H	Q	A	E	P
Avian A/duck/Hunan/1994/2007 6	2.3	M	N	P	N	Q	K	I	I	T	I	G	S	I	C	M	V	I	G	I	V	S	L	M	L	Q	I	G	N	M	I	S	L	W	V	S	H	S	I	Q	T	G	N	Q	H	Q	V	E	P
Avian A/duck/Hunan/3/2007 6	2.3	M	N	P	N	Q	K	I	I	T	I	G	S	V	C	M	I	I	G	I	V	S	L	M	L	Q	I	G	N	M	I	S	I	W	V	S	H	S	I	Q	T	G	N	Q	H	Q	A	E	P
Avian A/duck/Laos/A0503/2007 6	2.3	M	N	P	N	Q	K	I	I	T	I	G	S	I	C	M	V	V	G	I	V	S	L	M	L	Q	I	G	S	M	I	S	I	W	V	S	H	S	I	Q	T	G	N	Q	H	Q	A	E	P
Avian A/duck/Laos/A0617/2007 6	2.3	M	N	P	N	Q	K	I	I	T	I	G	S	I	C	M	V	V	G	I	V	S	L	M	L	Q	I	G	S	M	I	S	I	W	V	S	H	S	I	Q	T	G	N	Q	H	Q	A	E	P
Avian A/duck/Laos/NCVD-35/2007 6	2.3	M	N	P	N	Q	K	I	I	T	I	G	S	I	C	M	V	V	G	T	V	S	L	M	L	Q	I	G	S	M	I	S	I	W	V	S	H	S	I	Q	T	G	N	Q	H	Q	A	E	P
Avian A/duck/Laos/P0050/2007 6	2.3	M	N	P	N	Q	K	I	I	T	I	G	S	I	C	M	V	V	G	I	V	S	L	M	L	Q	I	G	N	M	I	S	I	W	V	S	H	S	I	Q	T	G	N	Q	H	Q	A	E	P
Avian A/duck/Laos/P0106/2007 6	2.3	M	N	P	N	Q	K	I	I	T	I	G	S	I	C	M	V	V	G	I	V	S	L	M	L	Q	I	G	N	M	I	S	I	W	V	S	H	S	I	Q	T	G	N	Q	H	Q	A	E	P
Avian A/duck/Laos/P0117/2007 6	2.3	M	N	P	N	Q	K	I	I	T	I	G	S	I	C	M	V	V	G	I	V	S	L	M	L	Q	I	G	N	M	I	S	I	W	V	S	H	S	I	Q	T	E	N	Q	R	Q	A	E	P
Avian A/duck/Laos/P0127/2007 6	2.3	M	N	P	N	Q	K	I	I	T	I	G	S	I	C	M	V	V	G	I	V	S	L	M	L	Q	I	G	N	M	I	S	I	W	V	S	H	S	I	Q	T	G	N	Q	R	Q	A	E	P
Avian A/duck/Laos/P0137/2007 6	2.3	M	N	P	N	Q	K	I	I	T	I	G	S	I	C	M	V	V	G	I	V	S	L	M	L	Q	I	G	S	M	I	S	I	W	V	S	H	S	I	Q	T	G	N	Q	N	Q	A	E	P
Avian A/duck/Laos/P0161/2007 6	2.3	M	N	P	N	Q	K	I	I	T	I	G	S	I	C	M	V	V	G	I	V	S	L	M	L	Q	I	G	N	M	I	S	I	W	V	S	H	S	I	Q	T	G	N	Q	H	Q	A	E	P
Avian A/duck/Mong Cai/07-58/2007 6	2.3	M	N	P	N	Q	K	I	T	T	I	G	S	I	C	M	V	I	G	I	V	S	L	M	L	Q	I	G	N	M	I	S	T	W	V	S	H	S	I	Q	T	G	N	Q	T	Q	V	E	P
Avian A/duck/Nam Dinh/07-55/2007 6	2.3	M	N	P	N	Q	K	I	I	T	I	G	S	I	C	M	V	I	G	I	V	S	L	M	L	Q	I	G	N	M	I	S	I	W	V	S	H	S	I	Q	T	G	N	Q	N	Q	V	E	P
Avian A/duck/Nam Dinh/07-88/2007 6	2.3	M	N	P	N	Q	K	I	I	T	I	G	S	I	C	M	V	I	G	I	V	S	L	M	L	Q	I	G	N	M	I	S	I	W	V	S	H	S	I	Q	T	G	N	Q	N	Q	V	E	P
Avian A/duck/Nam Dinh/07-91/2007 6	2.3	M	N	P	N	Q	K	I	I	T	I	G	S	I	C	M	V	I	G	I	V	S	L	M	L	Q	I	G	N	M	I	S	I	W	V	S	H	S	I	Q	T	G	N	Q	N	Q	V	E	P
Avian A/duck/Nghe An/07-49/2007 6	2.3	M	N	P	N	Q	K	I	I	T	I	G	S	I	C	M	V	I	G	I	V	S	L	M	L	Q	I	G	N	M	I	S	I	W	V	S	H	S	I	Q	T	G	N	Q	N	Q	V	E	P
Avian A/duck/Nigeria/1071-23/2007 6	2.3	M	N	P	N	Q	K	I	I	T	I	G	S	I	C	M	V	I	G	I	V	S	L	M	L	Q	I	G	N	M	I	S	I	W	V	S	H	S	I	Q	T	G	N	K	R	Q	A	E	P
Avian A/duck/Ninh Binh/07-68/2007 6	2.3	M	N	P	N	Q	K	I	I	T	I	G	S	I	C	M	V	I	G	I	V	S	L	M	L	Q	I	G	N	M	I	S	I	W	V	S	H	S	I	Q	T	G	N	Q	N	Q	V	E	P
Avian A/duck/Phu Tho/07-48/2007 6	2.3	M	N	P	N	Q	K	I	I	T	I	G	S	I	C	M	V	I	G	I	V	S	L	M	L	Q	I	G	N	M	I	S	I	W	V	S	H	S	I	Q	T	G	N	Q	H	Q	A	E	P
Avian A/duck/Phu Tho/07-92/2007 6	2.3	M	N	P	N	Q	K	I	I	T	I	G	S	I	C	M	V	I	G	I	V	S	L	M	L	Q	I	G	N	M	I	S	I	W	V	S	H	S	I	Q	T	G	N	Q	N	Q	V	E	P
Avian A/duck/Thai Ninh/07-86/2007 6	2.3	M	N	P	N	Q	K	I	I	T	I	G	S	I	C	M	V	I	G	I	V	S	L	M	L	Q	I	G	N	M	I	S	I	W	V	S	H	S	I	Q	T	G	N	Q	N	Q	V	E	P
Avian A/duck/Vietnam/38/2007 6	2.3	M	N	P	N	Q	K	I	I	T	I	G	S	I	C	M	V	I	G	I	V	S	L	M	L	Q	I	G	N	M	I	S	I	W	V	S	H	S	I	Q	T	G	N	Q	N	Q	V	E	P
Avian A/duck/Vietnam/43/2007 6	2.3	M	N	P	N	Q	K	I	I	T	I	G	S	I	C	M	V	I	G	I	V	S	L	M	L	Q	I	G	N	M	I	S	I	W	V	S	H	S	I	Q	T	G	N	Q	N	Q	V	E	P
Avian A/duck/Vietnam/50/2007 6	2.3	M	N	P	N	Q	K	I	I	T	I	G	S	I	C	M	V	I	G	I	V	S	L	M	L	Q	I	G	N	M	I	S	I	W	V	S	H	S	I	Q	T	G	N	Q	N	Q	V	E	P
Avian A/duck/Vietnam/52/2007 6	2.3	M	N	P	N	Q	K	I	I	T	I	G	S	I	C	M	V	I	G	I	V	S	L	M	L	Q	I	G	N	M	I	S	I	W	V	S	H	S	I	Q	T	G	N	Q	H	Q	A	E	P
Avian A/duck/Vietnam/53/2007 6	2.3	-	-	-	-	-	-	-	-	-	-	-	-	I	C	M	V	I	G	I	V	S	L	M	L	Q	I	G	N	M	I	S	I	W	V	S	H	S	I	Q	T	G	N	Q	N	Q	V	E	P
Avian A/duck/Vietnam/55/2007 6	2.3	M	N	P	N	Q	K	I	I	T	I	G	S	I	C	M	V	I	G	I	V	S	L	M	L	Q	I	G	N	M	I	S	I	W	V	S	H	S	I	Q	T	G	N	Q	N	Q	V	E	P
Avian A/duck/Vietnam/NCVD-31/2007 6	2.3	M	N	P	N	Q	K	I	I	T	I	G	S	I	C	M	V	V	G	I	V	S	L	M	L	Q	I	G	N	M	I	S	I	W	V	S	H	S	I	Q	T	G	N	Q	H	Q	A	E	P
Avian A/duck/Vietnam/NCVD-34/2007 6	2.3	M	N	P	N	Q	K	I	I	T	I	G	S	I	C	M	V	I	G	I	V	S	L	M	L	Q	I	G	N	M	I	S	I	W	V	S	H	S	I	Q	T	G	N	L	N	Q	V	E	P
Avian A/duck/Vietnam/TY103/2007 6	2.3	M	N	P	N	Q	K	I	I	T	I	G	S	I	C	M	V	I	G	I	V	S	L	M	L	Q	I	G	N	M	I	S	I	W	V	S	H	S	I	Q	T	G	N	Q	N	Q	V	E	P
Avian A/duck/Vietnam/TY114/2007 6	2.3	M	N	P	N	Q	K	I	I	T	I	G	S	I	C	M	V	I	G	I	V	S	L	M	L	Q	I	G	N	M	I	S	I	W	V	S	H	S	I	Q	T	G	N	Q	N	Q	V	E	P
Avian A/goose/Laos/NCVD-39/2007 6	2.3	M	N	P	N	Q	K	I	I	T	I	G	S	I	C	M	V	V	G	T	V	S	L	M	L	Q	I	G	S	M	I	S	I	W	V	S	H	S	I	Q	T	G	N	Q	H	Q	A	E	P
Avian A/grey heron/Hong Kong/3088/2007 6	2.3	M	N	P	N	Q	K	I	I	T	I	G	S	I	C	M	A	I	G	T	V	S	L	M	L	Q	I	G	N	M	I	S	I	W	V	S	H	S	I	Q	T	G	N	Q	H	Q	A	E	P
Avian A/guinea fowl/Yangon/834/2007 6	2.3	M	N	P	N	Q	K	I	I	T	I	G	S	I	C	M	V	I	G	I	V	S	L	M	L	Q	I	G	N	M	I	S	I	W	V	S	H	P	I	Q	T	G	N	L	N	Q	V	E	P
Avian A/house crow/Hong Kong/1203/2007 6	2.3	M	N	P	N	Q	K	I	I	T	I	G	S	I	C	M	V	I	G	I	V	S	L	M	L	Q	I	G	N	M	I	S	I	W	V	S	H	S	I	Q	T	G	N	Q	N	Q	V	E	P
Avian A/house crow/Hong Kong/5288/2007 6	2.3	M	N	P	N	Q	K	I	I	T	I	G	S	I	C	M	I	I	G	I	V	S	L	M	L	Q	I	G	N	M	I	S	I	W	V	S	H	S	I	Q	T	G	N	Q	H	Q	A	E	P
Avian A/house crow/Hong Kong/719/2007 6	2.3	M	N	P	N	Q	K	I	I	T	I	G	S	I	C	M	V	I	G	I	V	S	L	M	L	Q	I	G	N	M	I	S	I	W	V	S	H	S	I	Q	T	G	N	Q	N	Q	V	E	P
Avian A/Japanese white-eye/Hong Kong/737/2007 6	2.3	M	N	P	N	Q	K	I	I	T	I	G	S	I	C	M	V	I	G	I	V	S	L	M	L	Q	I	G	N	M	I	S	I	W	V	S	H	S	I	Q	T	G	N	Q	N	Q	V	E	P
Avian A/lesser kestrel/Heilongjiang/194/2007 6	2.3	M	N	P	N	Q	K	I	I	T	I	G	S	I	C	M	A	I	G	I	V	S	L	M	L	Q	I	G	N	M	I	S	I	W	V	S	H	S	I	Q	T	G	N	Q	H	Q	A	E	P
Avian A/little egret/Hong Kong/8550/2007 6	2.3	M	N	P	N	Q	K	I	I	T	I	G	S	I	C	M	V	I	G	I	V	S	L	M	L	Q	I	G	N	M	I	S	I	W	V	S	H	S	I	Q	T	G	N	Q	H	Q	A	E	P
Avian A/little egret/Hong Kong/8863/2007 6	2.3	M	N	P	N	Q	K	I	I	T	I	G	S	I	C	M	V	I	G	I	V	S	L	M	L	Q	I	G	N	M	I	S	I	W	V	S	H	S	I	Q	T	G	N	Q	H	Q	A	E	P
Avian A/long-tailed shrike/Hong Kong/2762/2007 6	2.3	M	N	P	N	Q	K	I	I	T	I	G	S	I	C	M	V	I	G	I	V	S	L	M	L	Q	I	G	N	M	I	S	I	W	V	S	Y	S	I	Q	T	G	N	Q	H	Q	A	E	P
Avian A/muscovy duck/Bac Gieng/07-66/2007 6	2.3	M	N	P	N	Q	K	I	I	T	I	G	S	I	C	M	V	I	G	I	V	S	L	M	L	Q	I	G	N	M	I	S	I	W	V	S	H	S	I	Q	T	G	N	Q	N	Q	V	E	P
Avian A/muscovy duck/Bac Ninh/07-69/2007 6	2.3	M	N	P	N	Q	K	I	I	T	I	G	S	I	C	M	V	I	G	I	V	S	L	M	L	Q	I	G	N	M	I	S	I	W	V	S	H	S	I	Q	T	G	N	Q	N	Q	V	E	P
Avian A/muscovy duck/Ha Nam/07-47/2007 6	2.3	M	N	P	N	Q	K	I	I	T	I	G	S	I	C	M	V	I	G	I	V	S	L	M	L	Q	I	G	N	M	I	S	I	W	V	S	H	S	I	Q	T	G	N	Q	N	Q	V	E	P
Avian A/muscovy duck/Ha Nam/07-84/2007 6	2.3	M	N	P	N	Q	K	I	I	T	I	G	S	I	C	M	V	I	G	I	V	S	L	M	L	Q	I	G	N	M	I	S	I	W	V	S	H	S	I	Q	T	G	N	Q	N	Q	V	E	P
Avian A/muscovy duck/Nam Dinh/07-87/2007 6	2.3	M	N	P	N	Q	K	I	I	T	I	G	S	I	C	M	V	I	G	I	V	S	L	M	L	Q	I	G	N	M	I	S	I	W	V	S	H	S	I	Q	T	G	N	Q	N	Q	V	E	P
Avian A/muscovy duck/Son La/07-85/2007 6	2.3	M	N	P	N	Q	K	I	I	T	I	G	S	I	C	M	V	I	G	I	V	S	L	M	L	Q	I	G	N	M	I	S	I	W	V	S	H	S	I	Q	T	G	N	Q	N	Q	V	E	P
Avian A/muscovy duck/Thai Binh/07-90/2007 6	2.3	M	N	P	N	Q	K	I	I	T	I	G	S	I	C	M	V	I	G	I	V	S	L	M	L	Q	I	G	N	M	I	S	I	W	V	S	H	S	I	Q	T	G	N	Q	N	Q	V	E	P
Avian A/Muscovy duck/Vietnam/39/2007 6	2.3	M	N	P	N	Q	K	I	I	T	I	G	S	I	C	M	V	I	G	I	V	S	L	M	L	Q	I	G	N	M	I	S	I	W	V	S	H	S	I	Q	T	G	N	Q	H	Q	A	D	P
Avian A/Muscovy duck/Vietnam/41/2007 6	2.3	M	N	P	N	Q	K	I	I	T	I	G	S	I	C	M	V	I	G	I	V	S	L	M	L	Q	I	G	N	M	I	S	I	W	V	S	H	S	I	Q	T	G	N	Q	N	Q	V	E	P
Avian A/Muscovy duck/Vietnam/48/2007 6	2.3	M	N	P	N	Q	K	I	I	T	I	G	S	I	C	M	V	I	G	I	V	S	L	M	L	Q	I	G	N	M	I	S	I	W	V	S	H	S	I	Q	T	G	N	Q	N	Q	V	E	P
Avian A/Muscovy duck/Vietnam/49/2007 6	2.3	M	N	P	N	Q	K	I	I	T	I	G	S	I	C	M	V	I	G	I	V	S	L	M	L	Q	I	G	N	M	I	S	I	W	V	S	H	S	I	Q	T	G	N	Q	N	Q	V	E	P
Avian A/Muscovy duck/Vietnam/51/2007 6	2.3	M	N	P	N	Q	K	I	I	T	I	G	S	I	C	M	V	I	G	I	V	S	L	M	L	Q	I	G	N	M	I	S	I	W	V	S	H	S	I	Q	T	G	N	Q	N	Q	V	E	P
Avian A/Muscovy duck/Vietnam/54/2007 6	2.3	M	N	P	N	Q	K	I	I	T	I	G	S	I	C	M	V	I	G	I	V	S	L	M	L	Q	I	G	N	M	I	S	I	W	V	S	H	S	I	Q	T	G	N	Q	H	Q	A	E	P
Avian A/Muscovy duck/Vietnam/56/2007 6	2.3	M	N	P	N	Q	K	I	I	T	I	G	S	I	C	M	V	I	G	I	V	S	L	M	L	Q	I	G	N	M	I	S	I	W	V	S	H	S	I	Q	T	G	N	Q	N	Q	V	E	P
Avian A/Muscovy duck/Vietnam/57/2007 6	2.3	M	N	P	N	Q	K	I	I	T	I	G	S	I	C	M	V	I	G	I	V	S	L	M	L	Q	I	G	N	M	I	S	I	W	V	S	H	S	I	Q	T	G	N	Q	N	Q	V	E	P
Avian A/Muscovy duck/Vietnam/NCVD-22/2007 6	2.3	M	N	P	N	Q	K	I	I	T	I	G	S	I	C	M	V	I	G	I	V	S	L	M	L	Q	I	G	N	M	I	S	I	W	V	S	H	S	I	Q	T	G	N	L	N	Q	V	E	P
Avian A/Muscovy duck/Vietnam/NCVD-46/2007 6	2.3	M	N	P	N	Q	K	I	I	T	I	G	S	I	C	M	V	I	G	I	V	S	L	M	L	Q	I	G	N	M	I	S	I	W	V	S	H	S	I	Q	T	G	N	Q	H	Q	A	D	P
Avian A/peregrine falcon/Hong Kong/1143/2007 6	2.3	M	N	P	N	Q	K	I	I	T	I	G	S	I	C	M	I	I	G	I	V	S	L	M	L	Q	I	G	N	M	I	S	I	W	V	S	H	S	I	Q	T	G	N	Q	H	Q	A	E	P
Avian A/pigeon/Laos/NCVD-36/2007 6	2.3	M	N	P	N	Q	K	I	I	T	I	G	S	I	C	M	V	V	G	T	V	S	L	M	L	Q	I	G	S	M	I	S	I	W	V	S	H	S	I	Q	T	G	N	Q	H	Q	A	E	P
Avian A/pigeon/Laos/P0022/2007 6	2.3	M	N	P	N	Q	K	I	I	T	I	G	S	I	C	M	V	V	G	T	V	S	L	M	L	Q	I	G	S	M	I	S	I	W	V	S	H	S	I	Q	T	G	N	Q	H	Q	A	E	P
Avian A/red-billed starling/Hong Kong/4925/2007 6	2.3	M	N	P	N	Q	K	I	I	T	I	G	S	I	C	M	I	I	G	I	V	S	L	M	L	Q	I	G	N	M	I	S	I	W	V	S	H	S	I	Q	T	G	N	Q	H	Q	A	E	P
Avian A/scaly-breasted munia/Hong Kong/2433/2007 6	2.3	-	-	-	-	-	-	-	-	-	-	-	-	-	C	M	V	I	G	I	I	S	L	M	L	Q	I	G	N	M	I	S	I	W	V	S	Y	S	I	Q	T	G	N	Q	H	Q	A	E	P
Avian A/scaly-breasted munia/Hong Kong/2572/2007 6	2.3	M	N	P	N	Q	K	I	I	T	I	G	S	I	C	M	V	I	G	I	V	S	L	M	L	Q	I	G	N	M	I	S	I	W	V	S	H	S	I	Q	T	G	N	Q	N	Q	V	E	P
Avian A/scaly-breasted munia/Hong Kong/45/2007 6	2.3	M	N	P	N	Q	K	I	I	T	I	G	S	I	C	M	A	I	G	I	V	S	L	M	L	Q	I	G	N	M	I	S	I	W	V	S	H	S	I	Q	T	G	N	Q	H	Q	A	E	P
Avian A/silver-eared mesia/Hong Kong/2065/2007 6	2.3	-	-	-	-	-	-	-	-	-	-	-	-	-	-	M	V	I	G	I	V	S	L	M	L	Q	I	G	N	M	I	S	I	W	V	S	H	S	I	Q	T	G	N	Q	N	Q	V	E	P
Avian A/white-backed munia/Hong Kong/828/2007 6	2.3	-	-	-	-	-	-	-	-	-	-	-	-	-	-	-	-	-	-	-	V	S	L	M	L	Q	I	G	N	M	I	S	I	W	V	S	H	S	I	Q	T	G	N	Q	N	Q	V	E	P
Environment A/environment/Hunan/1-8/2007 6	2.3	M	N	P	N	Q	K	I	I	T	I	G	S	I	C	M	V	I	G	I	V	S	L	M	L	Q	I	G	N	M	I	S	I	W	I	S	Y	S	I	Q	T	G	N	Q	H	Q	A	E	P
Environment A/environment/Hunan/5-25/2007 6	2.3	M	N	P	N	Q	K	I	I	T	I	G	S	V	C	M	I	I	G	I	V	S	L	M	L	Q	I	G	N	M	I	S	I	W	V	S	H	S	I	Q	T	G	N	Q	H	Q	A	E	P
Environment A/environment/Hunan/5-32/2007 6	2.3	M	N	P	N	Q	K	I	I	T	I	G	S	V	C	M	I	I	G	I	V	S	L	M	L	Q	I	G	N	M	I	S	I	W	V	S	H	S	I	Q	T	G	N	Q	H	Q	A	E	P
Human A/Anhui/1/2007 6	2.3	M	N	P	N	Q	K	I	I	T	I	G	S	I	C	M	V	I	G	I	V	S	L	M	L	Q	I	G	N	M	I	S	I	W	I	S	Y	S	I	Q	T	G	N	Q	H	Q	A	E	P
Human A/Fujian/1/2007 6	2.3	M	N	P	N	Q	K	I	I	T	I	G	S	I	C	M	V	I	G	I	V	S	L	M	L	Q	I	G	N	M	I	S	I	W	V	S	H	S	I	Q	R	G	N	L	N	Q	V	E	P
Human A/Jiangsu/1/2007 6	2.3	M	N	P	N	Q	K	I	I	T	I	G	S	I	C	M	V	I	G	I	V	S	L	M	L	Q	I	G	N	I	I	S	I	W	V	S	H	S	I	Q	T	G	N	Q	H	Q	D	E	P
Human A/Jiangsu/2/2007 6	2.3	M	N	P	N	Q	K	I	I	T	I	G	S	I	C	M	V	I	G	I	V	S	L	M	L	Q	I	G	N	I	I	S	I	W	V	S	H	S	I	Q	T	G	N	Q	H	Q	D	E	P
Human A/Laos/Nong Khai 1/2007 6	2.3	M	N	P	N	Q	K	I	I	T	I	G	S	I	C	M	V	V	G	I	V	S	L	M	L	Q	I	G	S	M	I	S	I	W	V	S	H	S	I	Q	T	G	N	Q	H	Q	A	E	P
Human A/Nigeria/6e/07 6	2.3	M	N	P	N	Q	K	I	I	T	I	G	S	I	C	M	V	I	G	I	V	S	L	M	L	Q	I	G	N	M	I	S	I	W	V	S	H	S	I	Q	T	G	N	Q	R	Q	A	E	P
Human A/Viet Nam/HN31242/2007 6	2.3	M	N	P	N	Q	K	V	I	T	I	G	S	I	C	M	V	I	G	I	V	S	L	M	L	Q	I	G	N	M	I	S	I	W	V	S	H	S	I	Q	T	G	N	Q	N	Q	V	E	P
Human A/Vietnam/HN31244/2007 6	2.3	M	N	P	N	Q	K	I	I	T	I	G	S	I	C	M	V	I	G	I	V	S	L	M	L	Q	I	G	N	M	I	S	I	W	V	S	H	S	I	Q	T	G	N	Q	N	Q	V	E	P
Human A/Vietnam/HN31388M1/2007 6	2.3	M	N	P	N	Q	K	I	I	T	I	G	S	I	C	M	V	I	G	I	V	S	L	M	L	Q	I	G	N	M	I	S	I	W	V	S	H	S	I	Q	T	G	N	Q	N	Q	V	E	P
Human A/Vietnam/UT31203A/2007 6	2.3	M	N	P	N	Q	K	I	I	T	I	G	S	I	C	M	V	I	G	I	V	S	L	M	L	Q	I	G	N	M	I	S	I	W	V	S	H	S	I	Q	T	G	N	Q	N	Q	V	E	P
Human A/Vietnam/UT31239/2007 6	2.3	M	N	P	N	Q	K	I	I	T	I	G	S	I	C	M	V	I	G	I	V	S	L	M	L	Q	I	G	N	M	I	S	I	W	V	S	H	S	I	Q	T	G	N	Q	N	Q	V	E	P
Human A/Vietnam/UT31244II/2007 6	2.3	M	N	P	N	Q	K	I	I	T	I	G	S	I	C	M	V	I	G	I	V	S	L	M	L	Q	I	G	N	M	I	S	I	W	V	S	H	S	I	Q	T	G	N	Q	N	Q	V	E	P
Human A/Vietnam/UT31244III/2007 6	2.3	M	N	P	N	Q	K	I	I	T	I	G	S	I	C	M	V	I	G	I	V	S	L	M	L	Q	I	G	N	M	I	S	I	W	V	S	H	S	I	Q	T	G	N	Q	N	Q	V	E	P
Human A/Vietnam/UT31312II/2007 6	2.3	M	N	P	N	Q	K	I	I	T	I	G	S	I	C	M	V	I	G	I	V	S	L	M	L	Q	I	G	N	M	I	S	I	W	V	S	H	S	I	Q	T	G	N	Q	N	Q	V	E	P
Pika A/pika/Qinghai/GRL/2007 6	2.3	M	N	P	N	Q	K	I	I	T	I	G	S	I	C	M	V	I	G	I	V	S	L	M	L	Q	I	G	N	M	I	S	I	W	V	S	H	S	I	Q	R	G	N	L	N	Q	V	E	P
Pika A/pika/Qinghai/HMH/2007 6	2.3	M	N	P	N	Q	K	I	I	T	I	G	S	I	C	M	V	I	G	I	V	S	L	M	L	Q	I	G	N	M	I	S	I	W	V	S	H	S	I	Q	R	G	N	L	N	Q	V	E	P
Pika A/pika/Qinghai/QW/2007 6	2.3	M	N	P	N	Q	K	I	I	T	I	G	S	I	C	M	V	I	G	I	V	S	L	M	L	Q	I	G	N	M	I	S	I	W	V	S	H	S	I	Q	R	G	N	L	N	Q	V	E	P
Pika A/pika/Qinghai/SHK/2007 6	2.3	M	N	P	N	Q	K	I	I	T	I	G	S	I	C	M	V	I	G	I	V	S	L	M	L	Q	I	G	N	M	I	S	I	W	V	S	H	S	I	Q	R	G	N	L	N	Q	V	E	P
Avian A/duck/Vietnam/37/2007 6	2.3	M	N	P	N	Q	K	I	I	T	I	G	S	I	C	M	V	T	G	I	V	S	L	M	L	Q	V	G	N	M	I	S	I	W	V	S	H	S	I	H	T	G	N	Q	H	Q	A	E	P
Avian A/duck/Vietnam/NCVD-43/2007 6	2.3	M	N	P	N	Q	K	I	I	T	I	G	S	I	C	M	A	T	G	I	V	S	L	M	L	Q	V	G	N	M	I	S	I	W	V	S	H	S	I	H	T	G	N	Q	H	Q	A	E	P
Avian A/duck/Hokkaido/WZ101/2010 NA	2.3	M	N	P	N	Q	K	I	I	T	I	G	S	V	C	M	I	I	G	I	V	S	L	M	L	Q	I	G	N	M	I	S	I	W	V	S	H	S	I	Q	T	G	N	Q	H	Q	A	E	-
Avian A/duck/Hokkaido/WZ83/2010 NA	2.3	M	N	P	N	Q	K	I	I	T	I	G	S	V	C	M	I	I	G	I	V	S	L	M	L	Q	I	G	N	M	I	S	I	W	V	S	H	S	I	Q	T	G	N	Q	H	Q	A	E	-
Avian A/duck/Hue/V6/2010 NA	2.3	M	N	P	N	Q	K	I	I	T	I	G	S	I	C	M	V	T	G	I	V	S	L	T	L	Q	I	G	N	I	I	S	M	W	V	S	H	S	I	Q	T	R	N	Q	H	Q	T	E	-
Avian A/duck/Korea/Cheonan/2010 NA	2.3	-	-	-	-	-	K	I	I	T	I	G	S	V	C	M	I	I	G	I	V	S	L	M	L	Q	I	G	N	M	I	S	I	W	V	S	H	S	I	Q	T	G	N	Q	H	Q	A	E	-
Avian A/duck/Lao/19/2010 NA	2.3	M	N	P	N	Q	K	I	I	T	I	G	S	I	C	M	V	T	G	I	V	S	L	M	L	Q	I	G	N	I	I	S	M	W	V	S	H	S	I	R	T	R	N	Q	H	Q	A	E	-
Avian A/duck/Lao/463/2010 NA	2.3	M	N	P	N	Q	K	I	I	T	I	G	S	I	C	M	V	T	G	I	V	S	L	M	L	Q	I	G	N	I	I	S	M	W	V	S	H	S	I	R	T	R	N	Q	H	Q	A	E	-
Avian A/duck/Lao/469/2010 NA	2.3	M	N	P	N	Q	K	I	I	T	I	G	S	V	C	M	I	I	G	I	V	S	L	M	L	Q	I	G	N	M	I	S	I	W	V	S	H	S	I	Q	T	G	D	Q	H	Q	A	E	-
Avian A/duck/Lao/471/2010 NA	2.3	M	N	P	N	Q	K	I	I	T	I	G	S	V	C	M	I	I	G	I	V	S	L	M	L	Q	I	G	N	M	I	S	I	W	V	S	H	S	I	Q	T	G	D	Q	H	Q	A	E	-
Avian A/duck/Lao/567/2010 NA	2.3	M	N	P	N	Q	K	I	I	T	I	G	S	I	C	M	V	T	G	I	V	S	L	M	L	Q	I	G	N	I	I	S	M	W	V	S	H	S	I	Q	T	R	N	Q	H	Q	A	E	-
Avian A/duck/Lao/6/2010 NA	2.3	M	N	P	N	Q	K	I	M	T	I	G	S	I	C	M	V	I	G	I	V	S	L	M	L	Q	I	G	N	I	I	S	I	W	V	S	H	S	F	Q	T	R	V	Q	H	Q	A	E	-
Avian A/duck/Lao/670/2010 NA	2.3	M	N	P	N	Q	K	I	M	T	I	G	S	I	C	M	V	I	G	I	V	S	L	M	L	Q	I	G	N	I	I	S	I	W	V	S	H	S	F	Q	T	R	V	Q	H	Q	A	E	-
Avian A/duck/Lao/7/2010 NA	2.3	M	N	P	N	Q	K	I	M	T	I	G	S	I	C	M	V	I	G	I	V	S	L	M	L	Q	I	G	N	I	I	S	I	W	V	S	H	S	F	Q	T	R	V	Q	H	Q	A	E	-
Avian A/duck/Lao/9/2010 NA	2.3	M	N	P	N	Q	K	I	M	T	I	G	S	I	C	M	V	I	G	I	V	S	L	M	L	Q	I	G	N	I	I	S	I	W	V	S	H	S	F	Q	T	R	V	Q	H	Q	A	E	-
Avian A/duck/Lao/959/2010 NA	2.3	M	N	P	N	Q	K	I	M	T	I	G	S	I	C	M	V	I	G	I	V	S	L	M	L	Q	I	G	N	I	I	S	I	W	V	S	H	S	F	Q	T	R	V	Q	H	Q	A	E	-
Avian A/duck/Lao/961/2010 NA	2.3	M	N	P	N	Q	K	I	M	T	I	G	S	I	C	M	V	I	G	I	V	S	L	M	L	Q	I	G	N	I	I	S	I	W	V	S	H	S	F	Q	T	R	V	Q	H	Q	A	E	-
Avian A/duck/Lao/962/2010 NA	2.3	M	N	P	N	Q	K	I	M	T	I	G	S	I	C	M	V	I	G	I	V	S	L	M	L	Q	I	G	N	I	I	S	I	W	V	S	H	S	F	Q	T	R	V	Q	H	Q	A	E	-
Avian A/duck/Lao/968/2010 NA	2.3	M	N	P	N	Q	K	I	M	T	I	G	S	I	C	M	V	I	G	I	V	S	L	M	L	Q	I	G	N	M	I	S	I	W	V	S	H	S	F	Q	T	R	V	Q	H	Q	A	E	-
Avian A/duck/Lao/975/2010 NA	2.3	M	N	P	N	Q	K	I	M	T	I	G	S	I	C	M	V	I	G	I	V	S	L	M	L	Q	I	G	N	M	I	S	I	W	V	S	H	S	F	Q	T	R	V	Q	H	Q	A	E	-
Avian A/duck/Lao/980/2010 NA	2.3	M	N	P	N	Q	K	I	M	T	I	G	S	I	C	M	V	I	G	I	V	S	L	M	L	Q	I	G	N	I	I	S	I	W	V	S	H	S	F	Q	T	R	V	Q	H	Q	A	E	-
Avian A/duck/Lao/981/2010 NA	2.3	M	N	P	N	Q	K	I	M	T	I	G	S	I	C	M	V	I	G	I	V	S	L	M	L	Q	I	G	N	I	I	S	I	W	V	S	H	S	F	Q	T	R	V	Q	H	Q	A	E	-
Avian A/duck/Lao/986/2010 NA	2.3	M	N	P	N	Q	K	I	M	T	I	G	S	I	C	M	V	I	G	I	V	S	L	M	L	Q	I	G	N	I	I	S	I	W	V	S	H	S	F	Q	T	R	V	Q	H	Q	A	E	-
Avian A/duck/Lao/987/2010 NA	2.3	M	N	P	N	Q	K	I	M	T	I	G	S	I	C	M	V	I	G	I	V	S	L	M	L	Q	I	G	N	I	I	S	I	W	V	S	H	S	F	Q	T	R	V	Q	H	Q	A	E	-
Avian A/goose/Jiangsu/k0403/2010 NA	2.3	M	N	P	N	Q	K	I	I	T	I	G	S	V	C	M	I	I	G	I	V	S	L	M	L	Q	I	G	N	M	I	S	I	W	V	S	H	S	I	Q	T	G	N	Q	H	Q	A	E	-
Avian A/great crested grebe/Tyva/22/2010 NA	2.3	M	N	P	N	Q	K	I	I	T	I	G	S	V	C	M	I	I	G	I	V	S	L	M	L	Q	I	G	N	M	I	S	I	W	V	S	H	S	I	Q	T	G	N	Q	H	Q	A	E	-
Avian A/grebe/Tyva/2/2010 NA	2.3	M	N	P	N	Q	K	I	I	T	I	G	S	V	C	M	I	I	G	I	V	S	L	I	L	Q	I	G	N	M	I	S	I	W	V	S	H	S	I	Q	T	G	N	Q	H	Q	A	E	-
Avian A/mallard/Korea/1195/2010 NA	2.3	M	N	P	N	Q	K	I	I	T	I	G	S	V	C	M	I	I	G	I	V	S	L	M	L	Q	I	G	N	M	I	S	I	W	V	S	H	S	I	Q	T	G	N	Q	H	Q	A	E	-
Avian A/mandarin duck/Korea/K10-480/2010 NA	2.3	M	N	P	N	Q	K	I	I	T	I	G	S	V	C	M	I	I	G	I	V	S	L	M	L	Q	I	G	N	M	I	S	I	W	V	S	H	S	I	Q	T	G	N	Q	H	Q	A	E	-
Avian A/mandarin duck/Korea/K10-483/2010 NA	2.3	M	N	P	N	Q	K	I	I	T	I	G	S	V	C	M	I	I	G	I	V	S	L	M	L	Q	I	G	N	M	I	S	I	W	V	S	H	S	I	Q	T	G	N	Q	H	Q	A	E	-
Avian A/mandarin duck/Korea/K10-485/2010 NA	2.3	M	N	P	N	Q	K	I	I	T	I	G	S	V	C	M	I	I	G	I	V	S	L	M	L	Q	I	G	N	M	I	S	I	W	V	S	H	S	I	Q	T	G	N	Q	H	Q	A	E	-
Avian A/mandarin duck/Korea/Q525/2010 NA	2.3	-	-	-	-	-	K	I	I	T	I	G	S	V	C	M	I	I	G	I	V	S	L	M	L	Q	I	G	N	M	I	S	I	W	V	S	H	S	I	Q	T	G	N	Q	H	Q	A	E	-
Avian A/whooper swan/Mongolia/1/2010 NA	2.3	M	N	P	N	Q	K	I	I	T	I	G	S	V	C	M	I	I	G	I	V	N	L	I	L	Q	I	G	N	M	I	S	I	W	V	S	H	S	I	Q	T	G	N	Q	H	Q	A	E	-
Avian A/whooper swan/Mongolia/11/2010 NA	2.3	M	N	P	N	Q	K	I	I	T	I	G	S	V	C	M	I	I	G	I	V	S	L	M	L	Q	I	G	N	M	I	S	I	W	V	S	H	S	I	Q	T	G	N	Q	H	Q	A	E	-
Avian A/whooper swan/Mongolia/21/2010 NA	2.3	M	N	P	N	Q	K	I	I	T	I	G	S	V	C	M	I	I	G	I	V	S	L	M	L	Q	I	G	N	M	I	S	I	W	V	S	H	S	I	Q	T	G	N	Q	H	Q	A	E	-
Avian A/whooper swan/Mongolia/7/2010 NA	2.3	M	N	P	N	Q	K	I	I	T	I	G	S	V	C	M	I	I	G	I	V	N	L	I	L	Q	I	G	N	M	I	S	I	W	V	S	H	S	I	Q	T	G	N	Q	H	Q	A	E	-
Environment A/environment/Lao/964/2010 NA	2.3	M	N	P	N	Q	K	I	M	T	I	G	S	I	C	M	V	I	G	I	V	S	L	M	L	Q	I	G	N	I	I	S	I	W	V	S	H	S	F	Q	T	R	V	Q	H	Q	A	E	-
Environment A/environment/Lao/977/2010 NA	2.3	M	N	P	N	Q	K	I	M	T	I	G	S	I	C	M	V	I	G	I	V	S	L	M	L	Q	I	G	N	I	I	S	I	W	V	S	H	S	F	Q	T	R	V	Q	H	Q	A	E	-
Environment A/environment/Lao/979/2010 NA	2.3	M	N	P	N	Q	K	I	M	T	I	G	S	I	C	M	V	I	G	I	V	S	L	M	L	Q	I	G	N	I	I	S	I	W	V	S	H	S	F	Q	T	R	V	Q	H	Q	A	E	-
Human A/Hong Kong/6841/2010 NA	2.3	-	-	-	-	-	-	-	-	-	-	-	-	-	-	-	-	-	G	I	V	S	L	M	L	Q	I	G	N	M	I	S	I	W	V	S	H	S	I	Q	T	G	N	Q	H	Q	A	E	-
Human A/Hubei/1/2010 NA	2.3	M	N	P	N	Q	K	I	V	T	I	G	S	I	C	M	V	I	G	I	V	S	L	M	L	Q	I	G	N	M	I	S	I	W	V	S	H	S	I	Q	T	G	N	Q	H	Q	T	E	-
Avian A/baikal teal/Korea/Q34/2011 NA	2.3	-	-	-	-	-	K	I	I	T	I	G	S	V	C	M	I	I	G	I	V	S	L	M	L	Q	I	G	N	M	I	S	I	W	V	S	H	S	I	Q	T	G	N	Q	H	Q	A	E	P
Avian A/black headed gull/Hong Kong/07035-1/2011 NA	2.3	M	N	P	N	Q	K	I	V	T	I	G	S	I	C	M	V	I	G	T	I	S	L	M	L	Q	I	G	N	I	I	S	I	W	V	S	H	S	I	Q	T	G	N	Q	H	Q	T	E	P
Avian A/chicken/Korea/Asan90/2011 NA	2.3	-	-	-	-	-	K	I	I	T	I	G	S	V	C	M	I	I	G	I	V	S	L	M	L	Q	I	G	N	M	I	S	I	W	V	S	H	S	I	Q	T	G	N	Q	H	Q	A	E	P
Avian A/chicken/Korea/IC546/2011 NA	2.3	-	-	-	-	-	K	I	I	T	I	G	S	V	C	M	I	I	G	I	V	S	L	M	L	Q	I	G	N	M	I	S	I	W	V	S	H	S	I	Q	T	G	N	Q	H	Q	A	E	P
Avian A/chicken/Korea/PT412/2011 NA	2.3	-	-	-	-	-	K	I	I	T	I	G	S	V	C	M	I	I	G	I	V	S	L	M	L	Q	I	G	N	M	I	S	I	W	V	S	H	S	I	Q	T	G	N	Q	H	Q	A	E	P
Avian A/chicken/Korea/SJ378/2011 NA	2.3	-	-	-	-	-	K	I	I	T	I	G	S	V	C	M	I	I	G	I	V	S	L	M	L	Q	I	G	N	M	I	S	I	W	V	S	H	S	I	Q	T	G	N	Q	H	Q	A	E	P
Avian A/chicken/Korea/YS171/2011 NA	2.3	-	-	-	-	-	K	I	I	T	I	G	S	V	C	M	I	I	G	I	V	S	L	M	L	Q	I	G	N	M	I	S	I	W	V	S	H	S	I	Q	T	G	N	Q	H	Q	A	E	P
Avian A/common kestrel/Korea/Q197/2011 NA	2.3	-	-	-	-	-	K	I	I	T	I	G	S	V	C	M	I	I	G	I	V	S	L	M	L	Q	I	G	N	M	I	S	I	W	V	S	H	S	I	Q	T	G	N	Q	H	Q	A	E	P
Avian A/duck/Korea/AS117/2011 NA	2.3	-	-	-	-	-	K	I	I	T	I	G	S	V	C	M	I	I	G	I	V	S	L	M	L	Q	I	G	N	M	I	S	I	W	V	S	H	S	I	Q	T	G	N	Q	H	Q	A	E	P
Avian A/duck/Korea/IC360/2011 NA	2.3	-	-	-	-	-	K	I	I	T	I	G	S	V	C	M	I	I	G	I	V	S	L	M	L	Q	I	G	N	M	I	S	I	W	V	S	H	S	I	Q	T	G	N	Q	H	Q	A	E	P
Avian A/duck/Korea/NJ83/2011 NA	2.3	-	-	-	-	-	K	I	I	T	I	G	S	V	C	M	I	I	G	I	V	S	L	M	L	Q	I	G	N	M	I	S	I	W	V	S	H	S	I	Q	T	G	N	Q	H	Q	A	E	P
Avian A/duck/Korea/YA54/2011 NA	2.3	-	-	-	-	-	K	I	I	T	I	G	S	V	C	M	I	I	G	I	V	S	L	M	L	Q	I	G	N	M	I	S	I	W	V	S	H	S	I	Q	T	G	N	Q	H	Q	A	E	P
Avian A/duck/Zhejiang/213/2011 NA	2.3	M	N	P	N	Q	K	I	V	T	I	G	S	I	C	M	V	I	G	I	I	S	L	M	L	Q	I	G	N	I	I	S	I	W	V	S	H	S	I	Q	T	G	N	Q	H	Q	T	E	P
Avian A/duck/Zhejiang/224/2011 NA	2.3	M	N	P	N	Q	K	I	V	T	I	G	S	I	C	M	V	I	G	I	I	S	L	M	L	Q	I	G	N	I	I	S	I	W	V	S	H	S	I	Q	T	R	N	Q	H	Q	T	E	P
Avian A/duck/Zhejiang/2242/2011 NA	2.3	M	N	P	N	Q	K	I	V	T	I	G	S	I	C	M	V	I	G	I	I	S	L	M	L	Q	I	G	N	I	I	S	I	W	V	S	H	S	I	Q	T	R	N	Q	H	Q	T	E	P
Avian A/duck/Zhejiang/2243/2011 NA	2.3	M	N	P	N	Q	K	I	V	T	I	G	S	I	C	M	V	I	G	I	I	S	L	M	L	L	I	G	N	I	I	S	I	W	V	S	H	S	I	Q	T	R	N	Q	H	Q	T	E	P
Avian A/duck/Zhejiang/2244/2011 NA	2.3	M	N	P	N	Q	K	I	V	T	I	G	S	I	C	M	V	I	G	I	I	S	L	M	L	Q	I	G	N	I	I	S	I	W	V	S	H	S	I	Q	T	R	N	Q	H	Q	T	E	P
Avian A/duck/Zhejiang/2245/2011 NA	2.3	M	N	P	N	Q	K	I	I	T	I	G	S	I	C	M	V	I	G	I	A	S	L	I	L	Q	I	G	N	I	I	S	I	W	V	S	H	S	I	Q	T	G	N	Q	Y	Q	P	E	P
Avian A/duck/Zhejiang/2248/2011 NA	2.3	M	N	P	N	Q	K	I	V	T	I	G	S	I	C	M	V	I	G	I	I	S	L	M	L	Q	I	G	N	I	I	S	I	W	V	S	H	S	I	Q	T	R	N	Q	H	Q	T	E	P
Avian A/eurasian eagle owl/Korea/Q133/2011 NA	2.3	-	-	-	-	-	K	I	I	T	I	G	S	V	C	M	I	I	G	I	V	S	L	M	L	Q	I	G	N	M	I	S	I	W	V	S	H	S	I	Q	T	G	N	Q	H	Q	A	E	P
Avian A/eurasian eagle owl/Korea/Q178/2011 NA	2.3	-	-	-	-	-	K	I	I	T	I	G	S	V	C	M	I	I	G	I	V	S	L	M	L	Q	I	G	N	M	I	S	I	W	V	S	H	S	I	Q	T	G	N	Q	H	Q	A	E	P
Avian A/eurasian eagle owl/Korea/Q182/2011 NA	2.3	-	-	-	-	-	K	I	I	T	I	G	S	V	C	M	I	I	G	I	V	S	L	M	L	Q	I	G	N	M	I	S	I	W	V	S	H	S	I	Q	T	G	N	Q	H	Q	A	E	P
Avian A/eurasian eagle owl/Korea/Q196/2011 NA	2.3	-	-	-	-	-	K	I	I	T	I	G	S	V	C	M	I	I	G	I	V	S	L	M	L	Q	I	G	N	M	I	S	I	W	V	S	H	S	I	Q	T	G	N	Q	H	Q	A	E	P
Avian A/eurasian sparrowhawk/Korea/Q94/2011 NA	2.3	-	-	-	-	-	K	I	I	T	I	G	S	V	C	M	I	I	G	I	V	S	L	M	L	Q	I	G	N	M	I	S	I	W	V	S	H	S	I	Q	T	G	N	Q	H	Q	A	E	P
Avian A/goshawk/Tochigi/64/2011 NA	2.3	-	-	-	-	Q	K	I	I	T	I	G	S	V	C	M	I	I	G	I	V	S	L	M	L	Q	I	G	N	M	I	S	I	W	V	S	H	S	I	Q	T	G	N	Q	H	Q	A	E	P
Avian A/greater scaup/Hokkaido/2/2011 NA	2.3	M	N	P	N	Q	K	I	I	T	I	G	S	V	C	M	I	I	G	I	V	S	L	M	L	Q	I	G	N	M	I	S	I	W	V	S	H	S	I	Q	T	G	N	Q	H	Q	A	E	S
Avian A/greater scaup/Hokkaido/28/2011 NA	2.3	M	N	P	N	Q	K	I	I	T	I	G	S	V	C	M	I	I	G	I	V	S	L	M	L	Q	I	G	N	M	I	S	I	W	V	S	H	S	I	Q	T	G	N	Q	H	Q	A	E	S
Avian A/Mallard duck/Korea/W401/2011 NA	2.3	M	N	P	N	Q	K	I	I	T	I	G	S	V	C	M	I	I	G	I	V	S	L	M	L	Q	I	G	N	M	I	S	I	W	V	S	H	S	I	Q	T	G	N	Q	H	Q	A	E	P
Avian A/Mallard duck/Korea/W404/2011 NA	2.3	M	N	P	N	Q	K	I	I	T	I	G	S	V	C	M	I	I	G	I	V	S	L	M	L	Q	I	G	N	M	I	S	I	W	V	S	H	S	I	Q	T	G	N	Q	H	Q	A	E	P
Avian A/mandarin duck/Korea/K10-515/2011 NA	2.3	M	N	P	N	Q	K	I	I	T	I	G	S	V	C	M	I	I	G	I	V	S	L	M	L	Q	I	G	N	M	I	S	I	W	V	S	H	S	I	Q	T	G	N	Q	H	Q	A	E	P
Avian A/mandarin duck/Korea/Q2/2011 NA	2.3	-	-	-	-	-	K	I	I	T	I	G	S	V	C	I	I	I	G	I	V	S	L	M	L	Q	I	G	N	M	I	S	I	W	V	S	H	S	I	Q	P	G	N	Q	H	Q	A	E	P
Avian A/muscovy duck/Vietnam/LBM14/2011 NA	2.3	M	N	P	N	Q	K	I	V	T	I	G	S	I	C	M	I	I	G	I	V	S	L	M	L	Q	I	G	N	M	I	S	I	W	V	S	H	S	I	Q	T	G	N	Q	H	Q	T	E	P
Avian A/muscovy duck/Vietnam/LBM57/2011 NA	2.3	M	N	P	N	Q	K	I	V	T	I	G	S	I	C	M	V	I	G	I	V	S	L	M	L	Q	I	G	N	M	I	S	I	W	V	S	H	S	I	Q	T	G	N	Q	H	Q	T	E	P
Avian A/muscovy duck/Vietnam/LBM66/2011 NA	2.3	M	N	P	N	Q	K	I	V	T	I	G	S	I	C	M	A	I	G	I	I	S	L	M	L	Q	I	G	N	I	I	S	I	W	V	S	H	S	I	Q	T	G	N	Q	H	Q	T	E	P
Avian A/peregrine falcon/Aomori/7/2011 NA	2.3	M	N	P	N	Q	K	I	I	T	I	G	S	V	C	M	T	I	G	I	V	S	L	M	L	Q	I	G	N	M	I	S	I	W	V	S	H	S	I	Q	T	G	N	Q	H	Q	A	E	P
Avian A/peregrine falcon/Tochigi/15/2011 NA	2.3	M	N	P	N	Q	K	I	I	T	I	G	S	V	C	M	I	I	G	I	V	S	L	M	L	Q	I	G	N	M	I	S	I	W	V	S	H	S	I	Q	T	G	N	Q	H	Q	A	E	P
Avian A/pheasant/Korea/PT411/2011 NA	2.3	-	-	-	-	-	K	I	I	T	I	G	S	V	C	M	I	I	G	I	V	S	L	M	L	Q	I	G	N	M	I	S	I	W	V	S	H	S	I	Q	T	G	N	Q	H	Q	A	E	P
Avian A/pintail/Hokkaido/1/2011 NA	2.3	M	N	P	N	Q	K	I	I	T	I	G	S	V	C	M	I	I	G	I	V	S	L	M	L	Q	I	G	N	M	I	S	I	W	V	S	H	S	I	Q	T	G	N	Q	H	Q	A	E	S
Avian A/quail/Korea/GC395/2011 NA	2.3	-	-	-	-	-	K	I	I	T	I	G	S	V	C	M	I	I	G	I	V	S	L	I	L	Q	I	G	N	M	I	S	I	W	V	S	H	S	I	Q	T	G	N	Q	H	Q	A	E	P
Avian A/tufted duck/Fukushima/16/2011 NA	2.3	M	N	P	N	Q	K	I	I	T	I	G	S	V	C	M	I	I	G	I	V	S	L	M	L	Q	I	G	N	M	I	S	I	W	V	S	H	S	I	Q	T	G	N	Q	H	Q	A	E	S
Avian A/tufted duck/Fukushima/2/2011 NA	2.3	M	N	P	N	Q	K	I	I	T	I	G	S	V	C	M	I	I	G	I	V	S	L	M	L	Q	I	G	N	M	I	S	I	W	V	S	H	S	I	Q	T	G	N	Q	H	Q	A	E	S
Avian A/tufted duck/Fukushima/4/2011 NA	2.3	M	N	P	N	Q	K	I	I	T	I	G	S	V	C	M	I	I	G	I	V	S	L	M	L	Q	I	G	N	M	I	S	I	W	V	S	H	S	I	Q	T	G	N	Q	H	Q	A	E	S
Avian A/tufted duck/Fukushima/5/2011 NA	2.3	M	N	P	N	Q	K	I	I	T	I	G	S	V	C	M	M	I	G	I	V	S	L	M	L	Q	I	G	N	M	I	S	I	W	V	S	H	S	I	Q	T	G	N	Q	H	Q	A	E	S
Avian A/tufted duck/Fukushima/7/2011 NA	2.3	M	N	P	N	Q	K	I	I	T	I	G	S	V	C	M	I	I	G	I	V	S	L	M	L	Q	I	G	N	M	I	S	I	W	V	S	H	S	I	Q	T	G	N	Q	H	Q	A	E	S
Avian A/tundra swan/Fukushima/207/2011 NA	2.3	M	N	P	N	Q	K	I	I	T	I	G	S	V	C	M	I	I	G	I	V	S	L	M	L	Q	I	G	N	M	I	S	I	W	V	S	H	S	I	Q	T	G	N	Q	H	Q	A	E	S
Avian A/turkey/Jenin/341/2011 NA	2.3	M	N	P	N	Q	K	I	I	T	I	G	S	I	C	M	V	I	G	I	A	S	L	M	L	Q	I	G	N	I	I	S	I	W	V	S	H	S	I	Q	T	G	N	Q	C	Q	D	E	S
Avian A/turkey/Korea/DDC518/2011 NA	2.3	-	-	-	-	-	K	I	I	T	I	G	S	V	C	M	I	I	G	I	V	S	L	M	L	Q	I	G	N	M	I	S	I	W	V	S	H	S	I	Q	T	G	N	Q	H	Q	A	E	P
Avian A/whooper swan/Hamanaka/2011 NA	2.3	M	N	P	N	Q	K	I	I	T	I	G	S	V	C	M	I	I	G	I	V	S	L	M	L	Q	I	G	N	M	I	S	I	W	V	S	H	S	I	Q	T	G	N	Q	H	Q	A	E	S
Avian A/whooper swan/Hokkaido/13-21/2011 NA	2.3	M	N	P	N	Q	K	I	I	T	I	G	S	V	C	M	I	I	G	I	V	S	L	M	L	Q	I	G	N	M	I	S	I	W	V	S	H	S	I	Q	T	G	N	Q	H	Q	A	E	S
Avian A/whooper swan/Hokkaido/13-27/2011 NA	2.3	M	N	P	N	Q	K	I	I	T	I	G	S	V	C	M	I	I	G	I	V	S	L	M	L	Q	I	G	N	M	I	S	I	W	V	S	H	S	I	Q	T	G	N	Q	H	Q	A	E	S
Avian A/whooper swan/Hokkaido/3/2011 NA	2.3	M	N	P	N	Q	K	I	I	T	I	G	S	V	C	M	I	I	G	I	V	S	L	M	L	Q	I	G	N	M	I	S	I	W	V	S	H	S	I	Q	T	G	N	Q	H	Q	A	E	S
Avian A/whooper swan/Hokkaido/4/2011 NA	2.3	M	N	P	N	Q	K	I	I	T	I	G	S	V	C	M	I	I	G	I	V	S	L	M	L	Q	I	G	N	M	I	S	I	W	V	S	H	S	I	Q	T	G	N	Q	H	Q	A	E	S
Avian A/whooper swan/Hokkaido/6/2011 NA	2.3	M	N	P	N	Q	K	I	I	T	I	G	S	V	C	M	I	I	G	I	V	S	L	M	L	Q	I	G	N	M	I	S	I	W	V	S	H	S	I	Q	T	G	N	Q	H	Q	A	E	S
Avian A/whooper swan/Hokkaido/A13/2011 NA	2.3	M	N	P	N	Q	K	I	I	T	I	G	S	V	C	M	I	I	G	I	V	S	L	M	L	Q	I	G	N	M	I	S	I	W	V	S	H	S	I	Q	T	G	N	Q	H	Q	A	E	S
Avian A/whooper swan/Korea/Q28/2011 NA	2.3	-	-	-	-	-	K	I	I	T	I	G	S	V	C	M	I	I	G	I	V	S	L	M	L	Q	I	G	N	M	I	S	I	W	V	S	H	S	I	Q	T	G	N	Q	H	Q	A	E	P
Avian A/wild bird/Korea/IS18/2011 NA	2.3	-	-	-	-	-	K	I	I	T	I	G	S	V	C	M	I	I	G	I	V	S	L	M	L	Q	I	G	N	M	I	S	I	W	V	S	H	S	I	Q	T	G	N	Q	H	Q	A	E	P
Avian A/duck/Vietnam/OIE-1287/2012 NA	2.3	M	N	P	N	Q	K	I	V	T	I	G	S	I	C	M	V	I	G	I	I	S	L	M	L	Q	I	G	N	M	I	S	I	W	V	S	H	S	I	Q	T	G	N	Q	H	Q	T	E	P
Avian A/duck/Hunan/1340/2002 6	2.4	M	N	P	N	Q	K	I	I	T	I	G	S	I	C	M	V	I	G	I	V	S	L	M	L	Q	I	G	N	I	I	S	I	W	V	S	H	S	I	Q	T	G	N	Q	H	Q	A	E	P
Avian A/duck/Yunnan/862/2002 6	2.4	M	N	P	N	Q	K	I	I	T	I	G	S	I	C	M	V	I	G	I	V	S	L	M	L	Q	I	G	N	M	I	S	I	W	V	S	H	S	I	Q	T	G	N	Q	H	Q	A	E	P
Avian A/duck/Yunnan/971/2002 6	2.4	M	N	P	N	Q	K	I	I	T	I	G	S	I	C	M	V	I	G	I	V	S	L	M	L	Q	I	G	N	M	I	S	I	W	V	S	H	S	I	Q	T	G	N	Q	H	Q	A	E	P
Avian A/chicken/jiyuan/1/03/ 6	2.4	M	N	P	N	Q	K	I	I	T	I	G	S	I	C	M	V	I	G	I	V	S	L	M	L	Q	I	G	N	M	I	S	I	W	V	S	H	S	I	Q	T	G	N	Q	H	Q	A	E	P
Avian A/chicken/Yunnan/5686/2003 6	2.4	M	N	P	N	Q	K	I	I	T	I	G	S	I	C	M	V	I	G	I	V	S	L	M	L	Q	I	G	N	M	I	S	I	W	V	S	H	S	I	Q	T	G	N	Q	H	Q	A	E	P
Avian A/chicken/Yunnan/6797/2003 6	2.4	M	N	P	N	Q	K	I	I	T	I	G	S	I	C	M	V	I	G	I	V	S	L	M	L	Q	I	G	N	M	I	S	I	W	V	S	H	S	I	Q	T	G	N	Q	H	Q	A	E	P
Avian A/chicken/Yunnan/6885/2003 6	2.4	M	N	P	N	Q	K	I	I	T	I	G	S	I	C	M	V	I	G	I	V	S	L	M	L	Q	I	G	N	M	I	S	I	W	V	S	H	S	I	Q	T	G	N	Q	H	Q	A	E	P
Avian A/chicken/Yunnan/6957/2003 6	2.4	M	N	P	N	Q	K	I	I	T	I	G	S	I	C	M	V	I	G	I	V	S	L	M	L	Q	I	G	N	M	I	S	I	W	V	S	H	S	I	Q	T	G	N	Q	H	Q	A	E	P
Avian A/Dk/YN/6255/2003 6	2.4	M	N	P	N	Q	K	I	I	T	I	G	S	I	C	M	V	I	G	I	V	S	L	M	L	Q	I	G	N	M	I	S	I	W	V	S	H	S	I	Q	T	G	N	Q	H	Q	A	E	P
Avian A/Dk/YN/6445/2003 6	2.4	-	-	-	-	-	-	-	-	-	I	G	S	I	C	M	V	I	G	I	V	S	L	M	L	Q	I	G	N	M	I	S	I	W	V	S	H	S	I	Q	T	G	N	Q	H	Q	A	E	P
Avian A/duck/Yunnan/4072/2003 6	2.4	M	N	P	N	Q	K	I	I	T	I	G	S	I	C	M	V	I	G	I	V	S	L	M	L	Q	I	G	N	M	I	S	I	W	V	S	H	S	I	Q	T	G	N	Q	H	Q	A	E	P
Avian A/duck/Yunnan/4645/2003 6	2.4	M	N	P	N	Q	K	I	I	T	I	G	S	I	C	M	V	I	G	I	V	S	L	M	L	Q	I	G	N	M	I	S	I	W	V	S	H	S	I	Q	T	G	N	Q	H	Q	A	E	P
Avian A/duck/Yunnan/5090/2003 6	2.4	M	N	P	N	Q	K	I	I	T	I	G	S	I	C	M	V	I	G	I	V	S	L	M	L	Q	I	G	N	M	I	S	I	W	V	S	H	S	I	Q	T	G	N	Q	H	Q	A	E	P
Avian A/duck/Yunnan/5169/2003 6	2.4	M	N	P	N	Q	K	I	I	T	I	G	S	I	C	M	V	I	G	I	V	S	L	M	L	Q	I	G	N	M	I	S	I	W	V	S	H	S	I	Q	T	G	N	Q	H	Q	A	E	P
Avian A/duck/Yunnan/5948/2003 6	2.4	M	N	P	N	Q	K	I	I	T	I	G	S	I	C	M	V	I	G	I	V	S	L	M	L	Q	I	G	N	M	I	S	I	W	V	S	H	S	I	Q	T	G	N	Q	H	Q	A	E	P
Avian A/duck/Yunnan/6080/2003 6	2.4	M	N	P	N	Q	K	I	I	T	I	G	S	I	C	M	V	I	G	I	V	S	L	M	L	Q	I	G	N	M	I	S	I	W	V	S	H	S	I	Q	T	G	N	Q	H	Q	A	E	P
Avian A/duck/Yunnan/6603/2003 6	2.4	M	N	P	N	Q	K	I	I	T	I	G	S	I	C	M	V	I	G	I	V	S	L	M	L	Q	I	G	N	M	I	S	I	W	V	S	H	S	I	Q	T	G	N	Q	H	Q	A	E	P
Avian A/chicken/China/1204/04 6	2.4	M	N	P	N	Q	K	I	I	T	I	G	S	I	C	M	I	I	G	I	V	S	L	M	L	Q	I	G	N	I	I	S	I	W	V	S	H	S	I	Q	T	G	N	Q	H	Q	A	E	-
Avian A/chicken/Guangxi/12/2004 6	2.4	M	N	P	N	Q	K	I	I	T	I	G	S	I	C	M	I	I	G	I	V	S	L	M	L	Q	I	G	N	I	I	S	I	W	V	S	H	S	I	Q	T	G	N	Q	H	Q	A	E	-
Avian A/chicken/Yunnan/207/2004 6	2.4	M	N	P	N	Q	K	I	I	T	I	G	S	I	C	M	V	I	G	I	V	S	L	M	L	Q	I	G	N	M	I	S	I	W	V	S	H	S	I	Q	T	G	N	Q	H	Q	A	E	-
Avian A/Ck/YN/115/2004 6	2.4	-	-	-	-	-	-	-	-	-	I	G	S	I	C	M	V	I	G	I	V	S	L	M	L	Q	I	G	N	M	I	S	I	W	V	S	H	S	I	Q	T	G	N	Q	H	Q	A	E	-
Avian A/Ck/YN/374/2004 6	2.4	-	-	-	-	-	-	-	-	-	I	G	S	I	C	M	V	I	G	I	V	S	L	M	L	Q	I	G	N	M	I	S	I	W	V	S	H	S	I	Q	T	G	N	Q	H	Q	A	E	-
Avian A/duck/Guangxi/13/2004 6	2.4	M	N	P	N	Q	K	I	I	T	I	G	S	I	C	M	I	I	G	I	V	S	L	M	L	Q	I	G	N	I	I	S	I	W	V	S	H	S	I	Q	T	G	N	Q	H	Q	A	E	-
Avian A/duck/Yunnan/426/2004 6	2.4	M	N	P	N	Q	K	I	I	T	I	G	S	I	C	M	V	I	G	I	V	S	L	M	L	Q	I	G	N	M	I	S	I	W	V	S	H	S	I	Q	T	G	N	Q	H	Q	A	E	-
Avian A/duck/Yunnan/485/2004 6	2.4	M	N	P	N	Q	K	I	I	T	I	G	S	I	C	M	V	I	G	I	V	S	L	M	L	Q	I	G	N	M	I	S	I	W	V	S	H	S	I	Q	T	G	N	Q	H	Q	A	E	-
Avian A/duck/Yunnan/522/2004 6	2.4	M	N	P	N	Q	K	I	I	T	I	G	S	I	C	M	V	I	G	I	V	S	L	M	L	Q	I	G	N	M	I	S	I	W	V	S	H	S	I	Q	T	G	N	Q	H	Q	A	E	-
Avian A/chicken/Korea/ES/03 6	2.5	M	N	P	N	Q	K	I	I	T	I	G	S	I	C	M	V	I	G	I	V	S	L	M	L	Q	V	G	N	M	I	S	I	W	V	S	H	S	I	Q	T	G	N	Q	R	K	A	E	P
Avian A/chicken/Korea/es/2003 6	2.5	M	N	P	N	Q	K	I	I	T	I	G	S	I	C	M	V	I	G	I	V	S	L	M	L	Q	V	G	N	M	I	S	I	W	V	S	H	S	I	Q	T	G	N	Q	R	K	A	E	P
Avian A/duck/Korea/ESD1/03 6	2.5	M	N	P	N	Q	K	I	I	T	I	G	S	I	C	M	V	I	G	I	V	S	L	M	L	Q	V	G	N	M	I	S	I	W	V	S	H	S	I	Q	T	G	N	Q	R	K	A	E	P
Avian A/chicken/Shantou/3744/2003 6	2.5	M	N	P	N	Q	K	I	I	A	I	G	S	I	C	M	V	I	G	I	V	S	L	M	L	Q	I	G	N	M	I	S	I	W	I	S	H	S	I	Q	T	G	N	Q	R	Q	A	E	P
Avian A/Ck/ST/4231/2003 6	2.5	M	N	P	N	Q	K	I	I	A	I	G	S	I	C	M	V	I	G	I	V	S	L	M	L	Q	I	G	N	M	I	S	I	W	I	S	H	S	I	Q	T	G	N	Q	R	Q	A	E	P
[truncated: 732 more rows]
[truncated: 422 more columns]
